# Supplementary material for: Transcriptomic and cell wall proteomic datasets of rosettes and floral stems from five Arabidopsis thaliana ecotypes grown at optimal or sub-optimal temperature
Source: Data Brief. 2019 Sep 28;27:104581. doi: 10.1016/j.dib.2019.104581 (PMC6817649; doi:10.1016/j.dib.2019.104581)
Supplement: Durufle et al._Supplementary File 1 [file mmc1.xlsx]

## Sheet: Information
Supplementary File 1. Quantitative cell wall proteomic data
Sheet "rosettes". Quantification of the CWPs extracted from purified cell walls of A. thaliana rosettes by saline solutions (CaCl2 0.2 M and LiCl 2M) and identified by LC-MS/MS and bioinformatics.
Sheet "floral stems". Quantification of the CWPs extracted from purified cell walls of A. thaliana floral stems by saline solutions (CaCl2 0.2 M and LiCl 2M) and identified by LC-MS/MS and bioinformatics.
The cell wall proteins (CWPs) were selected after bioinformatic prediction of sub-cellular localization using the ProtAnnDB tool (http://www.polebio.lrsv.ups-tlse.fr/ProtAnnDB/)
The LC-MS/MS data have been deposited at PROTICdb (http://proteus.moulon.inra.fr/w2dpage/proticdb/angular/#/) under the "wallomics" project name.
Col 22 = Columbia ecotype grown at 22°C
Col 15 = Columbia ecotype grown at 15°C
Roch 22 = Roch ecotype grown at 22°C
Roch 15 = Roch ecotype grown at 15°C
Grip 22 = Grip ecotype grown at 22°C
Grip 15 = Grip ecotype grown at 15°C
Hern 22 = Hern ecotype grown at 22°C
Hern 15 = Hern ecotype grown at 15°C
Hosp 22 = Hosp ecotype grown at 22°C
Hosp 15 = Hosp ecotype grown at 15°C
".1", ".2", and ".3" refer to biological replicates

## Sheet: rosettes
Supplementary Table S1A. Quantification of the CWPs extracted from purified cell walls of A. thaliana rosettes by saline solutions (CaCl2 0.2 M and LiCl 2M) and identified by LC-MS/MS and bioinformatics.
The prediction of sub-cellular localization was done using the ProtAnnDB tool (www.polebio.lrsv.ups-tlse.fr/ProtAnnDB/): TargetP (http://www.cbs.dtu.dk/services/TargetP/), SignalP (http://www.cbs.dtu.dk/services/SignalP/), LocTree3 (https://rostlab.org/services/loctree3/), Predotar (https://urgi.versailles.inra.fr/predotar/), TMHMM v.2.0 (http://www.cbs.dtu.dk/services/TMHMM-2.0/), PredGPI (http:…
The quantification has been done with the MassChroQ software (http://pappso.inra.fr/bioinfo/masschroq/).
AGI code	Col.22.1	Col.22.2	Col.22.3	Col.15.1	Col.15.2	Col.15.3	Roch.22.1	Roch.22.2	Roch.22.3	Roch.15.1	Roch.15.2	Roch.15.3	Grip.22.1	Grip.22.2	Grip.22.3	Grip.15.1	Grip.15.2	Grip.15.3	Hern.22.1	Hern.22.2	Hern.22.3	Hern.15.1	Hern.15.2	Hern.15.3	Hosp.22.1	Hosp.22.2	Hosp.22.3	Hosp.15.1	Hosp.15.2	Hosp.15.3		AGI code	TargetP/SignalP	LocTree3	Predotar	Nb TM domains (TMHMM v.2.0)	predGPI/GPI-SOM/Aramemnon
AT5G59320	7.35085	6.74455	6.98477	8.26487	8.19312	7.82724	6.79671	6.67399	6.64258	8.77471	8.91929	8.9607	6.78174	6.69695	6.4982	8.23564	9.01914	8.68313	6.59911	6.63802	6.76856	8.46979	9.00746	8.25644	6.19527	7.54231	6.43827	8.95142	9.15701	8.54477		AT5G59320	TP: Signal peptide/SP: Signal peptide	secreted	ER	0	not probable/No/No
AT5G59310	7.76626	6.88502	6.93568	7.59075	7.45127	7.28662	6.51654	7.08449	6.64258	8.33623	9.09744	8.86086	6.85358	6.72078	6.82759	8.08266	8.79342	8.74678	6.38797	6.53372	6.41377	7.85372	8.61561	7.72502	6.80442	7.06234	6.43827	8.8795	8.99628	8.67126		AT5G59310	TP: Signal peptide/SP: Signal peptide	secreted	ER	1	not probable/No/No
AT5G45890	6	6.94431	6	7.38088	7.53087	7.62567	6	6	6	6.42276	6.94434	6.38061	6	6	6	6.7768	7.0437	6.8898	6	6	6	6	6	6	6	6	6	8.03505	7.94722	7.96003		AT5G45890	TP: Signal peptide/SP: Signal peptide	secreted	ER	1	not probable/No/No
AT1G54010	8.01961	8.26384	7.96696	7.93835	7.96367	7.90345	8.03779	8.07079	8.02405	7.71534	7.57998	7.49606	8.10223	8.20774	8.12124	7.83823	7.78259	7.88297	8.31785	8.3886	8.22494	7.95746	7.8194	7.96587	8.1486	8.22819	8.16389	7.75176	7.73095	7.60256		AT1G54010	TP: Signal peptide/SP: Signal peptide	secreted	ER	1	not probable/No/No
AT1G29050	6.72923	6.75356	6.87456	7.08147	7.4634	7.36009	7.28212	7.03581	6.95541	7.5492	7.72128	7.75864	7.0468	6.91791	6.73566	7.44563	7.49648	7.66174	7.14808	7.21457	7.2565	7.81166	7.70392	7.75713	7.03468	7.27269	7.14889	7.84063	7.70941	7.46921		AT1G29050	TP: Signal peptide/SP: Signal peptide	secreted	ER	1	lowly probable/Yes/No
AT5G20230	6	6	6	6	6	6	6	6	6	6.78773	6.49999	6.38061	6	6	6	6	6	6	6	6.15877	6	6.38634	6.45903	6.49964	6	6	6	6.63252	6.92116	6.72318		AT5G20230	TP: Signal peptide/SP: Signal peptide	secreted	ER	0	highly probable/Yes/Yes
AT4G37800	8.92266	8.64698	8.73495	8.52597	8.42821	8.24835	8.90722	8.89908	8.92119	8.63919	8.50442	8.57273	8.69415	8.57144	8.75014	8.35518	8.20979	8.34961	8.53462	8.65966	8.73685	8.23289	8.31291	8.24722	8.72074	8.54021	8.65414	8.38817	8.37623	8.38559		AT4G37800	TP: Signal peptide/SP: Signal peptide	secreted	possibly ER	0	not probable/No/No
AT2G23000	6	6	6	6.40158	6.41741	6.4766	6	5.77671	6	6.25611	6.06942	6.56166	6	6	6	6.51112	6.14535	6.47667	6	6	6	6.36551	6.45903	6.67543	6.09223	6	6	6.91118	6.91009	6.65499		AT2G23000	TP: Signal peptide/SP: Signal peptide	vacuole	ER	0	not probable/No/No
AT3G53980	7.60033	7.50021	7.46013	7.80513	8.01944	7.69202	7.61464	7.78658	7.61009	8.22729	8.37171	8.00648	7.62415	7.56359	7.55802	8.0319	8.13056	7.99392	7.56846	7.5993	7.49279	7.92187	8.12073	7.91245	7.9717	8.11862	7.92553	8.18007	8.18495	8.07168		AT3G53980	TP: Signal peptide/SP: Signal peptide	secreted	ER	0	not probable/No/No
AT1G21250	6	6	6	7.20946	7.19525	7.03089	6	6	6	6.42276	7.01598	6.38061	6	6	6	6.4323	6.85808	6.9291	6	6	6	6.51561	6.45903	6.49964	6	6.94107	6	7.23274	7.10769	7.20432		AT1G21250	TP: Signal peptide/SP: Signal peptide	plasma membrane	ER	1	not probable/No/No
AT1G16850	6.91267	6.70207	6.59289	7.43237	7.46561	7.36864	6.84635	7.00371	7.12347	7.37156	7.4779	7.74765	6.75241	6.90707	6.85137	7.37968	7.28743	7.60455	6.81784	6.95942	6.67068	7.49466	7.89351	7.2395	7.1555	7.17366	6.99159	7.16593	7.29209	7.25487		AT1G16850	TP: Signal peptide/SP: Signal peptide	secreted	ER	1	not probable/No/No
AT1G31690	7.75758	7.71942	7.88081	7.67052	7.64203	7.78255	8.26764	8.3736	8.28911	7.8614	7.90285	8.00869	8.01375	8.02284	7.89611	7.87723	7.82128	8.00098	8.03398	7.91278	7.96357	7.76159	7.57442	7.77165	8.1535	8.23284	8.30964	7.75548	7.46008	7.6594		AT1G31690	TP: Signal peptide/SP: Signal peptide	cytoplasm	ER	0	not probable/No/No
AT5G15350	8.43583	8.39106	8.49144	8.0142	8.06383	7.97637	8.14765	8.40459	8.46005	7.62318	7.82292	7.72018	8.23955	8.24548	8.27436	8.21434	8.06029	8.01709	8.60668	8.34639	8.48458	8.21689	7.8218	7.99861	8.28289	8.20053	8.44297	7.99573	7.96323	7.55963		AT5G15350	TP: Signal peptide/SP: Signal peptide	secreted	ER	2	highly probable/Yes/Yes
AT1G42480	7.82438	7.78989	7.68143	7.62295	7.57798	7.64847	7.46189	7.49722	7.66777	7.10901	7.14202	7.22312	7.63534	7.76609	7.62434	7.5011	7.39609	7.35421	7.63179	7.86221	7.70171	7.55885	7.64389	7.5473	7.94754	7.88816	7.70796	7.55864	7.49256	7.51372		AT1G42480	TP: Signal peptide/SP: Signal peptide	endoplasmic reticulum	ER	0	not probable/No/No
AT1G78860	6.40711	6.55885	6	6.92853	6.52265	7.00485	6	6	6	6.59221	6.69655	6.8197	6.79136	6.57025	6.4982	6.80436	7.03505	7.10928	6.63901	6.76293	6.7944	6.88626	6.92833	7.06047	6	6	6	6.49221	6.46165	6.54476		AT1G78860	TP: Signal peptide/SP: Signal peptide	secreted	ER	0	not probable/No/No
AT3G18490	8.0621	8.15274	8.02849	8.32392	8.38211	8.16676	7.88289	8.12597	8.10877	8.30931	8.29339	8.27637	7.96702	8.06633	8.1878	8.26932	8.32513	8.23725	8.04951	8.07764	8.12565	8.28808	8.29712	8.25799	8.20298	8.3126	8.1896	8.42678	8.51497	8.44427		AT3G18490	TP: Chloroplastic/SP: Signal peptide	endoplasmic reticulum	ER	0	not probable/No/No
AT2G45180	8.56941	8.37949	8.65353	7.80787	7.98347	8.28436	8.60742	8.62471	8.62008	8.01194	7.9563	8.27201	8.13332	8.2464	8.46415	8.05205	7.80373	8.07707	8.41491	8.58461	8.73855	8.0698	8.34384	8.0554	8.64296	8.49589	8.269	7.93987	8.13408	8.01032		AT2G45180	TP: Signal peptide/SP: Signal peptide	secreted	ER	1	not probable/No/No
AT3G10740	7.91965	7.78375	8.04673	7.83243	7.78997	7.45592	7.85741	7.85143	7.73368	7.5132	7.59306	7.48412	7.86435	7.79363	7.94904	7.33538	7.52343	7.40417	7.5873	7.78428	7.84823	7.37422	7.53171	7.53933	7.66073	7.76121	7.91368	7.36637	7.12968	7.43335		AT3G10740	TP: Signal peptide/SP: Signal peptide	secreted	possibly ER	0	not probable/No/No
AT3G17790	6	6	6	6.45214	6.52265	6.4766	6	6	6	6.28833	6.39039	6.38061	6	6	6	6.46833	6	6	6	6	6	6.33347	6.45903	6.81269	6	6	6	6	6	6		AT3G17790	TP: Signal peptide/SP: Signal peptide	secreted	ER	1	not probable/No/No
AT1G61900	7.64369	7.55485	7.69101	7.42582	7.39413	7.26151	7.48157	7.65434	7.60797	7.16078	6.76661	7.19243	7.3784	7.32799	7.64691	7.30981	7.13669	7.22448	7.61915	7.75901	7.76943	7.40494	7.32288	7.45842	7.42777	7.43007	7.42025	7.39161	7.1622	7.27336		AT1G61900	TP: Signal peptide/SP: Signal peptide	secreted	ER	0	highly probable/Yes/No
AT3G62110	8.10192	8.15416	8.08512	7.77059	7.95191	7.71337	8.18289	8.03437	8.238	7.92734	8.08104	7.76099	8.18595	8.11614	8.06814	7.85371	7.79912	7.87437	8.07002	8.00442	8.03074	7.77679	7.88761	7.78863	8.26069	8.16528	8.19028	8.23401	8.09515	8.15863		AT3G62110	TP: Signal peptide/SP: Signal peptide	secreted	ER	0	not probable/No/No
AT4G19410	8.52787	8.34839	8.50668	8.22524	8.39856	8.42609	8.54562	8.38026	8.30023	8.0855	7.91605	8.07488	8.55343	8.46933	8.45394	8.3547	8.1943	8.37773	8.02988	8.01057	7.99374	7.94712	8.06056	8.04078	8.43615	8.54385	8.6002	8.0639	8.17738	7.94305		AT4G19410	TP: Signal peptide/SP: Signal peptide	secreted	ER	1	not probable/No/No
AT5G05340	7.06702	6.82482	6.9705	7.0591	7.29013	7.29034	6.6454	6	6	7.13281	7.28962	6.93003	6.81686	7.02319	6.73901	7.14739	7.08637	7.15044	7.16349	7.09864	6.67068	7.28907	7.39864	7.1131	7.02212	7.05561	6.97388	7.54777	7.53791	7.49909		AT5G05340	TP: Signal peptide/SP: Signal peptide	secreted	ER	0	not probable/No/No
AT4G34980	7.7959	7.65224	7.77743	8.00204	8.18576	8.21308	8.1495	7.98687	7.79062	8.06914	7.9284	8.06383	7.92904	8.01788	7.90625	8.04449	8.20968	8.15616	7.68894	7.86524	7.6884	8.26051	7.97635	8.11688	7.63401	7.25351	7.63606	8.13535	7.96985	8.00084		AT4G34980	TP: Signal peptide/SP: Signal peptide	secreted	ER	1	not probable/No/No
AT3G19620	7.52049	7.62565	7.52778	7.82933	7.74979	7.78364	7.74683	7.74975	7.80988	8.14323	8.38619	8.28179	7.79247	7.74826	7.28037	7.914	8.2794	8.20206	7.67556	7.57047	7.23059	7.73258	8.02623	7.77413	7.98523	7.90705	7.87804	8.21878	8.10192	8.08783		AT3G19620	TP: Signal peptide/SP: Signal peptide	secreted	ER	0	not probable/No/No
AT1G53070	8.35364	8.17617	8.17202	8.38271	8.33026	8.36463	7.95673	8.27503	7.89069	8.35558	8.66241	8.46496	8.07888	8.10167	8.34923	8.3908	8.3338	8.51833	8.15113	8.11107	8.19709	8.47799	8.36051	8.37681	8.29468	8.29591	8.14165	8.51285	8.45803	8.52446		AT1G53070	TP: Signal peptide/SP: Signal peptide	plasma membrane	ER	1	not probable/No/No
AT3G12610	5.86369	6	6	6.0052	6.43713	6.27636	6	6.40482	6	6.56586	6.49999	6.7023	6.26183	6	6	6.4323	6.43675	6.39064	6	6	6	6.26904	6.45903	6.58953	6	6.3497	6.45617	6.50467	6.54074	6.49927		AT3G12610	TP: Signal peptide/SP: Signal peptide	plasma membrane	ER	0	not probable/No/No
AT3G18050	6.91193	7.1447	6.98391	6.79977	6.6116	6.40854	6.71952	6.94535	6.75081	6.42276	6.33252	6.50522	7.10353	6.90035	6.94627	6.63327	6.08323	6.63275	7.23309	7.07126	6.67068	6.67162	6.50098	6.89571	6.96087	6.96883	6.9863	6.49221	6.66936	6.54476		AT3G18050	TP: Signal peptide/SP: Signal peptide	secreted	ER	0	probable/Yes/No
AT1G49750	8.54634	8.45178	8.53507	8.54654	8.55929	8.5578	8.51258	8.58759	8.50946	8.49087	8.70755	8.6399	8.43925	8.4855	8.36593	8.50651	8.41512	8.48051	8.45767	8.3962	8.42576	8.53503	8.57388	8.49938	8.61895	8.59715	8.58982	8.90856	8.86575	8.94721		AT1G49750	TP: Signal peptide/SP: Signal peptide	secreted	ER	0	not probable/No/No
AT1G41830	8.10193	7.95659	7.96372	8.26571	8.24893	8.31722	8.26104	8.14253	8.00547	8.12945	8.46619	8.45547	8.13375	8.00227	7.95334	8.14885	8.31379	8.38888	8.11585	8.09052	8.044	8.30926	8.27816	8.4808	7.85374	8.08663	7.99536	8.18506	8.05836	8.25433		AT1G41830	TP: Signal peptide/SP: Signal peptide	secreted	ER	1	not probable/No/No
AT1G75040	7.1334	7.31436	6.68669	7.67976	7.77576	7.72348	6.8549	6.84525	7.46725	8.17147	7.91028	7.98731	7.17982	7.25134	6.73714	7.31673	7.31669	7.34071	7.66758	7.34011	6.98253	7.61362	7.39722	7.54318	7.75424	7.71846	7.50848	7.93963	7.92128	7.87097		AT1G75040	TP: Signal peptide/SP: Signal peptide	secreted	ER	1	not probable/No/No
AT4G23690	7.21741	7.11191	7.06495	7.10808	6.88096	7.06061	7.56228	7.47177	7.5355	7.11152	7.13504	7.14006	7.34099	7.2235	7.22247	7.31737	7.05999	7.34231	7.34125	7.58608	7.44277	7.30694	7.33958	7.2431	7.52237	7.45977	7.40538	7.18033	7.24889	7.25667		AT4G23690	TP: Signal peptide/SP: Signal peptide	secreted	ER	1	not probable/No/No
AT1G33590	9.09995	9.11884	9.0581	9.38472	9.27942	9.22567	9.10015	8.90528	8.95428	9.00823	9.20817	9.19923	9.07001	9.08656	9.02428	9.18166	9.15649	9.40117	9.10264	9.13389	8.96721	9.18997	9.25392	9.25795	9.12884	9.1167	9.0477	9.27907	9.16477	9.28225		AT1G33590	TP: Signal peptide/SP: Signal peptide	plasma membrane	ER	0	not probable/No/No
AT5G53370	7.82615	7.71758	7.83486	8.1328	8.12618	8.02667	7.80476	8.05115	7.88333	8.12295	8.19002	7.88708	7.817	7.97194	7.79146	8.06169	7.98394	8.06233	8.00129	7.99003	7.92643	8.20701	8.00805	8.0749	8.08744	8.12223	8.09757	8.26062	8.34066	8.19988		AT5G53370	TP: _/SP: Signal anchor	secreted	none	1	not probable/No/No
AT3G57240	6.17313	6.44837	6	7.05616	7.10243	6.64748	6.39381	6.42093	6	7.23963	7.13918	6.80222	6.97621	6.81793	6	6.92814	6.82339	6.84625	7.00028	6.43508	6.4411	6.85638	6.91802	6.83651	7.01381	6.92955	7.04074	7.50821	7.46633	7.62941		AT3G57240	TP: Signal peptide/SP: Signal peptide	secreted	ER	1	not probable/Yes/Yes
AT5G44400	6.53522	6.2733	6	6.41736	6.74656	6.92505	6.47945	6.704	6.23215	6.72147	6.93639	6.78104	6.37256	6.60418	6.4982	6.84524	7.05325	7.00967	6.16208	6.36332	6	6.59598	6.52736	6.4649	6.29112	6.76542	6.68492	6.86191	6.81578	6.97909		AT5G44400	TP: Signal peptide/SP: Signal peptide	secreted	ER	0	not probable/No/No
AT5G49360	7.40377	7.57528	7.72099	7.01056	7.17176	7.36089	8.0528	7.8963	7.88491	7.45834	7.27651	7.61509	7.88855	7.83871	7.42816	7.51609	7.61595	7.68766	7.51015	7.70103	7.83535	7.33159	7.54513	7.43915	7.28423	7.19957	7.51386	7.07477	6.98459	6.95716		AT5G49360	TP: Signal peptide/SP: Signal peptide	secreted	ER	1	not probable/No/No
AT1G78060	8.16546	8.08225	8.19511	8.28771	8.28269	8.28414	8.107	8.11911	8.07699	8.05912	8.07091	8.11316	8.21412	8.32909	8.2503	8.27471	8.26689	8.28533	8.18416	8.23107	8.21081	8.33383	8.37417	8.35303	8.17617	8.11256	8.1428	8.22496	8.17709	8.20298		AT1G78060	TP: Signal peptide/SP: Signal peptide	secreted	ER	0	not probable/No/No
AT5G13980	7.46433	7.36296	7.55518	7.29685	7.30544	7.15555	6.98918	7.27722	6.56358	6.42276	6.68946	6.79977	7.57174	7.65894	7.33731	7.10356	7.15504	7.25875	7.35809	7.43044	7.54206	7.2744	7.30517	7.15692	7.49029	7.45558	7.32512	6.95254	6.63257	6.94858		AT5G13980	TP: Signal peptide/SP: Signal peptide	golgi apparatus membrane	ER	0	not probable/No/No
AT2G22970	7.04907	6.52553	7.04536	7.41724	6.90447	6.8525	6.55703	6.74129	6.64258	6.58036	6.60083	6.2504	6.21473	6.29424	6	6.83229	7.06161	6.39064	6	6	6	6.74162	6.76193	6.85839	6.83859	6.524	6.73906	7.33797	7.19518	7.26246		AT2G22970	TP: Signal peptide/SP: Signal peptide	vacuole	ER	0	not probable/No/No
AT1G55120	6.87845	6.69074	7.04404	6.66289	6.71514	6.58361	6.63479	6.91053	6.59222	6.42276	6.68759	6.7229	6.86293	6.7534	6.96757	6	6	6.57274	6.63665	6.62707	6.99118	6.58264	6.27368	6.54732	6.99484	6.75907	6.95915	6.49221	6.4992	6.54476		AT1G55120	TP: Signal peptide/SP: Signal peptide	secreted	ER	0	not probable/No/No
AT4G12420	8.70703	8.53428	8.64326	8.53547	8.32067	8.30061	8.70721	8.71316	8.56068	8.41116	8.5731	8.25502	8.58508	8.59146	8.61227	8.52079	8.38742	8.35033	8.64067	8.63648	8.77901	8.51158	8.47787	8.36441	8.60948	8.4525	8.67853	8.59521	8.56446	8.47495		AT4G12420	TP: Signal peptide/SP: Signal peptide	secreted	ER	0	highly probable/Yes/No
AT2G28470	7.4716	7.38263	7.23639	7.27891	7.51192	7.33168	7.49196	7.5023	7.43212	7.75648	7.78814	7.64607	7.4907	7.68115	7.1127	7.84319	7.70209	7.69436	7.40943	7.47851	7.3696	7.78763	7.72184	7.69347	7.52071	7.59592	7.45676	7.74639	7.7282	7.76448		AT2G28470	TP: Signal peptide/SP: Signal peptide	cytoplasm	ER	1	not probable/No/No
AT4G01700	7.66165	7.88528	7.7488	7.86053	7.92889	8.05666	7.86029	7.6781	7.86548	7.97193	7.96096	7.89392	7.68251	7.91159	7.48037	7.95834	7.91373	7.98385	7.77782	7.53895	7.71673	8.00907	7.64413	7.86552	7.92571	7.90694	7.91092	8.2162	8.28863	8.35667		AT4G01700	TP: Signal peptide/SP: Signal peptide	vacuole	ER	0	not probable/No/No
AT4G25900	8.32524	8.59144	8.3433	8.45125	8.69089	8.58366	8.34535	8.44725	8.41337	8.59279	8.63542	8.58901	8.49587	8.49091	8.29034	8.57467	8.55623	8.62928	8.38793	8.361	8.39206	8.59797	8.46613	8.71847	8.66921	8.69652	8.61318	8.79244	8.77136	8.69339		AT4G25900	TP: Signal peptide/SP: Signal peptide	secreted	ER	1	not probable/No/No
AT2G45470	8.42741	8.31779	8.36123	8.1212	8.17523	7.98659	8.26688	8.48101	8.21233	8.15637	8.13742	8.11006	8.33344	8.31288	8.62383	8.31432	8.05969	8.16387	8.31846	8.32048	8.22425	8.32955	8.04688	7.94736	8.40101	8.43971	8.35789	8.21811	8.24489	7.99607		AT2G45470	TP: Signal peptide/SP: Signal peptide	nucleus	ER	0	highly probable/Yes/Yes
AT3G17840	6.3506	6.52553	6.56253	6.45214	6.52265	6.57345	6	6	6	6.42276	6.25392	6.38061	6	6	6	6.55074	6.44446	6.21634	6	6	6	6	6	6	6.47341	6.0682	6.43827	6.49221	6.46165	6.54476		AT3G17840	TP: Signal peptide/SP: Signal peptide	plasma membrane	ER	1	not probable/No/No
AT3G45970	8.14902	7.92338	7.9271	7.89866	7.63612	7.81891	8.06133	8.01779	8.05494	7.6	7.94387	7.83959	8.0609	8.05929	7.97027	7.95914	7.93172	8.05308	8.27029	8.07458	8.16352	7.94542	8.01091	7.72858	7.90091	7.72038	7.85378	7.68834	7.53305	7.55431		AT3G45970	TP: Signal peptide/SP: Signal peptide	secreted	ER	2	not probable/No/No
AT3G62820	7.8534	7.27858	7.80782	7.9299	8.05086	8.00436	7.75898	7.46639	7.53466	7.85959	8.16887	7.67342	7.57063	7.55043	7.56795	7.59318	7.91831	7.86678	7.68997	7.5696	7.75821	7.95151	7.83532	8.10028	7.66759	7.67055	7.66444	7.91365	7.92568	7.99291		AT3G62820	TP: Signal peptide/SP: Signal peptide	secreted	ER	0	probable/No/No
AT5G08370	7.9806	7.70372	7.90738	7.92734	8.0963	7.88226	7.35194	7.56785	7.36418	7.6473	7.63853	7.67278	7.81543	7.86495	7.8996	7.8404	7.76478	7.85927	7.7805	7.81427	7.82624	8.052	8.13359	8.08031	8.08376	8.05996	8.01408	8.18961	8.1286	8.1753		AT5G08370	TP: Signal peptide/SP: Signal peptide	secreted	ER	0	not probable/No/No
AT5G56590	7.79171	7.61261	7.54009	7.77944	7.44491	7.36156	7.71051	7.65788	7.54972	7.28529	7.1848	7.23534	7.64038	7.42148	7.74511	7.29458	7.43215	7.40944	7.60964	7.70656	7.68272	7.44144	7.4312	7.5217	7.66255	7.67971	7.49108	7.6247	7.52737	7.49891		AT5G56590	TP: Signal peptide/SP: Signal peptide	secreted	ER	0	highly probable/Yes/No
AT4G34480	6.83162	7.15168	6.56874	6.86041	6.92843	6.66966	6.64577	6.74423	6.69326	6.8079	7.15232	7.22815	6.47882	6.74734	6.90024	6.97209	7.0668	6.6349	6.18814	6.36536	6.67068	6.79786	7.03662	7.05744	6.63058	6.77999	6	7.31179	7.35311	7.43152		AT4G34480	TP: Signal peptide/SP: Signal peptide	secreted	ER	0	probable/No/No
AT1G68560	8.816	8.78104	8.65558	8.60169	8.52557	8.63186	8.70801	8.84657	8.70557	8.65251	8.71424	8.61689	8.67204	8.76989	8.57173	8.62875	8.54398	8.68869	8.65712	8.59647	8.78296	8.57252	8.48178	8.64216	8.60588	8.71406	8.62471	8.46	8.34718	8.43857		AT1G68560	TP: Signal peptide/SP: Signal peptide	secreted	ER	0	lowly probable/No/No
AT3G16530	8.6868	8.80787	8.81116	8.76028	8.65369	8.7453	8.29497	8.43021	8.45261	8.36014	8.55187	8.26994	8.75121	8.83704	8.57834	8.26547	8.17673	8.46618	8.69291	8.63087	8.66938	8.36033	8.16653	8.44221	8.73868	8.62834	8.65175	8.36674	8.61678	8.60579		AT3G16530	TP: Signal peptide/SP: Signal peptide	plasma membrane	ER	0	not probable/No/No
AT5G65760	7.32262	7.43932	7.22266	7.50442	7.42171	7.30506	7.42309	7.34088	7.40126	7.34689	7.58365	7.44771	7.476	7.46612	7.49861	7.68842	7.66811	7.67029	7.32041	7.39977	7.24012	7.43498	7.5196	7.51428	7.33484	7.30016	7.24334	7.39091	7.40278	7.35075		AT5G65760	TP: Signal peptide/SP: Signal peptide	cytoplasm	ER	1	not probable/No/No
AT2G14610	8.0052	8.12989	8.11979	8.28877	8.39847	8.38346	7.09616	7.00272	6.64258	8.41788	8.41291	7.69512	8.10755	7.12621	7.95504	8.0942	8.30071	7.84838	7.87768	7.78919	7.60826	7.74206	7.51475	7.83278	8.8104	8.89689	8.88062	9.27007	9.13249	9.14205		AT2G14610	TP: Signal peptide/SP: Signal peptide	secreted	ER	0	not probable/No/No
AT1G71950	7.76102	7.66778	7.66187	7.87514	7.73547	7.8503	7.50108	7.56854	7.54737	7.78493	7.82501	7.78475	7.57835	7.67452	7.93184	7.7407	7.8973	7.69867	7.49433	7.67249	7.5868	7.813	7.79838	7.68841	7.69352	7.65883	7.51656	7.76402	7.83948	7.70512		AT1G71950	TP: Signal peptide/SP: Signal peptide	secreted	ER	1	not probable/No/No
AT1G03230	8.34915	8.19349	8.19187	8.32544	8.35632	8.40559	8.07086	7.81164	7.99137	7.53105	7.6626	7.69057	8.23508	8.1472	8.27877	8.04638	8.11244	8.08494	8.06714	8.17037	8.21589	7.97879	7.90932	8.03884	8.08643	8.22831	8.0111	7.90137	7.94713	8.00843		AT1G03230	TP: Signal peptide/SP: Signal peptide	endoplasmic reticulum	ER	0	not probable/No/No
AT2G06850	8.66422	8.60167	8.47807	8.51739	8.36348	8.44898	8.43685	8.57673	8.45642	8.2257	8.37161	8.45829	8.57018	8.41701	8.53169	8.40576	8.44383	8.55104	8.46195	8.4623	8.46098	8.37582	8.50044	8.35585	8.53804	8.58053	8.42972	8.26174	8.17837	8.24829		AT2G06850	TP: Signal peptide/SP: Signal peptide	secreted	ER	1	not probable/No/No
AT1G15000	7.1592	7.38845	6.78211	6.8747	7.08046	6.72268	7.14521	7.35219	7.18351	6.90159	6.93027	6.67779	7.30365	7.27012	7.14643	6.9955	6.91177	7.11753	7.06722	6.99447	7.07315	6.76006	6.76913	6.9525	7.21544	7.07039	7.11111	7.09173	6.99859	6.89264		AT1G15000	TP: Signal peptide/SP: Signal peptide	vacuole	ER	0	not probable/No/No
AT5G03610	7.2902	7.14536	7.23209	6.99719	6.98549	7.14291	7.17366	7.03908	6.97238	6.72899	6.84276	6.84448	7.28411	7.18962	7.15357	7.05529	7.1254	7.08934	7.30414	7.16398	7.04646	7.12873	7.18727	7.21038	7.16584	7.1424	7.1721	7.17065	7.04426	6.97564		AT5G03610	TP: Signal peptide/SP: Signal peptide	secreted	ER	1	not probable/No/No
AT1G75750	8.11642	8.57928	8.29015	8.0021	8.24643	7.91946	8.08193	8.14245	8.19962	7.68263	7.53569	7.59142	8.38805	8.48109	8.20131	8.0064	8.03552	7.94201	8.19942	8.19883	8.08325	8.18284	7.58022	8.09787	7.83696	7.6518	8.06145	7.75657	7.94962	7.87182		AT1G75750	TP: Signal peptide/SP: Signal peptide	secreted	ER	0	not probable/No/No
AT4G24350	7.59541	7.92526	7.71329	7.4055	7.31059	7.36061	7.75917	7.81319	8.00571	7.67216	7.85003	7.76584	7.80783	7.94313	7.69247	7.83711	7.79732	7.78471	7.90908	7.90809	7.92899	7.64697	7.71387	7.81746	6.47341	6.37932	6.43827	6.41828	6	6		AT4G24350	TP: Signal peptide/SP: Signal peptide	secreted	ER	1	not probable/No/No
AT2G34510	6.94773	6.94661	7.00632	6.55918	6.75052	6.40645	6.7691	6.93725	6.89516	6.42382	6.47289	6.90065	6.80071	6.30598	7.02884	6.53977	6.54679	6.51044	6.84901	6.82369	6.98443	6.48627	6.4816	6.87404	7.10076	6.88507	7.02645	6.74758	6.49124	6.64539		AT2G34510	TP: Signal peptide/SP: Signal peptide	secreted	ER	0	probable/Yes/No
AT1G47960	7.04119	6.7952	6.67608	7.14871	6.92485	7.17797	6.40823	6.64711	6.78271	7.29845	7.22539	6.91463	6.86377	6.84329	6.79361	7.11069	7.1931	7.01914	6.5945	6.73725	6.67068	6.79973	6.79881	6.97939	6.98942	6.92867	6.43827	6.70841	7.35159	7.26848		AT1G47960	TP: Signal peptide/SP: Signal peptide	cytoplasm	ER	1	not probable/No/No
AT5G06870	8.63012	8.81736	8.62272	8.20671	8.3851	8.46133	8.42957	8.4867	8.46191	8.44987	8.37403	8.01417	8.79877	8.86595	8.43012	8.40651	8.28529	8.41564	8.51196	8.70524	8.47355	8.24773	8.1875	8.58944	8.51434	8.53179	8.71902	8.26851	8.39342	8.55392		AT5G06870	TP: Signal peptide/SP: Signal peptide	plasma membrane	ER	0	not probable/No/No
AT5G43060	7.55022	7.63657	7.41434	7.33264	7.10895	7.0245	7.02372	7.35005	7.50254	7.29195	7.27231	7.32878	7.47045	7.48348	7.35115	7.46031	7.45067	7.2935	7.45179	7.37146	7.53807	7.30276	7.02525	7.31218	7.69697	7.68043	7.59352	7.35387	7.31234	7.33976		AT5G43060	TP: Signal peptide/SP: Signal peptide	secreted	ER	0	not probable/No/No
AT3G15356	8.68189	8.74501	8.72305	8.57038	8.69933	8.58841	8.57541	8.52221	8.59548	8.48241	8.57177	8.37562	8.85853	8.88696	8.64989	8.54714	8.47412	8.59487	8.74161	8.93214	8.85554	8.72958	8.74031	8.79479	8.7713	8.77106	8.71727	8.73038	8.62038	8.76964		AT3G15356	TP: Signal peptide/SP: Signal peptide	plasma membrane	ER	0	not probable/No/No
AT3G52720	7.73498	7.88817	8.00892	7.7877	7.78596	7.76906	7.82986	7.71781	7.80111	7.82402	7.59881	7.69251	7.80778	7.69469	7.9447	7.81779	7.62326	7.59776	7.61893	7.87539	7.7092	7.72093	7.71645	7.61408	7.83897	7.70727	7.75754	7.44447	7.34691	7.30207		AT3G52720	TP: Signal peptide/SP: Signal peptide	secreted	ER	0	not probable/No/No
AT2G38530	8.1739	7.55943	8.03919	8.62738	8.3382	8.53594	7.77149	8.15126	8.0291	8.40243	8.6595	8.60482	7.96101	7.82885	7.8735	8.15136	8.21663	8.4566	7.98531	7.89258	7.55154	7.57374	8.25482	7.82963	7.35379	7.84103	7.72774	7.87078	7.96995	7.51396		AT2G38530	TP: Signal peptide/SP: Signal peptide	secreted	ER	0	not probable/No/No
AT4G12900	6.62106	7.1633	6.77484	7.21585	7.06591	7.15198	6.62518	6.43145	6.59693	6.98376	6.97008	6.99827	7.11525	6.95776	7.10886	7.28949	7.3066	7.30415	7.0783	7.20289	7.15445	7.34412	7.30752	6.9721	6.87674	6.81777	6.91241	6.78892	6.91431	6.73276		AT4G12900	TP: Signal peptide/SP: Signal peptide	secreted	ER	1	not probable/No/No
AT5G05480	7.09786	7.40963	7.0502	7.22993	7.21448	7.07758	7.0868	7.05042	7.11413	6.97608	7.41418	7.29044	7.25128	7.40918	7.00556	7.40762	7.28766	7.5184	6.83746	6.93378	6.96055	7.16731	7.26092	7.19913	6.99247	7.17763	6.82176	7.4066	7.4312	7.50704		AT5G05480	TP: Chloroplastic/SP: Signal peptide	secreted	possibly ER	1	lowly probable/No/No
AT1G17860	8.07452	7.89206	7.80369	8.0195	8.0097	8.11129	7.84658	7.56648	7.82903	7.98361	8.05219	7.89471	7.80593	7.84167	7.92016	7.99965	7.90995	7.92315	7.906	7.95812	8.02205	8.06698	7.99777	8.06865	8.04413	8.00498	7.92837	8.07875	8.07877	8.2037		AT1G17860	TP: Signal peptide/SP: Signal peptide	secreted	ER	0	not probable/No/No
AT5G08260	7.41975	7.64263	7.44676	7.70884	7.67176	7.8787	7.60696	7.74024	7.42522	7.75364	7.93886	7.98242	7.7979	7.76879	7.38664	7.80133	7.52957	7.97949	7.60829	7.49856	6.95704	7.7737	7.84152	7.78225	7.50759	7.44131	7.55819	7.7941	7.63747	7.7222		AT5G08260	TP: Signal peptide/SP: Signal peptide	secreted	ER	0	lowly probable/No/No
AT3G61820	7.72879	7.5687	7.74389	7.73102	8.15423	8.11142	8.07133	7.63523	7.57167	7.90405	8.0712	7.71983	7.80569	7.75749	7.72962	7.8027	8.05823	8.00631	7.68502	7.98268	7.41675	8.0865	7.98152	8.05061	7.66196	7.51675	7.77244	7.83487	8.0416	8.08337		AT3G61820	TP: Signal peptide/SP: Signal peptide	endoplasmic reticulum	ER	1	not probable/Yes/Yes
AT5G25460	8.89579	9.02262	9.1149	8.64645	8.00437	8.70953	9.00615	9.12836	9.10869	8.43486	8.19517	8.73144	8.85503	8.79633	8.95077	8.70243	8.8419	8.79377	8.99652	8.75359	9.16303	8.92719	8.69878	8.93626	8.7431	8.57839	8.95815	8.74126	8.42723	8.82734		AT5G25460	TP: Signal peptide/SP: Signal peptide	secreted	ER	1	not probable/No/No
AT2G35780	7.02639	7.11506	7.09751	7.12954	7.04322	7.0559	7.09444	7.03007	7.05531	6.69258	6.61604	6.65892	6.89552	6.97504	6.4982	6.98462	6.89081	6.88332	6.93793	6.98071	6.96934	6.75797	6.82593	6.81879	6.7594	6.78095	6.78277	6.20198	6.54404	6.50928		AT2G35780	TP: Signal peptide/SP: Signal peptide	secreted	ER	0	not probable/No/No
AT2G43530	7.39091	7.4113	7.28682	7.6211	7.32109	7.44417	7.3466	7.47631	7.37552	7.71559	7.9587	7.59494	7.4927	7.50431	7.20961	7.48757	7.88922	7.49729	7.54902	7.56178	7.68425	7.62812	7.41255	7.57959	7.65092	7.74968	7.45364	8.21527	8.1329	7.88173		AT2G43530	TP: Signal peptide/SP: Signal peptide	secreted	ER	0	not probable/No/No
AT5G07830	7.37807	7.63318	7.40231	7.5563	7.51583	7.64852	7.63362	7.61128	7.56903	7.51206	7.73046	7.61154	7.62719	7.54225	7.45631	7.65588	7.68062	7.89086	7.57745	7.65252	7.44929	7.71744	7.80542	7.69867	7.49225	7.52594	7.45689	7.54626	7.77259	7.76989		AT5G07830	TP: Signal peptide/SP: Signal peptide	secreted	ER	0	highly probable/Yes/No
AT1G33811	6.77968	6.96322	7.10268	6.84191	6.7204	7.10506	6.38991	7.1917	6.9019	6.42276	6.33482	7.05277	7.21718	7.25456	6.90774	7.00222	6.97069	6.78035	7.25574	7.13641	7.30901	6.8026	6.61898	7.09406	6.82984	6.77379	6.86699	6	6	6.20181		AT1G33811	TP: Signal peptide/SP: Signal peptide	secreted	ER	0	not probable/No/No
AT5G38940	6	6	6	6	6	6	6.55703	6.41192	6.64258	6.78213	6.49999	6.38061	6.39221	6.30598	6.4982	6.4323	6.56364	6.39064	6	6	6	6.51561	6.45903	6.49964	6.47341	6.37932	6.43827	6.49221	6.46165	6.54476		AT5G38940	TP: Signal peptide/SP: Signal peptide	secreted	ER	1	not probable/No/No
AT5G60360	6.91175	7.1583	6.56253	7.3512	7.54994	7.2015	7.10294	7.04803	7.04615	7.45712	7.15981	7.40695	7.06633	7.10143	7.00497	7.1905	7.46358	7.07228	6	7.16023	7.27802	7.59772	7.15249	7.23965	7.02841	7.01162	6.89144	7.44951	7.54563	7.46384		AT5G60360	TP: Signal peptide/SP: Signal peptide	vacuole	ER	1	not probable/No/No
AT1G55265	6	6	6	6.48423	6.26687	6.63214	6	6	6.79467	6.6151	6.49999	6.79595	6	6.81381	6	6.79105	6.56364	6.67474	6.61851	6.5384	6.67068	6.77689	6.78867	6.82347	6.64328	6.62122	6.70396	6.85865	6.82512	6.81572		AT1G55265	TP: Signal peptide/SP: Signal peptide	secreted	ER	0	not probable/No/No
AT4G36195	8.15111	8.19326	8.11904	8.30733	8.36711	8.09795	8.23798	8.20281	8.18657	8.41366	8.36366	8.10039	8.11713	8.17378	7.93473	8.34158	8.23518	8.11044	8.04086	8.10664	8.09625	8.12357	8.28318	8.25848	8.17895	8.18557	8.15035	8.38236	8.40309	8.31067		AT4G36195	TP: Signal peptide/SP: Signal peptide	cytoplasm	ER	1	not probable/No/No
AT4G11290	7.6786	7.94658	7.74588	7.55178	7.68469	7.70349	7.39632	7.64572	7.73424	7.74084	7.80644	7.64835	7.76178	7.87426	7.57228	7.89443	7.73039	7.89797	7.48531	7.47793	7.37999	7.42733	7.58199	7.60235	7.34293	7.23639	7.24128	7.87045	7.82504	7.80184		AT4G11290	TP: Signal peptide/SP: Signal peptide	secreted	ER	0	not probable/No/No
AT5G18470	7.23877	7.68264	7.25936	7.67309	7.76264	7.87675	7.39155	7.29903	7.32282	7.89255	7.77304	7.62459	7.63062	7.65175	6.4982	7.59428	7.69319	7.44794	7.59066	7.64909	7.3994	7.65333	7.54536	7.54937	7.49612	7.38184	7.25154	7.82964	7.95811	7.95377		AT5G18470	TP: Signal peptide/SP: Signal peptide	plasma membrane	ER	1	not probable/No/No
AT1G01300	7.34786	7.47872	7.47727	7.8856	7.84069	7.93515	7.88153	7.48786	7.43866	7.46394	7.79219	7.84971	7.74498	7.6002	7.38156	7.65956	7.73767	7.90305	7.33169	7.59979	7.57974	7.6645	7.39963	7.89067	7.51834	7.64432	7.43203	7.82093	7.73579	7.67206		AT1G01300	TP: Signal peptide/SP: Signal peptide	endoplasmic reticulum	ER	1	not probable/No/No
AT1G13750	7.24657	7.31463	7.37033	7.6559	7.82062	7.72825	7.57489	7.61203	7.17104	7.63004	7.71016	7.49578	7.44834	7.34179	7.10947	7.37474	7.15068	7.48609	7.2616	6.73583	7.05694	7.16446	6.98468	7.3288	7.54147	7.34667	7.41788	7.82225	7.69141	7.79114		AT1G13750	TP: Signal peptide/SP: Signal peptide	chloroplast	ER	0	not probable/No/No
AT5G67360	7.82982	7.59368	7.59976	7.78244	7.81943	7.88938	7.61906	7.82835	7.82032	7.8859	8.02356	7.90581	7.66271	7.74447	7.60073	7.62595	7.87717	8.07105	7.76442	7.66368	7.74872	7.83839	7.83377	7.90459	7.7377	7.77955	7.71999	7.67882	7.84536	7.93108		AT5G67360	TP: Signal peptide/SP: Signal peptide	secreted	ER	0	not probable/No/No
AT2G10940	8.67122	8.66532	8.91975	8.84888	7.97653	8.50854	9.03511	9.0156	8.81956	8.61233	8.77629	8.37651	8.8615	8.97242	8.6456	8.84519	8.84502	8.8216	9.02266	9.04892	9.06183	8.69375	9.01791	8.94315	8.63043	8.50625	8.64529	8.17495	8.2402	8.14793		AT2G10940	TP: Signal peptide/SP: Signal peptide	cytoplasm	ER	0	not probable/No/No
AT4G30610	7.9863	7.68692	7.82306	7.70879	7.55957	7.6021	7.67743	7.7692	7.80563	7.50756	7.78466	7.7676	7.73997	7.76855	7.78778	7.70955	7.64115	7.88607	7.79879	7.99575	7.85068	7.80897	7.82103	7.74795	7.83986	7.94943	7.74108	7.45316	7.64995	7.47584		AT4G30610	TP: Chloroplastic/SP: Signal peptide	secreted	ER	0	not probable/No/No
AT3G07320	8.02995	7.88199	7.5916	8.11336	8.08728	8.02359	8.08115	8.09034	7.72965	8.04957	8.25856	8.1387	7.86878	7.83223	8.01703	8.07579	8.04329	8.00474	8.10965	8.04964	7.88549	8.24692	8.21453	8.15824	7.80562	7.84261	8.04725	8.03011	7.97942	7.90908		AT3G07320	TP: Signal peptide/SP: Signal peptide	vacuole	ER	0	not probable/No/No
AT5G12940	8.0097	8.12676	7.97079	8.21354	8.19935	8.3447	8.36837	8.09528	8.10892	8.14156	8.25767	8.23308	8.04174	8.00492	7.63896	8.11641	8.10093	8.19261	8.10154	7.94179	8.01201	8.20388	8.22688	8.25475	8.27772	8.4873	8.35464	8.33895	8.35347	8.43794		AT5G12940	TP: Signal peptide/SP: Signal peptide	plasma membrane	ER	1	not probable/No/No
AT1G65590	8.45027	8.16533	8.2803	8.1884	8.2564	8.23173	8.32183	8.26175	8.24407	8.08629	8.13982	8.22519	8.07445	8.09593	8.34089	8.18834	7.97874	8.15058	8.36227	8.3835	8.25436	8.26352	8.18724	8.29426	8.09396	8.33653	8.27227	7.9703	8.01481	7.94662		AT1G65590	TP: Signal peptide/SP: Signal peptide	vacuole	ER	1	not probable/No/No
AT3G13790	7.44371	7.68044	7.54781	7.53087	7.47648	7.43187	7.77354	7.74607	7.54606	7.41707	7.62294	7.33329	7.84843	7.83547	7.24645	7.50319	7.37906	7.62008	7.78518	7.67333	7.7065	7.50825	7.63966	7.58818	7.98734	7.8071	7.93204	7.47656	7.57112	7.68322		AT3G13790	TP: Signal peptide/SP: Signal peptide	secreted	ER	1	not probable/No/No
AT3G57260	6.44504	7.01845	6.56253	6.75932	6.94267	6.4766	6.55703	6.41192	6.57978	7.29613	7.31663	7.01866	6.77247	6.30598	6.4982	6.80466	6.56364	6.68339	6.63961	6.40386	6.67068	6.51561	6.45903	6.57628	6.55774	6.54254	6.43827	7.0976	6.97177	6.54476		AT3G57260	TP: Signal peptide/SP: Signal peptide	secreted	ER	1	not probable/No/No
AT1G24450	7.09412	7.08167	6.83605	7.1385	6.99533	7.07346	6.67394	7.0425	6.93848	6.99265	7.20305	7.09759	7.03645	7.14153	7.04445	7.09294	6.86064	6.89759	6	6	6	6	6	6	6.94634	7.02227	6.89026	6.9374	6.92897	6.77433		AT1G24450	TP: Signal peptide/SP: Signal peptide	chloroplast	ER	1	not probable/Yes/No
AT5G03350	8.24154	8.64139	8.50935	8.79752	8.79332	8.86217	8.68991	8.58367	8.50304	8.95739	8.95992	8.59224	8.60261	8.81343	8.27423	8.824	8.79837	8.74987	6	6.41185	6.75342	6.88404	5.8903	6.68314	7.56747	7.60062	7.50581	7.95077	7.95361	7.72216		AT5G03350	TP: Signal peptide/SP: Signal peptide	plasma membrane	ER	0	not probable/No/No
AT1G14210	7.55895	7.262	7.56307	7.34816	7.18923	7.10031	7.53066	7.51049	7.50205	7.38187	7.36228	7.14956	7.58761	7.27819	7.58093	7.38897	7.24918	7.21095	7.57172	7.49033	7.54937	7.42795	7.46813	7.51286	6	6.73149	6	6	6	6		AT1G14210	TP: Signal peptide/SP: Signal peptide	cytoplasm	ER	0	not probable/No/No
AT1G53830	6.34455	6	6	6	6	6	6.55703	7.13639	7.24989	7.14928	7.18426	7.05796	6	6.13599	6	6	6	6	7.48861	6.96782	7.29283	6.79208	7.05453	7.02941	7.11143	7.0064	7.12213	6.96314	7.3342	7.08676		AT1G53830	TP: Signal peptide/SP: Signal peptide	secreted	none	1	lowly probable/No/No
AT1G78450	6	6	6	6	6	6	7.63356	7.60682	7.35342	7.22155	6.59824	6.88438	6	6	6	6	6	6	6	6	6	6	6	6	6	6	6	6	6.72679	6		AT1G78450	TP: Signal peptide/SP: Signal peptide	chloroplast	ER	0	not probable/No/No
AT1G58270	7.38584	6.52553	7.19582	7.44827	7.63944	7.41859	6	6	6	6	6	6	6.47229	6.30598	7.27082	6	6	6	6	6	6	6	6	6	6	6	6	6	6	6		AT1G58270	TP: Signal peptide/SP: Signal anchor	secreted	none	1	not probable/No/No
AT4G21650	7.83623	6.52553	7.88923	7.58385	7.63631	7.91384	7.99971	8.01779	7.91766	8.17153	8.06575	8.23619	6.47229	6.49128	7.80408	6	6	6	6	6	6.42463	6.34108	6	6	7.90142	7.73096	7.89975	7.77927	7.77577	8.19288		AT4G21650	TP: Signal peptide/SP: Signal peptide	secreted	ER	0	lowly probable/Yes/No
AT5G26000	9.30952	9.30051	9.31373	9.43289	9.40356	9.26461	9.41381	9.4844	9.39447	9.28002	9.47784	9.33791	9.41592	9.33548	9.26896	9.31513	9.31913	9.45921	9.08727	8.69942	8.90555	9.11105	8.78893	9.12024	8.86756	8.88002	8.92645	8.93555	8.8163	8.92924		AT5G26000	TP: Signal peptide/SP: Signal peptide	vacuole	ER	0	not probable/Yes/No
AT1G78680	7.86457	7.51353	8.04786	7.6425	7.94836	7.67046	6.93932	7.10281	6.86363	7.05912	7.03862	6.99583	7.60235	7.69774	7.85963	7.65115	7.36045	7.6532	7.64177	7.73867	7.8132	7.61894	7.6576	7.84333	7.78798	7.5345	7.49137	7.7104	7.56251	7.62248		AT1G78680	TP: Signal peptide/SP: Signal peptide	secreted	ER	0	not probable/No/No
AT5G19100	6.70217	7.76924	6.56253	6.56694	6	6	7.84903	7.69727	7.6273	7.72152	7.72259	7.73012	7.77259	7.7907	6.4982	7.65825	7.65118	7.97287	6	6	6	6	6.52742	6	7.63599	7.69721	7.62387	7.73914	7.65594	7.47325		AT5G19100	TP: Signal peptide/SP: Signal peptide	secreted	ER	1	not probable/No/No
AT2G47010	6.67699	6.71433	6.56253	6.61516	6.92999	6	6.55172	6.64651	6.6529	6.6875	6.74822	6.37263	6.6895	6.71183	6.4982	6.71239	6.70162	6.52447	6	6.03676	6	6	6.17728	6	6.8837	7.26874	7.08488	7.3046	7.08058	7.45889		AT2G47010	TP: Signal peptide/SP: Signal peptide	secreted	ER	0	not probable/No/No
AT3G21770	7.95792	7.87958	7.91159	7.9136	7.92969	7.94002	7.37977	7.52643	7.39206	7.60998	7.58587	7.40932	7.89256	7.68225	7.90907	7.88418	7.82351	7.93419	7.60727	7.73802	7.54419	7.75939	7.70037	7.93651	7.41903	7.50497	7.61908	7.58615	7.49231	7.71944		AT3G21770	TP: Signal peptide/SP: Signal peptide	secreted	ER	1	not probable/No/No
AT3G14210	9.40444	8.4269	9.46979	9.64417	9.51322	9.75221	8.60519	8.36328	8.36525	8.17958	8.13324	8.33264	8.33916	8.36333	9.4687	8.38775	8.23802	8.39668	7.99279	8.07684	8.13539	8.17422	8.0454	8.16017	8.23246	8.11564	8.01197	7.75236	7.67694	7.68841		AT3G14210	TP: Signal peptide/SP: Signal peptide	secreted	ER	1	not probable/No/No
AT5G60950	6.44504	7.42036	6.49517	6	6	6.71155	7.4661	7.47375	7.29646	7.3815	7.65131	7.43195	7.58893	7.13695	6.63305	7.49675	7.54057	7.49191	7.53642	7.5105	7.51558	7.65605	7.4974	7.56818	7.92726	7.81084	7.74889	8.07522	7.98337	8.11335		AT5G60950	TP: Signal peptide/SP: Signal peptide	secreted	ER	0	not probable/No/No
AT2G05920	8.17447	8.11553	8.25255	8.22611	8.22245	8.27095	8.11296	8.23033	8.11255	8.18393	8.1452	8.33748	8.12267	8.21963	8.21861	8.28504	8.1316	8.33374	8.16858	8.21968	8.19517	8.30727	8.2658	8.25956	7.93749	7.93804	7.96838	7.98489	7.95263	7.97052		AT2G05920	TP: Signal peptide/SP: Signal peptide	secreted	ER	1	not probable/No/No
AT5G38980	6.44504	6.52553	8.16675	8.18599	7.83235	6.4766	6.24992	6	6	6	6	6	6.47229	6.30598	7.96853	6	6	6	7.7397	7.82572	7.87896	7.78392	7.79005	7.80512	8.31671	8.18975	8.2216	8.42435	8.50039	8.58611		AT5G38980	TP: Signal peptide/SP: Signal peptide	secreted	ER	1	not probable/No/No
AT2G43590	6.9097	6.52553	7.30075	7.37201	7.24956	7.35266	6	6	6	6	6.31115	6	6.47229	6.30598	7.21276	6	6	6	6	6	6	6.0877	6.67197	6.49964	6	6	6	6.74116	6.75449	7.02304		AT2G43590	TP: Signal peptide/SP: Signal peptide	secreted	ER	0	not probable/No/No
AT5G63800	7.82581	7.88845	7.86893	7.83393	7.71039	7.84785	7.9168	7.72705	7.71368	7.56353	7.35987	7.72907	8.08126	8.12205	7.74765	8.00143	8.00116	8.11691	8.08895	8.06433	8.19523	8.14614	8.21914	8.15708	7.8503	7.87168	7.78661	7.7598	7.85758	7.74626		AT5G63800	TP: Signal peptide/SP: Signal peptide	secreted	ER	1	not probable/No/No
AT4G23820	7.64055	7.56475	7.42651	7.64063	7.46718	7.594	7.91353	7.77133	7.83017	7.70755	7.8286	7.71341	7.44092	7.66998	7.56416	7.67869	7.60421	7.71525	7.57987	7.45347	7.62108	7.42118	7.54027	7.43816	7.43117	7.35411	7.40939	7.36959	7.48299	7.47797		AT4G23820	TP: Signal peptide/SP: Signal peptide	secreted	ER	0	not probable/No/No
AT1G52400	8.52511	8.43232	8.53354	8.60361	8.59771	8.70206	8.18993	8.25686	8.23575	8.0439	8.12706	8.291	8.39368	8.3143	8.49136	8.15049	8.3071	8.42467	8.33313	8.36207	8.15152	8.28006	8.25336	8.27427	8.41501	8.37447	8.35783	8.2508	8.20515	8.17774		AT1G52400	TP: Signal peptide/SP: Signal peptide	endoplasmic reticulum	ER	1	not probable/No/No
AT1G78820	8.35893	7.38207	8.36861	8.24161	8.28006	8.22829	8.3614	8.30083	8.3061	8.44392	8.56199	8.28401	7.59764	7.50784	8.34365	7.79086	7.92679	7.91637	7.59691	7.52048	7.38504	7.66637	7.79829	7.6211	8.50894	8.56228	8.5912	8.73667	8.60124	8.78805		AT1G78820	TP: Signal peptide/SP: Signal peptide	secreted	ER	0	not probable/No/No
AT1G31710	6.44504	7.87129	6.56253	6	6	6	8.40574	8.15847	8.24649	7.99027	8.08579	8.20549	8.02895	7.97892	6.4982	7.65815	7.80381	7.90489	7.95599	7.96546	7.87316	7.74084	7.55402	7.64898	7.85046	7.68295	7.73325	7.90946	7.47276	7.71491		AT1G31710	TP: Signal peptide/SP: Signal peptide	secreted	ER	0	not probable/No/No
AT1G78850	8.83674	8.717	8.93955	8.7835	8.73949	8.76573	8.50035	8.40301	8.60867	8.59475	8.61096	8.64688	8.65497	8.53162	8.71452	8.58397	8.85598	8.78845	8.69904	8.65481	8.72384	8.68045	8.78114	8.69862	8.87254	8.86424	8.83689	8.95902	8.92291	8.926		AT1G78850	TP: Signal peptide/SP: Signal peptide	secreted	ER	0	not probable/No/No
AT3G55430	7.32886	7.02823	7.22367	7.24217	7.14717	7.45454	7.353	7.17625	7.05799	6.97117	7.00468	7.17959	7.43391	7.51747	7.19451	7.4584	7.14245	7.35793	7.22425	7.23717	7.10604	7.12337	7.47812	7.1965	6.92643	6.82113	6.79557	6.80777	6.43893	6.57417		AT3G55430	TP: Signal peptide/SP: Signal peptide	cytoplasm	ER	1	not probable/No/No
AT5G21105	7.78892	7.79973	7.71644	7.73196	7.64197	7.59787	7.78441	7.72482	7.87788	7.74494	7.74188	7.8389	7.70038	7.60048	7.66718	7.71058	7.72551	7.84973	7.86065	7.92469	7.92914	7.78535	7.88618	7.8744	7.84927	7.80743	7.82406	7.98928	7.89486	8.02435		AT5G21105	TP: Signal peptide/SP: Signal peptide	secreted	possibly ER	1	not probable/No/No
AT3G52500	8.31007	8.2531	8.22363	8.12449	8.32547	8.34568	8.00558	8.1996	8.08394	8.37998	8.25015	8.16501	8.20529	7.98811	8.32508	8.24651	8.23893	8.29001	8.30252	8.36488	8.3169	8.47469	8.35927	8.43231	8.01459	7.77187	7.9139	7.72583	7.82373	8.13874		AT3G52500	TP: Signal peptide/SP: Signal peptide	secreted	ER	0	not probable/No/No
AT3G04720	7.18963	7.16401	7.48441	7.15708	7.12644	7.03709	6.64307	7.09578	7.1314	6.98155	6.96372	6.85347	6.97778	7.18216	7.40505	6.71304	6.94896	6.83722	7.56641	7.37148	7.2693	7.07724	6.92734	6.97548	7.3647	7.54942	7.41043	7.59095	7.47199	7.61216		AT3G04720	TP: Signal peptide/SP: Signal peptide	vacuole	ER	0	not probable/No/No
AT5G09760	7.18988	7.46013	7.11701	7.24964	6.88849	7.01981	7.29032	7.6121	7.36434	7.54272	7.35223	7.31107	7.61705	7.49476	7.5366	7.50886	7.41507	7.2988	7.25385	7.07169	7.12061	7.19491	7.03356	7.05085	7.6696	7.55598	7.71331	7.35891	7.28877	7.51735		AT5G09760	TP: Chloroplastic/SP: Signal peptide	secreted	ER	0	not probable/No/No
AT2G18660	6.8786	6.81305	6.74644	7.17874	6.90228	7.42127	6.55703	6.41192	6.64258	6.42276	6.76338	6.89143	6.71611	7.09674	6.4982	6.76849	6.57364	6.58316	7.40699	7.41836	7.1873	6.84668	6.90563	7.06934	7.16165	6.27677	7.32384	8.05634	8.06881	7.95017		AT2G18660	TP: Signal peptide/SP: Signal peptide	secreted	ER	0	not probable/No/No
AT1G12570	7.52529	6.50631	7.30646	7.43835	7.58547	7.63222	7.15337	7.46075	7.38017	7.69017	7.76919	7.71355	6.75528	6.49647	7.30556	6.83882	6.82167	7.10144	6.98339	7.03936	7.13764	7.18425	7.11774	7.16241	6.59313	6.57837	6.4612	7.0125	6.87473	6.95184		AT1G12570	TP: Signal peptide/SP: Signal peptide	vacuole	ER	0	not probable/No/No
AT4G22010	7.38758	7.54835	7.40881	7.4111	7.1932	7.61622	7.76434	7.67395	7.44194	7.33377	7.53	7.50998	7.69935	7.68615	7.63644	7.64354	7.62832	7.65753	7.5525	7.57337	7.62494	7.64692	7.72122	7.61339	7.3724	7.32429	7.46478	7.32123	7.18402	7.23125		AT4G22010	TP: Signal peptide/SP: Signal peptide	secreted	ER	1	not probable/No/No
AT3G10450	6.44504	6.81787	6.56253	6	6	6	6.7222	6.63084	6.59167	6.59008	6.72669	6.6697	6.79786	6.82479	6.4982	6.61206	6.97196	6.86564	6.35823	6.5384	6.5616	6.51561	6.60841	6.41508	6.54271	6.99118	6.94059	7.13969	6.89393	6.61331		AT3G10450	TP: Signal peptide/SP: Signal peptide	vacuole	ER	0	not probable/No/No
AT3G28220	6.96455	6.57088	7.01844	7.63998	7.44212	7.74427	6.84237	6.48479	6	6.12335	6.75228	6.84767	6.04098	6.71859	6.6896	6.65236	6.61698	6.3281	6.75657	6.88313	6.87661	6.63489	7.14507	7.0101	7.24547	7.38901	7.06522	7.20594	7.15855	7.11036		AT3G28220	TP: _/SP: Signal anchor	nucleus	none	1	not probable/No/No
AT1G35140	7.41916	7.26402	7.29787	7.193	6.98518	7.23676	6.55703	6.83493	7.0734	6	6.70903	6.76857	7.22494	7.34599	7.2385	7.26073	7.15588	7.16204	7.43492	7.2607	7.31163	7.35409	7.05328	7.14392	7.19663	7.08917	7.3003	7.07689	6.88711	6.61275		AT1G35140	TP: Signal peptide/SP: Signal peptide	secreted	ER	0	not probable/No/No
AT5G19110	7.44687	7.54323	7.19379	7.52183	6.95936	7.24812	7.75768	7.33441	7.31742	6.77859	7.27485	7.23172	7.17894	7.68826	7.26814	7.46811	7.31301	7.48819	7.04761	6.73053	6	6.65969	6	6.31031	7.24446	7.60974	7.19958	7.18939	6.66157	6.81061		AT5G19110	TP: Signal peptide/SP: Signal peptide	endoplasmic reticulum	ER	0	not probable/No/No
AT1G74000	6.53301	7.20371	6.56253	6.41145	6.28261	6.50205	7.01436	7.15613	7.13575	7.04106	6.99601	7.14605	6.98281	6.95465	6.4982	6.97187	6.99196	6.97245	7.32418	7.0658	7.01501	6.9177	7.16159	7.00084	6.97059	6.69435	6.75292	6	6.50403	6.54529		AT1G74000	TP: Signal peptide/SP: Signal peptide	vacuole	ER	0	not probable/Yes/No
AT4G29240	6.89758	6.52553	6.4748	7.14266	6.84396	6.34334	6.69815	6.74483	6.81136	6.50034	6.73991	6.60686	6.38214	6.4002	6.59454	6.57626	6.28988	6.61705	6.85901	6.84722	6.92978	6.86976	7.07677	7.07839	7.09777	7.13106	6.69315	7.13256	7.20156	7.13838		AT4G29240	TP: Signal peptide/SP: Signal peptide	secreted	ER	1	not probable/No/No
AT1G66970	7.56826	7.69657	7.75679	7.69576	7.80471	7.61741	7.5502	7.4419	7.1876	7.34401	7.46684	7.78949	7.34299	7.3913	7.77913	7.73411	7.69281	7.70125	7.61506	7.72669	7.37574	7.66909	7.74414	7.78074	7.72844	7.88961	7.72819	8.05783	8.14575	8.12493		AT1G66970	TP: Signal peptide/SP: Signal peptide	secreted	possibly ER	1	highly probable/Yes/No
AT1G54030	7.26891	7.0857	7.2446	7.5385	7.45922	7.41789	6.7088	6.84336	6.9575	6.6373	6.59799	6.32398	6.47229	7.07889	7.12512	7.0343	6.72822	6.53791	7.03256	6.64251	6.66472	6.98193	6.74494	6.47837	6.78746	7.07487	6.73443	6.77653	6.42865	6		AT1G54030	TP: _/SP: Signal peptide	secreted	none	0	not probable/No/No
AT1G52410	6.32048	6.44708	6.56253	6.74092	6.74745	6.44278	6	6	6	6	6	6	6	6	6.73867	6.24872	6.56364	6.6151	6	6	6	6.41262	6	6	6	6.1379	6	6.63308	6.41974	6.54476		AT1G52410	TP: Signal peptide/SP: Signal peptide	nucleus	ER	0	lowly probable/No/No
AT2G45220	6.99228	7.39572	7.31218	7.71601	7.86293	7.86588	6.82594	6.84641	6.66046	7.50279	7.35308	6.964	7.37312	7.54699	6.92935	6.79962	6.74119	6.69965	7.65009	7.3875	7.16814	6.99652	6.78031	6.92633	6.8672	6.87067	6.91728	7.19825	7.2528	7.27053		AT2G45220	TP: Signal peptide/SP: Signal peptide	secreted	ER	1	not probable/No/No
AT3G43670	6	6.60808	6.20454	6.15901	6.58966	6.54691	6.52966	6.60565	6	6.68094	6.05632	6.75549	6.90286	6.7301	6.4982	6.78072	6.98566	6.73557	6.83492	7.04644	7.01284	7.073	7.07334	7.13526	6.72746	6.71437	6.75292	6.1402	6.1065	6.55899		AT3G43670	TP: Signal peptide/SP: Signal peptide	peroxisome	ER	1	not probable/No/No
AT5G48540	7.98838	8.13389	8.13791	8.32153	8.31313	8.17714	8.21005	7.93951	8.11579	8.01296	8.17643	7.80647	8.15583	8.26997	7.82353	8.05005	8.22203	7.93429	8.32113	8.24795	8.17116	8.1305	8.36294	8.14895	8.30433	8.35402	8.22834	8.6106	8.51147	8.61482		AT5G48540	TP: Signal peptide/SP: Signal peptide	secreted	ER	0	not probable/No/No
AT1G28290	8.79243	8.64574	8.82431	8.68336	8.74346	8.48604	8.81645	8.73586	8.72396	8.81458	8.82608	8.67346	8.69282	8.54166	8.53422	8.88645	8.58706	8.8426	8.39924	8.21618	8.36718	8.57515	8.51192	8.63576	8.65779	8.41724	8.46886	8.67222	8.7332	8.64385		AT1G28290	TP: Signal peptide/SP: Signal peptide	nucleus	ER	0	not probable/Yes/Yes
AT5G64110	6.44504	6.86729	6.56253	6.78567	6.74957	6.73264	7.04123	7.26829	7.04236	7.22073	7.04466	7.19799	7.06776	7.08145	6.4982	7.1393	7.04879	7.13346	6.18814	6.52335	6.67068	6.86097	7.01121	6.97036	7.28179	7.08731	6.99096	7.00959	7.12583	6.81526		AT5G64110	TP: Signal peptide/SP: Signal peptide	secreted	ER	0	not probable/No/No
AT3G52840	7.09496	6.95561	7.00366	6.918	6.97468	7.11659	7.02948	7.245	6.98808	6.79176	6.91373	7.20777	7.11392	7.32098	7.02641	7.05394	7.13829	6.99854	6.86622	6.96978	7.21743	7.23053	7.32126	7.20588	7.05883	7.10018	6.81528	6.39894	6.57897	6.53762		AT3G52840	TP: Signal peptide/SP: Signal peptide	secreted	ER	1	not probable/No/No
AT2G04160	6.99744	6.84043	7.15375	7.21676	7.12704	7.22154	7.08716	7.1168	7.00653	7.30668	6.94196	6.99721	7.14364	6.84185	7.03466	7.13135	6.87259	7.19238	6	6.1141	6	7.10355	6.74426	6.49964	6.79764	7.19866	7.01412	6.12939	6.46165	7.33774		AT2G04160	TP: Signal peptide/SP: Signal peptide	secreted	ER	0	not probable/No/No
AT5G19240	6.91473	7.46193	6.89301	7.05123	6.52265	7.04072	6.55703	7.0601	7.31854	7.44906	7.48791	7.39893	7.10846	7.34498	6.4982	7.2251	7.20283	6.39064	7.53243	7.62878	7.36732	7.48042	7.61351	7.31087	7.58513	7.37039	7.45672	7.90477	7.91081	7.94424		AT5G19240	TP: Signal peptide/SP: Signal peptide	secreted	ER	0	highly probable/Yes/Yes
AT5G42720	6.44504	6.52553	6.55844	6.51227	6.55525	6.41593	6.55703	6.89088	6.76613	6.72411	7.07124	6.57486	6.47229	6.30598	6.77716	6.49721	6.56364	6.54073	6.61936	6.5384	6.6572	6.70997	6.62474	6.92209	6	6	6	6.87095	6.65866	6.5143		AT5G42720	TP: Signal peptide/SP: Signal peptide	secreted	ER	0	highly probable/Yes/Yes
AT5G21100	7.55762	7.15618	7.6053	7.32407	7.38636	7.491	7.66953	7.48662	7.4368	7.33078	7.33584	7.38783	7.48363	7.44551	7.44318	7.4205	7.32676	7.44741	7.14998	7.23637	7.04744	7.09383	7.22869	7.19015	7.47277	7.38163	7.2663	7.25081	7.15458	7.31535		AT5G21100	TP: Signal peptide/SP: Signal peptide	secreted	ER	1	not probable/No/No
AT4G30270	7.705	7.93709	7.75411	7.70217	7.80833	7.73081	7.93922	8.11053	8.16466	7.84445	7.92682	7.98604	8.02612	7.59624	7.56268	8.00156	7.91229	7.90245	8.02282	7.8859	7.87333	7.99263	7.89205	7.92026	8.04658	7.99461	7.93033	8.18689	8.24305	8.08947		AT4G30270	TP: Signal peptide/SP: Signal peptide	secreted	ER	0	not probable/No/No
AT1G55210	7.63339	7.84583	7.86557	7.79302	8.12104	7.97526	7.6402	7.17275	7.52616	7.56488	7.232	7.52923	7.95395	7.84404	7.78536	7.76609	7.84548	7.67716	7.6729	7.71905	7.38374	7.92808	7.49715	7.69941	7.87655	7.67055	8.00415	7.84435	7.83625	7.77087		AT1G55210	TP: Signal peptide/SP: Signal peptide	secreted	ER	0	not probable/No/No
AT2G17120	7.93542	7.79909	7.99789	8.04872	7.97694	8.02471	7.83638	7.79187	7.92827	7.78574	8.09089	8.0186	7.80121	7.86984	8.16439	8.01226	7.92855	8.1012	7.95041	7.47734	7.99992	8.01475	7.48671	8.07799	8.22407	8.3051	8.10921	8.48497	8.29833	8.47299		AT2G17120	TP: Signal peptide/SP: Signal peptide	plasma membrane	ER	1	highly probable/Yes/Yes
AT5G14450	7.03151	6.52553	6.94803	7.07033	7.14348	7.13923	6.75182	6.99745	6.50793	6.95312	7.01511	7.07667	6.93191	6.90689	6.81111	7.23883	6.83862	6.86941	7.28486	7.29527	7.22075	7.26661	7.43719	7.4023	6.84621	6.67502	6	6.93763	6.96527	7.04121		AT5G14450	TP: Signal peptide/SP: Signal peptide	secreted	ER	1	not probable/No/No
AT2G26010	7.11934	6.52553	7.25851	7.2204	7.3273	7.01202	6	6	6	7.14863	6.60939	6.38061	7.01389	6.30598	7.04965	6	6	6	7.59789	7.40865	7.34285	6.75396	6	6	6	6	6	7.54581	6.92244	6.82968		AT2G26010	TP: Signal peptide/SP: Signal peptide	secreted	ER	1	not probable/No/No
AT2G39850	8.26556	7.65533	8.2922	8.13944	8.1821	8.15341	8.26409	8.38785	8.28558	7.85872	8.16644	8.05494	7.56599	7.38153	8.2867	7.68706	7.74803	7.65101	8.1558	8.17156	8.06501	8.09766	8.14132	8.11365	7.70385	7.84578	7.6632	7.89008	7.89866	7.77204		AT2G39850	TP: Signal peptide/SP: Signal peptide	secreted	ER	0	not probable/No/No
AT3G14920	7.5707	7.50645	7.46568	7.42178	7.42115	7.5448	7.40878	7.49065	7.58424	7.38143	7.65246	7.32315	7.55389	7.56149	7.34333	7.41161	7.44176	7.46432	7.57812	7.70055	7.55789	7.54148	7.56372	7.58675	7.52958	7.61118	7.57985	7.75554	7.77593	7.73324		AT3G14920	TP: Signal peptide/SP: Signal peptide	vacuole membrane	ER	0	not probable/No/No
AT4G38770	7.45947	7.72838	7.42172	7.45546	7.25587	7.23701	7.68581	7.56654	7.65686	7.4618	7.74166	7.62993	7.46216	7.62179	7.20855	7.62035	7.70953	7.62027	7.61363	7.89201	7.99897	7.88118	7.80645	7.76587	7.77002	7.80082	7.44341	7.61874	7.8393	7.60814		AT4G38770	TP: Signal peptide/SP: Signal peptide	nucleus	ER	0	not probable/No/No
AT2G04690	7.97003	7.9889	7.87905	8.03042	8.04813	7.56606	7.77519	8.08899	7.99008	7.86074	7.61529	7.60119	7.99457	7.88477	7.86086	7.77279	7.96585	7.60481	7.83613	7.66049	7.79033	7.43836	7.22702	7.67135	8.1394	7.80171	8.15829	8.32927	8.19891	7.95459		AT2G04690	TP: Signal peptide/SP: Signal peptide	secreted	ER	1	not probable/No/No
AT5G42240	8.01071	8.06275	7.99539	7.82575	7.93075	7.94273	8.12433	8.03864	8.03776	8.03036	8.06212	8.39386	7.9443	7.90786	7.64885	8.16425	8.13346	8.12934	8.00458	8.15166	8.12693	8.20636	8.3413	8.2197	7.99828	7.95512	7.86996	8.00423	8.00166	7.91345		AT5G42240	TP: Signal peptide/SP: Signal peptide	secreted	ER	1	not probable/No/No
AT3G56310	6.81924	6.81434	6.8845	6.85554	6.78411	6.90979	6.71898	6.86196	6.78953	6.75585	7.09078	7.08899	6.76008	6.77778	6.4982	6.70232	6.96846	6.90808	6.18814	6.86314	6.94466	6.68603	6.68807	6.6975	6.98296	6.92194	6.89371	7.37576	7.25519	7.29788		AT3G56310	TP: Signal peptide/SP: Signal peptide	secreted	ER	1	not probable/No/No
AT1G28600	7.73139	7.61996	7.64003	7.67091	7.68556	7.71075	7.44265	7.63727	7.61893	7.39959	7.65607	7.69347	7.5077	7.66043	7.57663	7.63085	7.53477	7.6691	7.56216	7.60525	7.40827	7.44013	7.53624	7.42764	7.72309	7.83308	7.74424	7.68162	7.59438	7.71662		AT1G28600	TP: Signal peptide/SP: Signal peptide	secreted	ER	0	not probable/No/No
AT4G12390	6.44504	6.52553	6.56253	6.65022	6.52265	6.4766	6.55703	7.03928	6.64258	6.8515	6.59646	6.49656	7.28516	6.30598	7.06829	6.79994	6.56364	6.54677	7.03055	7.39454	7.35575	7.1961	6.89883	7.23976	6.86209	6.85879	7.37103	6.74142	7.01579	6.54476		AT4G12390	TP: Signal peptide/SP: Signal peptide	secreted	ER	0	not probable/No/No
AT5G20740	7.12157	6.52553	6.84672	6.45214	6.98923	7.01679	6.55703	7.09267	7.29859	7.03304	7.12023	6.94328	6.47229	6.30598	7.09345	6.4323	6.56364	6.39064	6.18814	6.5384	6.67068	6.51561	6.45903	6.49964	6.47341	6.37932	6.43827	6.49221	6.46165	6.54476		AT5G20740	TP: Signal peptide/SP: Signal peptide	secreted	ER	1	not probable/No/No
AT2G20750	6.44037	6.52553	6.49041	6.44805	6.6111	6.43829	6.28129	6.79892	6.6397	6.50603	6.96738	7.21285	6.09204	6.30598	6.4982	6.37124	6.37973	6.84114	6.48589	6.5384	6.82658	7.1178	7.25982	7.11075	6.84464	6.7664	6.72133	6.6466	6.5431	6.76265		AT2G20750	TP: Signal peptide/SP: Signal peptide	secreted	ER	0	not probable/No/No
AT1G01900	7.18227	7.01121	7.1197	7.26866	7.15514	7.33017	6.55703	7.26221	7.06743	7.03809	6.99606	7.15218	7.09559	7.04836	6.93188	7.02055	7.17619	7.22606	7.0256	7.21221	7.26022	7.13153	7.14813	7.29332	7.00584	7.04648	6.82907	7.09461	6.91798	7.00583		AT1G01900	TP: Signal peptide/SP: Signal anchor	secreted	ER	1	not probable/No/No
AT1G02305	7.28317	7.3218	7.24536	7.44879	7.70203	7.44707	7.40728	7.18482	7.30655	6.93927	7.7763	7.21988	7.25386	7.35145	7.24243	7.43469	7.37341	7.50861	7.26257	7.45939	6.92864	7.28695	7.36042	7.32262	7.19691	7.29914	7.10877	7.16366	7.27634	6.99497		AT1G02305	TP: Signal peptide/SP: Signal peptide	vacuole	none	1	not probable/No/No
AT1G02335	6.78291	6.52553	6.63493	6.54808	6.67324	6.70554	6.55703	6.57349	6.82236	7.13984	6.80089	6.91224	6.52117	6.30598	6.4982	6.4323	6.67466	6.54355	6.03328	6.5384	6.67068	6.64743	6.77124	6.52568	6.47341	6.15747	6.60587	6.49221	6.47167	6.54476		AT1G02335	TP: Signal peptide/SP: Signal peptide	secreted	ER	0	not probable/No/No
AT1G02360	6.93204	7.18715	6.86637	7.43222	7.07546	6.4766	6.55703	6.79338	6.83695	7.20497	6.86177	6.73431	7.22913	7.12928	7.02264	7.23	6.95168	6.72729	6.8459	6.96362	6.81935	6.83487	6.93502	7.09699	7.38912	7.2268	7.18748	7.22972	7.68286	7.71191		AT1G02360	TP: Signal peptide/SP: Signal peptide	vacuole	ER	0	not probable/No/No
AT1G03220	8.27918	8.01906	8.30997	8.15536	8.18267	8.38868	8.12134	8.09448	8.25056	8.00687	8.20985	8.14051	7.92264	8.08275	8.25001	8.05712	7.89759	8.00027	8.31613	8.26896	8.21941	8.04264	8.18211	8.25199	8.41986	8.3011	8.39673	8.14519	8.19497	8.33895		AT1G03220	TP: Signal peptide/SP: Signal peptide	secreted	ER	0	not probable/No/No
AT1G04680	7.45661	7.56106	7.5797	7.72678	7.87735	7.81074	7.70089	7.39526	7.36326	7.52011	7.00053	7.39737	7.71964	7.64092	7.63194	7.1667	7.59286	7.70693	7.67442	7.50176	7.35344	7.653	7.36386	7.84444	7.31153	7.37919	7.71546	7.84409	7.78745	7.91206		AT1G04680	TP: Signal peptide/SP: Signal peptide	secreted	ER	0	not probable/No/No
AT1G05835	7.42458	7.26022	6.56253	7.44351	7.46763	7.32544	7.64281	7.69625	7.72669	7.38999	6.62125	7.57808	6.47229	7.14197	7.48379	6.4323	7.37019	7.49389	7.41446	7.33026	6.67068	7.59693	7.45899	7.30835	6.47341	7.23019	6.43827	7.27	7.2325	7.16455		AT1G05835	TP: Signal peptide/SP: Signal peptide	secreted	ER	0	not probable/No/No
AT1G07080	7.08362	6.52553	7.29633	6.20121	6.01484	6.16629	6.55703	6.31145	6.64258	6.42276	6.49246	5.76375	6.47229	6.33699	6.36106	6.65275	6.56364	5.96844	6.70629	6.44558	6.26842	6.51561	6.31191	6.55797	6.56357	6.73056	6.9498	6.39042	5.94192	6.54476		AT1G07080	TP: Signal peptide/SP: Signal peptide	secreted	ER	0	not probable/Yes/No
AT1G09010	7.54181	7.78631	7.65087	7.77173	7.66573	7.62654	7.83292	7.69337	7.73458	7.52608	7.70227	7.49892	7.70766	7.79941	7.50843	7.74599	7.6657	7.78387	7.66934	7.7876	7.63779	7.60896	7.73366	7.68154	7.70013	7.52859	7.61772	7.62681	7.49651	7.4208		AT1G09010	TP: _/SP: Non-secretory protein	secreted	none	0	not probable/No/No
AT1G09750	8.90211	9.16133	8.96987	9.03722	8.95949	9.02492	8.79664	8.81679	8.84122	8.98243	8.66356	8.75567	9.07885	9.08659	8.90486	8.93959	9.00799	8.99368	9.0245	8.85867	9.01854	8.96383	8.96708	8.98193	8.67154	8.99469	8.99354	8.92546	8.96484	8.7883		AT1G09750	TP: Signal peptide/SP: Signal peptide	endoplasmic reticulum	ER	0	not probable/No/No
AT1G11580	8.34664	8.61877	8.33536	8.42558	8.46421	8.47775	8.39377	8.49349	8.49066	8.23878	8.40181	8.4788	8.59187	8.38057	8.40071	8.49585	8.34699	8.5876	8.58956	8.49622	8.45356	8.46316	8.38981	8.24364	8.67157	8.78701	8.76177	8.40845	8.43462	8.48037		AT1G11580	TP: Signal peptide/SP: Signal anchor	secreted	none	1	not probable/No/No
AT1G13900	6.98746	7.32669	7.0099	6.53241	7.04575	6.68584	6.96434	7.03373	7.25925	6.23336	7.02598	7.06248	6.87962	6.71695	7.44177	7.07134	6.90989	6.99584	6.87578	6.6039	6.8921	7.00326	6.936	7.10674	7.13079	7.07686	7.02142	7.17968	7.1851	6.90161		AT1G13900	TP: Signal peptide/SP: Signal peptide	chloroplast	ER	1	not probable/No/No
AT1G17100	7.6487	7.70659	7.65276	7.916	7.91126	7.58786	7.72505	7.89961	7.62008	7.8063	7.57735	7.72687	7.42323	7.78646	7.6509	7.76968	7.7717	7.56621	7.67319	7.80961	7.79626	7.83141	7.74849	7.71164	7.70527	7.84642	7.69312	7.8065	7.67689	7.75869		AT1G17100	TP: Signal peptide/SP: Signal peptide	chloroplast	ER	0	not probable/No/No
AT1G18250	7.44151	7.25888	7.57138	7.5429	7.333	7.51398	6.55703	7.22713	7.04591	7.12341	7.57597	7.4469	7.09123	7.41472	7.63903	7.43172	7.28116	7.43409	7.28471	7.51247	7.23427	7.42183	7.46553	7.53734	7.50126	7.24324	7.43304	7.15005	7.18403	7.33316		AT1G18250	TP: Signal peptide/SP: Signal peptide	secreted	ER	1	not probable/No/No
AT1G20190	8.43517	8.39117	8.28249	8.38915	8.30542	8.38547	8.63516	8.42407	8.44604	8.36479	8.36092	8.62512	8.40739	8.44382	8.18068	8.31505	8.47168	8.50217	8.19976	8.22961	8.14985	8.3173	8.41926	8.19516	8.40243	8.24749	8.34442	8.48313	8.25707	8.24191		AT1G20190	TP: Signal peptide/SP: Signal peptide	secreted	ER	0	not probable/No/No
AT1G20225	6.61264	6.48907	6.56253	6.41829	6.92644	6.4766	6.55703	6.41192	6.63727	6.59311	7.00783	6.38061	6.47229	6.74408	6.4982	6.87681	6.56364	6.98034	6.18814	6.5384	6.67068	6.68575	6.45903	6.55696	6.5071	6.37932	6.43827	6.67779	6.41114	6.6391		AT1G20225	TP: Signal peptide/SP: Signal peptide	cytoplasm	ER	1	not probable/No/No
AT1G20850	7.63609	7.54499	7.54737	7.22118	7.12891	7.35937	7.67343	7.65732	7.6204	7.64718	7.73753	7.53374	7.45552	7.67449	7.79083	7.6835	7.53801	7.65121	7.76856	7.89942	7.35111	7.67691	7.44794	7.75551	7.6528	7.62246	7.31073	7.29489	7.33709	7.15674		AT1G20850	TP: Signal peptide/SP: Signal peptide	secreted	ER	0	not probable/No/No
AT1G21670	7.85769	7.6898	7.81217	7.99045	7.92352	7.94735	7.94742	8.2676	7.84703	7.97798	8.10134	8.16859	8.11715	8.00936	7.82257	7.96255	8.00162	8.01379	7.97836	7.98558	7.99712	8.2473	8.22355	8.10965	7.95832	7.92481	7.93223	8.00321	7.91315	7.82122		AT1G21670	TP: Signal peptide/SP: Signal peptide	cytoplasm	ER	0	not probable/No/No
AT1G26820	6.62264	6.79474	6.6862	6.60952	6.28085	6.36697	6.58231	6.41192	6.64258	6.42276	6.55228	6.30178	6.37511	6.43441	6.44325	6.81756	6.57675	6.40299	6.18814	6.32061	6.50793	6.77707	6.73722	6.62386	6.79004	6.50362	6.38566	6.6196	6.66293	6.58221		AT1G26820	TP: Signal peptide/SP: Signal peptide	cytoplasm	ER	0	not probable/No/No
AT1G27950	7.22754	7.09248	7.26688	7.0088	7.19212	7.02272	7.24581	7.11816	6.64258	7.15824	7.0331	7.15202	7.01783	7.10912	7.12048	7.27542	7.25456	6.85898	6.97381	7.10383	6.67068	7.2754	7.25031	7.1207	7.11622	7.15988	7.08208	7.14474	7.37899	7.23528		AT1G27950	TP: Signal peptide/SP: Signal peptide	secreted	ER	2	highly probable/Yes/Yes
AT1G28110	6.72678	7.0682	6.9657	6.88732	6.99154	6.96501	6.42299	6.83427	6.91723	7.00602	6.87828	6.77382	6.76781	6.68553	6.91271	6.86437	6.80404	6.74773	6.82329	6.97499	6.66057	6.8751	6.58577	6.839	6.92674	6.90728	6.9983	7.13593	6.90397	7.20927		AT1G28110	TP: Signal peptide/SP: Signal peptide	secreted	ER	0	not probable/No/No
AT1G29660	7.37161	6.52553	7.31436	7.29359	7.38471	7.31576	7.54836	7.50499	7.37656	7.43405	7.23252	7.28093	7.06178	7.28131	7.15689	7.20848	7.11995	7.10025	7.23568	6.8383	7.30843	7.35597	7.19903	7.39663	7.25226	7.13319	7.12753	7.28194	7.23102	7.28316		AT1G29660	TP: Signal peptide/SP: Signal peptide	secreted	ER	0	not probable/No/No
AT1G29670	8.6746	8.91849	8.74751	9.09324	8.95572	8.68864	8.8384	8.92888	8.95815	9.08199	8.91145	8.79942	8.89715	8.96766	8.73338	9.02303	9.02935	8.87089	8.85315	8.87063	8.89604	8.98464	8.91103	8.9285	8.97015	8.91804	8.9764	9.18432	9.01512	8.97736		AT1G29670	TP: Signal peptide/SP: Signal peptide	secreted	ER	0	not probable/No/No
AT1G33600	8.04981	7.02489	7.85839	8.01397	7.88759	7.98214	7.96904	7.63186	7.77539	7.49355	8.08012	7.80425	7.70519	7.75904	7.764	7.53259	7.61294	8.01263	7.87727	8.06041	7.8962	7.77485	8.00262	7.90669	7.85422	7.87903	7.56919	7.98293	7.96626	7.76313		AT1G33600	TP: Signal peptide/SP: Signal peptide	plasma membrane	ER	0	not probable/No/No
AT1G33610	7.4825	7.79575	7.61358	7.79836	7.55041	7.7459	7.69729	7.61961	7.78735	7.6268	7.73457	7.78659	7.86998	7.68515	7.30778	7.77814	7.62488	7.81941	7.01965	7.59657	7.4152	7.49127	7.73623	7.51768	7.6941	7.76769	7.70767	7.61211	7.68307	7.6318		AT1G33610	TP: Signal peptide/SP: Signal peptide	plasma membrane	ER	0	not probable/No/No
AT1G47128	7.77435	8.1508	8.0552	7.85348	7.59269	7.82286	7.48979	8.01201	7.91633	7.8244	8.03249	8.0543	7.89358	7.62352	7.98752	7.93877	7.79943	7.8336	7.86704	7.98489	8.10621	7.75972	7.84222	7.87019	8.16541	8.24848	8.19633	8.06787	7.97183	8.04916		AT1G47128	TP: Signal peptide/SP: Signal peptide	secreted	ER	0	not probable/No/No
AT1G48750	6.44504	7.14953	6.56253	6.65485	6.27511	6.41913	6.62104	7.42693	7.35555	7.02732	7.25053	7.0535	7.16191	6.77566	6.83586	6.4323	6.56364	6.39064	6.18814	6.97394	6.67068	6.51561	6.45903	6.84557	7.40424	6.37932	7.32307	7.22038	6.80621	6.54476		AT1G48750	TP: Signal peptide/SP: Signal peptide	secreted	ER	1	not probable/No/No
AT1G49740	7.03669	7.20558	6.94127	7.11599	7.04386	7.24813	7.12344	7.15681	6.76703	7.10403	7.04935	6.34871	7.03126	7.08012	7.13841	7.24964	7.28534	7.09198	6	6.84536	6.87886	6.91647	6.90519	6.73105	7.28428	7.26493	7.20241	7.0818	7.29187	7.28074		AT1G49740	TP: Signal peptide/SP: Signal peptide	secreted	ER	0	not probable/No/No
AT1G54000	6.91184	6.84995	6.85507	7.13739	7.07188	7.06151	6.41749	6.74526	6.70471	6.5929	6.85267	6.33713	7.04593	6.79361	7.0419	6.84764	6.78925	6.90994	6.92968	6.90275	6.77262	6.51561	6.95046	6.7635	6.96171	6.91562	6	6.48688	6.61152	6.79681		AT1G54000	TP: Signal peptide/SP: Signal peptide	secreted	ER	1	not probable/No/No
AT1G55260	8.03272	7.80041	7.85308	7.84898	7.78624	7.48394	7.74235	7.41247	7.60484	7.58285	7.86003	7.66465	7.61492	7.4996	7.99674	7.59726	7.65259	7.70108	7.64804	7.75226	7.88776	7.89212	7.60776	7.6159	8.05322	8.01773	8.04817	7.96671	7.99483	7.78684		AT1G55260	TP: _/SP: Non-secretory protein	secreted	none	0	not probable/No/No
AT1G65310	6	6.42042	6	6	6	6	6.061	6.41613	6.64258	6	6.22664	6	6.47229	6.1435	6.4982	6.4323	6.56364	6.39064	6.18814	6.3271	6.625	6.10508	6.45903	5.94843	6.46811	6.32064	6.51617	6	6	6		AT1G65310	TP: Signal peptide/SP: Signal peptide	secreted	ER	1	not probable/No/No
AT1G66250	6.3075	6	6.17552	6.8665	6	6.7323	6.55703	6.41192	6.64258	6.42276	6.49999	7.02563	6	6.35676	6.81798	6.61796	6.83879	6.9041	6.57642	6.5384	6.61268	7.0574	7.09131	7.00525	6.64818	6.16343	6	6.49221	6.50114	6.17956		AT1G66250	TP: Signal peptide/SP: Signal peptide	secreted	ER	0	highly probable/Yes/Yes
AT1G67750	6.75963	6.88003	6.41559	6.71718	7.05831	6.79429	6.82283	6.6161	6.64258	6.60515	6.68493	6.38061	6.84143	6.55851	6.85026	6.86728	6.76247	6.57602	6.55775	7.32665	7.46603	6.84667	6.32938	6.65094	6.77283	6.15535	6.43827	6.68493	7.05632	7.22901		AT1G67750	TP: Signal peptide/SP: Signal peptide	secreted	ER	1	lowly probable/No/No
AT1G67830	7.2276	7.30114	6.86086	7.03808	7.00876	7.22436	6.87057	7.27416	7.20785	6.73353	7.10763	7.26039	7.28158	7.24591	7.10664	7.28385	7.2395	7.41144	7.17018	7.17979	6.67068	7.1573	7.16392	7.26075	7.19373	7.23204	7.14352	6.9574	6.46165	7.11556		AT1G67830	TP: Signal peptide/SP: Signal peptide	secreted	ER	0	not probable/No/No
AT1G69295	6.81736	7.00645	6.61008	7.03124	7.07291	6.6773	6.68775	6.41192	6.88587	6.42276	6.49999	6.38061	6.84297	6.30598	6.87189	6.4323	7.39909	7.05536	6.93827	6.90546	6.74612	6.51561	6.45903	7.08048	6.82082	6.516	6.43827	7.13201	6.46165	7.13842		AT1G69295	TP: Signal peptide/SP: Signal peptide	cytoplasm	ER	0	highly probable/Yes/Yes
AT1G69530	7.70409	7.93629	7.87056	7.64602	7.58902	7.86888	8.53403	8.02192	7.66258	7.436	7.75352	7.97319	7.74631	7.52398	7.92094	7.6134	7.58714	7.83792	8.03896	7.53221	8.20475	7.43677	7.57836	7.62264	8.0599	8.12728	7.79318	7.70786	7.84602	7.77139		AT1G69530	TP: Signal peptide/SP: Signal peptide	secreted	ER	0	not probable/Yes/No
AT1G71040	7.10925	7.05868	7.20131	7.10876	7.40183	7.47776	7.19557	7.12137	6.69024	7.11424	7.03727	6.96842	7.10605	7.18891	6.9588	6.80785	7.02631	6.69177	7.04792	7.11495	6.9361	7.36165	6.92619	7.13997	6.77791	6.37932	7.131	6.82064	7.23073	7.3333		AT1G71040	TP: _/SP: Signal peptide	secreted	ER	0	not probable/No/No
AT1G71695	9.00001	8.8367	8.83614	8.90288	8.95361	8.89474	8.88532	8.94383	8.90322	8.79469	8.82861	8.73878	9	8.97018	8.8935	8.87367	8.8144	8.92869	8.80608	8.97489	8.90437	8.91935	8.73288	8.95092	8.93379	8.9294	8.94143	8.9531	8.98255	9.1256		AT1G71695	TP: Signal peptide/SP: Signal peptide	secreted	ER	1	not probable/No/No
AT1G72610	8.22579	7.34469	8.52096	8.64767	7.82961	7.77695	8.46381	7.7574	7.84219	8.38739	7.92036	8.33073	7.32065	8.58868	8.16242	8.43818	8.26443	8.10487	8.2146	8.75334	8.48076	7.90071	8.74882	8.12656	7.4975	7.63102	7.46129	7.37439	8.16046	8.35348		AT1G72610	TP: Signal peptide/SP: Signal peptide	secreted	ER	0	not probable/Yes/No
AT1G73620	7.17137	7.29924	6.72853	7.02455	6.827	6.87151	7.01241	7.08821	6.91625	7.08896	6.64525	6.91745	7.01087	7.09109	7.10375	7.18634	7.00869	6.93101	7.17831	6.94162	7.19	6.97332	6.82579	7.03254	7.04275	7.08264	7.17765	6.61744	6.61703	6.91518		AT1G73620	TP: _/SP: Signal peptide	secreted	none	0	not probable/No/No
AT1G74210	7.29316	7.21891	7.2266	7.57955	7.72053	7.40588	7.41007	7.23383	7.25591	7.5611	7.16464	7.37739	7.58566	7.36143	7.02398	7.45647	7.36511	7.22951	7.36516	7.21762	7.1669	7.24041	7.32982	7.29629	7.63071	7.6217	7.26494	7.65742	7.65218	7.56751		AT1G74210	TP: Mitochondrial/SP: Signal peptide	mitochondrion membrane	ER	0	not probable/No/No
AT1G76160	8.022	8.13866	8.41158	8.08055	8.05651	7.79475	7.9229	8.50451	8.18147	8.06305	8.06862	8.14498	7.89337	8.23181	8.35968	8.17874	8.1463	8.1417	8.52831	8.27824	8.39058	8.27791	8.48761	8.01964	8.30211	8.05572	8.3576	8.36805	8.20626	8.35913		AT1G76160	TP: Signal peptide/SP: Signal peptide	secreted	ER	1	not probable/No/No
AT1G77480	7.00153	6.939	6.56253	5.87351	6.77756	7.06792	6.99909	6.94984	6.91474	6.26852	6.49999	6.91389	6.54238	6.56564	6.753	6.84702	6.86568	7.18149	6.70181	6.8639	6.72181	6.90107	7.02811	6.8437	6.90467	6.98426	7.05147	7.05751	7.16362	7.05195		AT1G77480	TP: Mitochondrial/SP: Signal anchor	endoplasmic reticulum	ER	1	not probable/No/No
AT1G78040	7.02636	7.23815	7.08641	7.19252	7.07636	7.13625	7.13779	7.16535	7.13129	7.11862	6.98104	6.98455	6.96617	6.98744	7.27264	6.96517	6.78178	7.03323	7.18769	7.15956	7.26813	6.65979	7.2393	7.17533	7.16395	7.07157	7.14538	6.94974	6.82779	6.84839		AT1G78040	TP: Signal peptide/SP: Signal peptide	secreted	ER	0	not probable/No/No
AT1G78830	9.17231	8.85339	9.07538	9.09858	9.07417	8.88228	8.91481	9.00655	9.13121	8.9791	9.17231	8.93396	9.01118	9.08377	9.01936	8.81374	8.93815	8.89506	9.10659	9.01108	8.8719	8.85821	8.82814	8.85465	9.11686	8.99412	9.12287	9.10472	8.82828	8.8487		AT1G78830	TP: Signal peptide/SP: Signal peptide	secreted	ER	1	not probable/No/No
AT1G79720	6.76545	6.74629	6.80279	6.50449	6.72562	6.71558	6.61502	6.5391	6.64258	6.65157	6.4108	6.9773	6.76002	6.83159	6.45182	6.85985	6.73165	6.86123	6.81404	6.5384	6.85354	6.65035	6.79163	6.94347	6.99993	7.08416	6.80551	6.72683	6.74606	6.85542		AT1G79720	TP: Signal peptide/SP: Signal peptide	secreted	ER	1	not probable/No/No
AT2G02130	6.44504	6.73806	6.56253	6.45214	6.97212	6.86279	6.76431	6.41192	6.64258	6.77403	6.45885	6.34678	6.47229	6.17968	6.4982	6.4323	6.87584	6.12631	6.18814	6.72158	6.67068	6.98379	6.52252	6.49964	6.47341	6.28687	6.43827	6.49221	6.46165	6.54476		AT2G02130	TP: Signal peptide/SP: Signal peptide	secreted	ER	1	not probable/No/No
AT2G02850	7.48281	7.69716	7.4059	7.44283	7.47791	7.6571	7.26739	7.56291	7.10145	7.60155	7.67622	7.01984	7.60925	7.66346	7.53694	7.91525	7.87129	7.91888	7.42356	7.4825	7.25819	7.48892	7.72691	7.51446	7.46806	7.42206	6.43827	7.7666	7.74196	6.54476		AT2G02850	TP: Signal peptide/SP: Signal peptide	secreted	ER	0	not probable/No/No
AT2G03980	7.50652	6.71277	7.56482	7.36871	7.58511	7.20694	7.42926	6	7.14099	7.18933	6.65567	7.19844	6.47229	6.96869	7.34945	6.64363	6.2563	6.58273	6.91157	7.04211	6.95327	6	6.78569	7.26014	7.19382	7.20235	7.29955	7.32	6.753	7.08396		AT2G03980	TP: Signal peptide/SP: Signal peptide	secreted	ER	1	not probable/No/No
AT2G04780	7.28966	7.7219	7.14036	7.46902	7.28947	7.62795	7.43452	7.56639	7.51266	7.55223	7.83464	7.7558	7.52767	7.55604	7.97081	7.63476	7.3461	7.43404	7.38605	7.25822	7.41413	7.5106	7.59432	7.77728	7.62136	7.64517	7.5803	7.75872	7.66592	7.67448		AT2G04780	TP: Signal peptide/SP: Signal peptide	secreted	ER	0	highly probable/Yes/Yes
AT2G14900	7.49936	7.48882	6.56253	7.1325	6.98177	7.1423	6.55703	7.04749	7.31728	6.42276	6.49999	6.38061	7.23474	7.17662	6.4982	6.95893	6.56364	6.92525	7.36298	6.94176	6.67068	6.95372	6.45903	6.49964	7.08441	6.76608	6.43827	6.49221	6.96772	6.54476		AT2G14900	TP: Signal peptide/SP: Signal peptide	secreted	ER	1	not probable/No/No
AT2G15320	6.45442	7.23783	6.93046	6.68005	7.17823	7.13463	7.2152	6.89722	6.93563	6.98498	7.08847	7.13084	6.83649	7.03473	6.72351	7.26901	7.05173	7.33869	7.00866	7.0378	6.82618	7.15722	7.16935	6.88244	6.89229	6.57427	6.96427	7.28493	7.23013	7.34776		AT2G15320	TP: Signal peptide/SP: Signal peptide	plasma membrane	ER	0	not probable/No/No
AT2G22420	6.26666	6.16751	6.67449	6.65484	6.47112	5.90943	6.60349	6	6.63016	6.8618	6.52031	6.75362	6	6.64049	6.86859	6.77777	6.84474	6.43672	6.4892	6.40235	6	6.68539	6.71748	6.49964	6	6.13969	6	6.9978	6.87322	6.18055		AT2G22420	TP: Signal peptide/SP: Signal peptide	secreted	ER	0	not probable/No/No
AT2G22990	6.20219	6.52553	7.13873	6.2447	6.52265	6.21181	6.55703	6.17481	6.24838	6.42276	6.49999	6.46572	6.21263	6.22447	7.00598	6.16273	6.56364	6.39064	5.36213	6.45365	6.78914	6.03806	6.45903	6.36778	5.91834	6.27012	6.43827	5.90069	6	6		AT2G22990	TP: Signal peptide/SP: Signal peptide	vacuole	ER	0	not probable/No/No
AT2G24280	6.8484	6.52553	6.91643	6.45214	6.72791	6.4766	6.65055	7.0094	6.91739	6.88762	6.76877	6.90379	7.15757	6.91209	6.77033	6.93599	6.96064	6.8378	6.99429	6.91883	6.67068	6.83974	6.91218	6.90631	7.02849	6.82326	6.43827	6.49221	6.85631	6.86134		AT2G24280	TP: Signal peptide/SP: Signal peptide	cytoplasm	ER	0	not probable/No/No
AT2G25060	7.88365	7.70723	7.55356	7.70557	7.71817	7.7127	8.10695	7.83074	7.38033	7.63156	7.8707	7.80783	7.7455	7.8204	8.04831	7.82366	7.61607	7.80055	7.69172	7.62952	7.78015	7.8189	7.82049	7.95501	7.76388	7.79363	7.52055	7.46274	7.83437	7.91237		AT2G25060	TP: Signal peptide/SP: Signal peptide	secreted	ER	0	probable/Yes/Yes
AT2G27190	7.53462	7.76843	7.58803	7.94782	7.81969	7.67674	7.74602	7.85127	7.75774	7.68992	8.01635	7.80973	7.69822	7.85014	7.58251	7.61328	7.68449	7.80627	7.65093	7.74934	7.74774	7.5695	7.71911	7.85593	7.65686	7.69209	7.65724	7.73854	7.61886	7.65917		AT2G27190	TP: Signal peptide/SP: Signal peptide	secreted	ER	1	not probable/No/No
AT2G27920	7.82029	7.51987	7.6229	7.80537	7.80541	7.55892	7.68368	7.64688	7.63393	7.63537	7.59127	7.65685	7.48683	7.47663	7.5492	7.56541	7.58375	7.60282	7.85157	7.68109	7.856	7.88392	7.83704	6.49964	7.79024	7.80349	7.54067	7.75723	7.68272	7.69788		AT2G27920	TP: Signal peptide/SP: Signal peptide	secreted	ER	0	not probable/No/No
AT2G28790	8.91434	8.86159	8.68196	8.69147	8.85578	8.63615	8.68288	8.72608	8.61917	8.86901	8.4241	8.67927	8.70945	8.78434	8.7919	8.90387	8.77603	8.69823	8.63052	8.5598	8.07937	8.80808	8.58621	8.67079	8.61813	8.7913	8.59227	8.70616	8.83235	8.87347		AT2G28790	TP: Signal peptide/SP: Signal peptide	secreted	ER	0	not probable/No/No
AT2G32810	7.44966	7.6228	7.33067	7.57742	7.47063	7.62206	7.66513	7.72696	7.55282	7.52107	7.69121	7.59934	7.6901	7.74395	7.40931	7.6753	7.59658	7.72592	7.64854	7.74797	7.73071	7.73235	7.81741	7.61468	7.58864	7.66204	7.48504	7.49295	7.69286	7.63717		AT2G32810	TP: Signal peptide/SP: Signal peptide	cytoplasm	possibly ER	1	not probable/No/No
AT2G33330	6	6.85325	6.44343	6.45214	6.52265	6.4766	6.68264	6.56557	6.64258	6.47494	6.49999	5.92259	6.59549	6.63478	6.4982	6.25852	6.56364	6.39064	6.60052	6.68022	6.7933	6.42434	6.38545	6.49964	6.75953	6.36224	6.53959	6.3173	6.55982	6.83492		AT2G33330	TP: Signal peptide/SP: Signal peptide	secreted	ER	1	not probable/No/No
AT2G33530	7.71629	7.84161	7.78675	7.81352	7.70923	8.02598	8.03477	7.7177	7.79162	8.0967	7.95983	7.84386	7.89267	7.961	7.78636	7.96825	7.78349	7.93663	7.78402	7.72046	7.41839	8.01484	7.79075	7.88645	7.75769	7.74239	7.9789	8.0702	8.16456	8.14404		AT2G33530	TP: Signal peptide/SP: Signal peptide	secreted	ER	0	lowly probable/No/No
AT2G34810	7.28173	6.74101	7.14936	7.01773	7.28178	7.33743	7.1715	7.24408	6.93802	6.87019	7.257	6.91872	7.29782	7.24609	6.95497	6.90829	7.20442	7.31423	7.38557	7.48719	7.14786	7.17808	7.09046	7.25414	7.2261	7.13817	7.09434	7.29731	7.38179	7.4924		AT2G34810	TP: Signal peptide/SP: Signal peptide	secreted	ER	0	not probable/No/No
AT2G34930	7.00532	7.29313	6.95366	7.14273	6.9322	7.03624	7.30178	6.94465	7.08162	6.89522	7.08313	7.13291	7.2408	7.27284	6.4982	6.99052	6.83833	7.0133	7.46814	7.33211	7.31887	7.24622	7.3609	7.4493	7.11417	7.1536	6.98929	7.00057	6.96294	7.01892		AT2G34930	TP: Signal peptide/SP: Signal peptide	plasma membrane	ER	0	not probable/No/No
AT2G35860	7.15211	7.12415	7.10678	6.88612	6.52265	6.97524	7.16612	7.21705	7.33726	6.92319	7.17855	7.18815	7.09624	6.30598	6.92148	7.00794	7.15936	7.2435	7.07567	7.02011	6.67068	7.04908	7.17528	6.49964	7.06481	7.03993	6.93461	7.18751	6.56973	7.19547		AT2G35860	TP: Signal peptide/SP: Signal peptide	secreted	ER	0	not probable/No/No
AT2G37640	6.33233	6.84952	7.04398	6.77324	6.67359	6.93251	6.70912	6.90302	6.69162	6.42276	6.97371	6.2907	6.89769	6.44196	6.89289	6.17075	6.14301	6.63323	6.63168	7.02772	6.67068	6.67937	6.86383	6.71406	6.947	6.89369	6.93883	6.43231	6.17988	6.60399		AT2G37640	TP: Signal peptide/SP: Signal peptide	secreted	ER	0	not probable/No/No
AT2G38540	8.45918	7.85391	9.44791	8.9364	9.12846	8.33667	7.62207	9.04454	7.9584	9.34395	9.57467	7.48449	9.06201	9.00044	8.60822	7.06277	8.45269	8.33988	8.39115	9.08331	8.14196	7.15987	9.09053	9.16908	9.09329	9.15175	6.57302	8.41562	9.08668	9.22648		AT2G38540	TP: Signal peptide/SP: Signal peptide	secreted	ER	0	not probable/No/No
AT2G39780	7.68109	7.81845	7.61452	7.729	7.84767	7.78261	7.63499	7.85931	7.85084	7.84194	7.7673	7.69975	7.80922	7.76184	7.72595	7.79909	7.74405	7.87525	7.89934	7.89113	7.75306	7.9051	7.83679	7.88419	7.84177	7.8003	7.88732	7.93799	7.96522	8.03577		AT2G39780	TP: Signal peptide/SP: Signal peptide	cytoplasm	ER	0	not probable/No/No
AT2G42800	7.75229	7.5992	7.73624	7.49187	7.55881	7.51221	7.48878	7.50188	7.52252	7.35662	7.55792	7.53658	7.58744	7.49198	7.76928	7.6382	7.39747	7.74498	7.43039	7.39829	6.90892	7.51454	7.57573	7.58777	7.39579	7.44192	7.48897	7.47121	7.4489	7.25506		AT2G42800	TP: Signal peptide/SP: Signal peptide	plasma membrane	ER	0	lowly probable/Yes/Yes
AT2G43550	7.79572	7.9044	7.37654	7.52572	7.15952	7.54671	8.03058	8.05604	7.96239	6.42276	8.19607	7.71083	7.94978	7.95587	7.46295	7.66327	7.78477	7.77331	7.86907	7.92558	7.96158	7.49742	7.90224	7.58478	8.1303	7.94103	7.97673	8.11668	7.49819	7.5113		AT2G43550	TP: Signal peptide/SP: Signal anchor	secreted	none	1	not probable/No/No
AT2G43620	7.15838	7.26959	7.47935	7.29854	7.16518	7.12622	6.57636	6.93263	6.58225	6.80365	7.26978	6.55371	7.36381	7.25367	6.96819	7.19219	7.04439	7.13333	7.25071	7.46971	6.65165	6.97783	7.25299	7.23808	7.30453	7.05146	7.17835	7.06599	6.69618	7.14499		AT2G43620	TP: Signal peptide/SP: Signal peptide	secreted	ER	0	not probable/No/No
AT2G44290	7.08284	7.35658	7.02973	6.94817	7.01406	7.0226	7.15129	7.12169	7.09228	7.02271	7.08624	7.20786	7.14805	7.14154	7.39316	7.14705	7.28451	7.2825	7.13855	7.16075	7.30792	7.27765	6.45903	7.22997	7.29946	7.10246	7.12743	7.10684	7.1335	7.25353		AT2G44290	TP: Signal peptide/SP: Signal peptide	secreted	ER	1	probable/Yes/Yes
AT2G46930	8.09982	7.91564	7.97373	7.93076	7.99678	7.97613	8.69148	8.09699	7.9829	8.04307	8.02134	7.98946	8.12524	8.04638	7.96222	8.05004	8.01454	8.03568	8.03957	8.10614	8.00928	7.97467	7.90694	7.95363	7.93186	8.03648	7.87656	7.77905	7.82653	7.78982		AT2G46930	TP: Signal peptide/SP: Signal peptide	secreted	ER	1	not probable/No/No
AT3G02110	8.05917	7.66339	7.98024	7.93403	7.95494	7.9639	7.99848	7.78699	7.87877	7.60246	7.81014	7.8067	7.79137	7.81367	7.82287	7.95619	7.78021	7.84169	7.80925	7.83034	7.77674	7.85105	7.86968	7.85426	7.76014	7.87087	7.66332	7.73684	7.76784	7.81216		AT3G02110	TP: Signal peptide/SP: Signal peptide	secreted	ER	0	not probable/No/No
AT3G02740	6	6.78894	6.53117	6.80643	6.58368	6.4766	6.55703	6.67362	6.64258	6.75818	7.11275	6.71753	6.47229	6.64681	6.4982	6.4323	6.62541	6.7579	6.62819	6	6	6.22856	6.3252	6.60947	6.71989	6.5757	6.71931	6.67169	7.11981	7.18393		AT3G02740	TP: Signal peptide/SP: Signal peptide	secreted	ER	0	highly probable/Yes/Yes
AT3G04290	7.01262	6.52553	6.84789	6.91344	6.73706	6.69698	6.94325	6.41192	6.64258	6.71097	6.24281	6.71296	6.79124	6.7374	6.4982	6.75843	6.6738	6.56751	6.77056	6.55868	6.67068	6.52401	6.45903	6.80108	6.47341	6.84979	6.31203	6.82825	6.61597	6.8268		AT3G04290	TP: Signal peptide/SP: Signal peptide	secreted	ER	1	not probable/No/No
AT3G05180	6.98503	6.80908	7.01465	7.24597	7.23658	7.08243	7.05306	7.06618	7.15822	6.76996	7.50737	7.05667	7.2058	6.92961	6.77538	6.87977	6.98922	6.94028	7.19128	7.26604	7.19759	7.06556	7.60742	7.26484	7.15302	7.38103	7.22369	7.55001	7.43844	7.55655		AT3G05180	TP: Signal peptide/SP: Signal peptide	secreted	ER	0	not probable/No/No
AT3G05730	7.30262	7.24312	6.56253	6.45214	7.10286	7.34582	6.67934	6.41192	6.64258	6.42276	6.98713	6.38061	6.47229	6.30598	6.4982	7.27532	6.56364	6.39064	7.48918	7.32097	6.67068	7.24688	7.42634	7.55943	6.61592	6.61997	6.43827	6.49221	7.15374	6.40036		AT3G05730	TP: Signal peptide/SP: Signal peptide	secreted	ER	1	not probable/No/No
AT3G05910	7.9355	7.89436	7.79904	7.92407	7.81254	7.83714	7.73171	8.02993	8.02244	7.70749	7.91627	8.01959	7.98836	7.96527	7.93931	7.89252	7.82132	8.10581	7.98179	8.00169	8.00395	7.94382	7.97792	8.0023	7.93823	7.9263	7.81456	7.76048	7.80943	7.81565		AT3G05910	TP: Signal peptide/SP: Signal peptide	secreted	ER	0	probable/No/No
AT3G06035	6.95261	6.52553	6.56253	6.45214	7.24957	6.89846	6.55703	6.41192	6.64258	6.42276	6.49999	7.28411	6.47229	6.30598	6.4982	6.4323	7.14213	6.39064	6.18814	6.5384	6.67068	6.51561	7.00627	6.51614	6.29682	7.00843	6.43827	7.37677	6.33021	7.43688		AT3G06035	TP: Signal peptide/SP: Signal peptide	secreted	ER	1	highly probable/Yes/No
AT3G07010	7.42849	7.15074	6.88536	7.36773	7.59613	7.44396	7.23507	7.45808	7.38819	7.53363	7.28042	7.29194	7.60397	7.38675	7.40035	7.47973	7.40535	7.3876	7.54373	6.96085	7.39925	7.52061	7.17512	7.48191	7.44514	7.20335	7.07608	7.73568	7.57433	7.67024		AT3G07010	TP: Signal peptide/SP: Signal peptide	secreted	ER	0	not probable/No/No
AT3G07470	6.53836	6.95665	6.71751	6.5867	6.70434	6.3724	6.55703	6.84863	6.79102	6.66349	6.38391	6.72718	6.71944	6.75499	6.6846	6.81431	6.77896	6.62765	6.81827	6.7852	6.80206	6.99881	6.57837	6.64786	6	6	6.68978	7.1456	6.9115	7.01112		AT3G07470	TP: Signal peptide/SP: Signal peptide	secreted	ER	1	not probable/No/No
AT3G07990	6.99623	6.88041	6.63116	7.00512	7.27718	7.12128	6.55703	6.93839	7.16054	6.78963	6.39156	6.49062	7.0469	6.94326	6.19251	6.85044	6.66037	6.82978	6.77405	7.05154	6.74858	6.9915	6.64974	6.74277	6.84615	7.05792	6.86204	6.73125	6.80597	6.74597		AT3G07990	TP: Signal peptide/SP: Signal peptide	secreted	ER	0	not probable/No/No
AT3G08030	8.99779	9.21828	9.21872	9.18732	9.17832	9.17227	9.08707	9.05169	9.02782	9.07709	9.25015	9.17957	9.17215	9.02004	9.15387	9.26898	9.22094	9.27608	9.10183	9.08914	9.02257	9.20868	8.96797	9.14769	9.14491	9.13737	8.97974	9.02839	9.0235	8.98997		AT3G08030	TP: Signal peptide/SP: Signal peptide	secreted	ER	1	not probable/No/No
AT3G08680	6.44504	6.52553	6.77717	6.45214	6.52265	6.4766	6.55703	6.41192	6.64258	6.42276	6.49999	6.38061	6.47229	6.30598	6.4982	6.4323	6.56364	6.39064	6.18814	6.5384	6.67068	6.51561	6.45903	6.62984	6.47341	6.37932	6.43827	6.49221	6.46165	6.54476		AT3G08680	TP: Signal peptide/SP: Signal peptide	plasma membrane	ER	2	not probable/No/No
AT3G08770	6.44504	6.52553	7.13041	6.9188	6.7738	7.20839	6.92957	7.33659	7.26478	7.21283	6.92341	7.3129	7.36096	6.30598	6.90967	7.24698	7.31124	7.10889	6.77976	6.6704	6.67068	6.51561	6.45903	7.09045	6.88131	7.2796	7.23132	6.86949	6.88027	7.01905		AT3G08770	TP: Signal peptide/SP: Signal peptide	secreted	ER	0	not probable/No/No
AT3G10410	7.62522	7.59891	7.5197	7.43752	7.70596	7.494	7.40758	7.53332	7.32711	7.60359	7.48501	7.39555	7.40545	7.52579	7.55041	7.56228	7.56022	7.44626	7.56927	7.45722	7.5802	7.49836	7.68581	7.06889	7.57716	7.48951	7.66766	7.43449	7.43384	7.29436		AT3G10410	TP: Signal peptide/SP: Signal peptide	secreted	ER	1	not probable/No/No
AT3G11700	6.79461	6.90432	6.70469	6.73659	6.89962	7.05681	7.0352	6.41192	6.9177	6.42276	6.85406	6.75215	6.84989	6.74342	6.4982	6.75845	6.56364	6.85911	6.80548	6.80108	6.67068	6.41082	6.80187	6.49964	6.47341	6.64653	6.62903	6.49221	6.85294	6.54476		AT3G11700	TP: Signal peptide/SP: Signal peptide	secreted	ER	1	not probable/No/No
AT3G12700	7.68053	7.52408	7.41984	7.65535	7.50569	7.52459	7.62766	7.63977	7.61121	7.42358	7.70633	7.62553	7.5244	7.56243	7.6762	7.63881	7.42927	7.74759	7.67419	7.56981	7.59281	7.69649	7.69704	7.71163	7.62585	7.73886	7.55988	7.56991	7.70191	7.54448		AT3G12700	TP: _/SP: Signal anchor	vacuole	none	1	not probable/No/No
AT3G13560	7.527	7.54865	7.56115	7.73639	7.44106	7.55244	7.63555	7.53355	7.44103	7.34765	7.76229	7.70934	7.48245	7.39679	7.78593	7.42416	7.43847	7.63821	7.62354	7.52157	7.44751	7.50677	7.52417	7.46209	7.57649	7.75958	7.54396	7.72474	7.72006	7.58355		AT3G13560	TP: Signal peptide/SP: Signal peptide	secreted	ER	1	highly probable/No/Yes
AT3G14067	7.4614	7.41067	7.3684	7.56359	7.25682	7.40268	8.12768	7.10105	7.46749	7.20891	7.57915	7.53305	7.30508	7.18234	7.57754	7.22167	7.24896	7.62084	7.40343	7.31825	7.49578	7.47696	7.61745	7.45999	7.1355	7.40345	7.19103	7.3738	7.39884	7.39232		AT3G14067	TP: Signal peptide/SP: Signal peptide	secreted	ER	0	not probable/No/No
AT3G14310	8.99297	9.00742	8.67062	8.93961	8.50985	8.82451	8.69752	8.82041	8.85287	8.65888	8.79815	8.70525	8.91492	8.48922	8.81608	8.46673	8.66127	8.80711	8.96862	8.87631	8.91118	8.91276	8.51347	8.65593	8.9888	8.87461	8.86114	9.04478	8.98618	9.04298		AT3G14310	TP: Signal peptide/SP: Signal peptide	secreted	none	1	not probable/Yes/No
AT3G16370	7.49314	7.18135	7.58097	7.43171	7.50536	7.50451	7.36771	7.46561	7.55551	7.57869	7.34357	7.57786	7.37498	7.42423	7.3233	7.67262	7.711	7.52879	7.52176	7.54093	7.53777	7.51281	7.68189	7.65726	7.53199	7.43659	7.56902	7.49396	7.33465	7.01485		AT3G16370	TP: Signal peptide/SP: Signal peptide	secreted	ER	1	probable/Yes/No
AT3G16850	7.89577	7.44458	8.10752	7.50253	7.54118	7.21145	6.52769	7.43075	7.37738	7.19278	7.30364	7.63447	7.24823	7.46856	8.06385	7.48686	7.43677	7.60819	7.66435	7.74008	7.66108	7.66644	7.50837	7.64332	7.95398	7.95554	7.837	7.84867	7.83983	7.74995		AT3G16850	TP: Signal peptide/SP: Signal peptide	secreted	ER	0	not probable/No/No
AT3G18080	8.19017	8.19671	8.24403	8.25363	8.66513	8.59639	8.52644	8.05426	8.05632	8.13786	8.17993	8.17156	8.5727	8.23675	8.26589	8.41007	8.43617	8.34391	8.19251	8.44602	8.01974	8.52926	8.32572	8.62242	8.06698	7.76689	8.34253	8.12545	8.09705	8.30396		AT3G18080	TP: Signal peptide/SP: Signal peptide	chloroplast	ER	0	not probable/No/No
AT3G20570	7.42181	7.53002	7.7053	7.36362	7.02128	7.14721	7.12429	6.95827	7.48619	7.08493	7.29422	7.37585	7.32111	6.85902	7.27294	6.84608	7.27313	7.27949	7.4771	7.49208	7.48265	6.97799	7.44725	7.43881	7.47369	7.65301	6.55031	6.49221	7.54944	6.89726		AT3G20570	TP: Signal peptide/SP: Signal peptide	secreted	ER	0	not probable/Yes/Yes
AT3G20820	9.02244	9.01851	8.97835	8.97087	8.88616	8.94008	9.02652	9.12209	9.07736	8.77789	9.05703	9.02789	9.08968	9.01342	8.92361	8.98609	8.9796	9.08646	9.04906	9.03344	9.1165	8.92478	9.01328	9.05435	9.08457	9.07081	8.95953	8.9352	9.04347	9.03743		AT3G20820	TP: Signal peptide/SP: Signal peptide	plasma membrane	ER	0	not probable/No/No
AT3G22060	8.33993	8.3992	8.21291	8.44243	8.13055	8.3781	8.37992	8.2274	8.38288	8.52098	8.66342	8.30248	8.57583	8.3829	8.19699	8.37169	8.28807	8.4443	8.69705	8.60252	8.5295	8.44658	8.27585	8.43346	8.47643	8.52604	8.45421	8.39794	8.31711	8.45245		AT3G22060	TP: Signal peptide/SP: Signal peptide	secreted	ER	1	not probable/No/No
AT3G24480	6.81328	6.65513	6.56253	7.01804	6.82172	6.75646	6.55703	6.91717	6.52486	6.77846	6.6386	6.38061	6.31526	5.99663	6.4982	6.4323	6.37697	6.58477	6.57964	6.9711	7.1414	6.39694	6.90545	6.97894	6.71789	6.55792	6.46298	6.49221	6.95942	7.11931		AT3G24480	TP: Signal peptide/SP: Signal peptide	secreted	ER	1	not probable/No/No
AT3G25700	7.36767	7.65972	7.31731	7.35319	7.52765	7.57287	7.33851	7.32649	7.23472	7.29039	7.35313	7.35722	7.5612	7.56597	7.31922	7.71403	7.61455	7.58581	7.30869	7.36263	7.2384	7.54287	7.21899	7.59965	7.47186	7.33729	7.56194	7.59018	7.48372	7.53475		AT3G25700	TP: Signal peptide/SP: Signal peptide	secreted	ER	0	not probable/No/No
AT3G26380	7.8752	7.96414	7.72165	7.7345	7.77271	7.74963	7.68433	7.98703	7.82295	7.86919	8.09891	7.90151	7.96605	8.02737	7.99055	7.86462	7.8162	7.90729	7.6527	7.96608	7.86574	7.86346	7.98307	7.82027	7.96756	7.80682	7.84954	7.8208	8.05366	8.00243		AT3G26380	TP: _/SP: Non-secretory protein	secreted	possibly plastid	0	not probable/No/No
AT3G26720	6.97939	7.22826	7.17114	6.92206	7.29889	6.73424	7.27768	7.47044	6.87391	7.07098	6.70701	6.57658	7.28389	7.54981	6.79451	7.05179	7.16465	6.53774	7.00718	7.15374	7.04125	7.00647	6.73098	6.60894	7.15955	7.03166	7.0797	6.91213	6.72114	6.92055		AT3G26720	TP: Signal peptide/SP: Signal peptide	golgi apparatus membrane	ER	1	not probable/No/No
AT3G28200	7.46421	7.22638	7.56009	7.22087	7.0265	7.38497	7.26874	7.44583	7.42525	6.64975	6.8999	8.01816	7.40717	7.39833	7.23173	7.36563	7.20209	6.86994	7.19833	7.06463	7.09563	6.62216	6.91962	7.43837	7.31656	7.38605	7.45045	7.18665	6.99333	7.10797		AT3G28200	TP: Signal peptide/SP: Signal peptide	secreted	ER	0	not probable/No/No
AT3G32980	6.66993	6.05112	7.1281	6.93776	6.87101	6.18738	6.92116	7.35445	7.16236	6.99205	6.91005	6.97364	6.79729	6.30598	5.94674	6.93136	6.62206	6.66067	6.60611	7.01849	7.06373	6.82717	6.3222	6.07678	7.34089	7.12111	7.34023	6.09964	7.12048	7.29946		AT3G32980	TP: Signal peptide/SP: Signal peptide	secreted	possibly ER	0	not probable/No/No
AT3G44100	7.8257	8.01378	8.30819	8.57289	8.54873	8.52279	7.87211	8.32701	7.96306	8.17898	8.49927	8.16681	7.92785	8.26018	8.28866	8.40904	8.16149	8.15826	8.37123	8.25466	8.01085	8.33142	8.28663	8.25027	8.29801	8.25045	8.13655	8.30103	8.28503	8.31588		AT3G44100	TP: Signal peptide/SP: Signal peptide	vacuole	ER	1	not probable/Yes/No
AT3G45940	6.44504	6.94005	6.56253	6	6	6	6.55703	6.41192	6.64258	6.89499	6.49999	6.51964	6.47229	6.30598	6.4982	6.4323	6.79996	6.39064	6.26755	6.5384	6.67068	6.72541	6.45903	6.49964	6.47341	6.79902	6.57352	6.49221	6.46165	6.02062		AT3G45940	TP: Signal peptide/SP: Signal peptide	plasma membrane	ER	0	not probable/No/No
AT3G47800	7.68992	7.25143	7.80947	7.78686	7.95418	8.12612	7.58352	7.49035	7.61813	7.72634	7.47662	7.50624	7.56156	7.44358	7.56086	7.53477	7.48832	7.28021	7.6115	7.68159	7.57757	7.82488	7.66218	7.84852	7.75929	7.71531	7.81261	7.73446	7.71367	7.73275		AT3G47800	TP: Signal peptide/SP: Signal peptide	secreted	ER	1	not probable/Yes/No
AT3G48460	7.48829	7.75215	7.52856	7.49202	7.56528	7.31573	7.53774	7.72756	7.67103	7.85485	7.61285	7.84368	7.74254	7.55715	7.62423	8.0222	7.74023	7.67107	7.55145	7.33093	7.65625	7.60261	7.51816	7.42173	7.65747	7.62618	7.74697	7.59659	7.55831	7.54653		AT3G48460	TP: Signal peptide/SP: Signal peptide	secreted	ER	1	not probable/No/No
AT3G49110	7.86605	7.63584	8.06863	7.51169	7.91953	7.48484	6.55703	7.87546	7.08387	7.44345	7.79746	7.77311	6.47229	7.58979	7.98291	7.26776	7.61873	6.39064	6.18814	6.5384	6.67068	6.51561	6.45903	6.49964	8.22384	8.13987	7.46685	6.49221	6.42061	8.24729		AT3G49110	TP: Signal peptide/SP: Signal peptide	secreted	possibly ER	1	not probable/No/No
AT3G49120	8.6714	8.49008	8.97674	8.99317	9.16507	8.79178	8.33901	8.40698	8.38697	9.01586	8.76617	7.92456	8.84841	8.41489	8.59157	8.75067	8.83921	8.96378	8.52281	8.39879	8.34045	8.92127	8.87297	8.68073	8.93287	8.77936	8.12086	8.99599	8.97562	8.6949		AT3G49120	TP: Signal peptide/SP: Signal peptide	secreted	possibly ER	0	not probable/No/No
AT3G54400	9.08151	8.92661	9.01938	9.11025	8.90438	8.98419	8.83682	8.87872	8.91015	8.828	9.02316	9.03405	8.88005	8.96678	8.85998	9.08188	8.82453	9.11309	8.88737	8.8749	8.89894	9.09861	8.98472	8.98549	8.86437	9.02947	8.87175	8.89236	8.91923	8.91906		AT3G54400	TP: Signal peptide/SP: Signal peptide	vacuole	ER	0	not probable/No/No
AT3G55260	7.99407	8.04396	8.38344	7.70314	7.65462	7.67269	7.94502	7.99621	7.81737	7.6588	7.91982	7.95132	7.81896	7.72958	8.38035	7.87351	7.7646	8.0064	7.831	8.01449	8.10637	7.84713	7.84454	7.83536	8.29246	8.3705	8.28	8.0444	8.16318	8.15255		AT3G55260	TP: Signal peptide/SP: Signal peptide	vacuole	ER	0	not probable/No/No
AT3G59010	7.61595	7.43481	7.25116	7.41192	7.65426	7.05291	7.43748	7.60366	7.16343	7.70378	7.39312	7.36501	7.33127	7.50203	7.31541	7.46816	7.11981	7.4402	7.13696	7.54179	7.41024	7.70446	7.3676	7.4329	7.28999	7.39951	7.29422	7.59054	7.64973	7.57622		AT3G59010	TP: Signal peptide/SP: Signal peptide	secreted	plastid	1	lowly probable/Yes/No
AT3G61490	6.9362	6.78623	7.0892	7.15153	6.98208	7.08987	7.105	7.02263	7.36294	7.29555	7.27987	7.20287	7.24391	7.08697	7.28039	7.28869	7.06569	7.52048	7.16679	7.25375	7.10288	7.2461	7.01483	7.08459	7.23248	7.2182	7.08451	6.77821	7.04884	6.97095		AT3G61490	TP: Signal peptide/SP: Signal peptide	secreted	none	0	not probable/No/No
AT3G62020	6.44504	7.02009	7.19085	6.73331	6.76036	6.94839	7.06436	7.1154	7.22695	6.42276	6.90037	7.0416	6.96819	7.04714	6.72902	6.79789	6.92085	6.92082	6.18814	6.96978	6.67068	6.89352	6.95577	6.49964	7.0291	6.37932	6.95575	6.49221	6.46165	6.54476		AT3G62020	TP: Signal peptide/SP: Signal peptide	secreted	ER	0	not probable/No/No
AT4G00230	7.31897	7.41493	7.14404	6.99788	7.23921	7.29833	7.06585	7.10796	7.21067	7.57338	7.17723	7.18783	7.16196	7.31506	7.2241	7.31892	7.21981	7.2464	7.27364	7.22648	7.42252	7.48309	7.37111	7.32601	6.74933	6.86842	7.09381	7.08806	7.18052	7.39449		AT4G00230	TP: Signal peptide/SP: Signal peptide	secreted	ER	0	not probable/No/No
AT4G00860	7.24351	7.27164	6.67175	7.15218	6.80647	7.1533	7.16965	7.24691	7.24757	7.13759	7.18103	7.17589	6.79571	7.23047	7.08306	7.17887	7.12657	7.03431	7.2228	7.02753	7.26596	7.28347	7.43569	7.31441	7.37105	7.37887	7.27882	7.32696	7.52403	7.3486		AT4G00860	TP: Signal peptide/SP: Signal peptide	secreted	ER	0	not probable/No/No
AT4G01130	7.03646	7.00895	6.56253	6.98014	6.91526	6.94922	6.55703	6.88302	6.89902	6.42276	6.49999	6.85957	6.47229	7.02571	6.4982	6.98297	6.90467	6.77565	7.08387	6.9276	6.39441	7.22293	7.14611	7.18616	6.91132	6.37932	6.92455	6.78341	6.83295	7.06387		AT4G01130	TP: Signal peptide/SP: Signal anchor	secreted	ER	0	not probable/No/No
AT4G01610	7.49739	7.64572	7.74597	7.81599	7.70146	7.64962	7.40376	7.63899	7.64521	7.61179	7.78306	7.9042	7.70225	7.6395	7.82202	7.6261	7.75962	7.68201	7.7728	7.72207	7.78291	7.51102	7.86918	7.90349	7.77218	7.66451	7.80719	8.07698	8.06843	8.0387		AT4G01610	TP: Signal peptide/SP: Signal peptide	vacuole	ER	0	not probable/No/No
AT4G01985	6	6	6	6	6.22799	6.13308	6	6	6	6	6	6	6	6	6	5.89109	6.56364	6.28321	6	6	6	6	6	6	6	6	6	6	6	6		AT4G01985	TP: Signal peptide/SP: Signal peptide	secreted	ER	0	not probable/No/No
AT4G02330	6.44504	6.88932	6.89209	6.95802	6.52265	6.4766	6.35503	7.16449	7.13742	7.1717	6.76666	6.38061	7.07076	6.89174	6.4982	7.15852	7.00774	6.85607	6.37308	7.14921	7.13257	7.15754	6.45903	6.49964	7.4246	6.68024	6.43827	6.71842	6.53303	6.75607		AT4G02330	TP: Signal peptide/SP: Signal peptide	secreted	ER	0	not probable/Yes/No
AT4G08770	6.44504	5.98285	6.08108	6.45214	6.52265	5.95914	6.55703	6.41192	6.64258	6.124	6.2548	6.38061	5.90423	5.62695	6.4982	6.4323	6.56364	6.39064	6.18814	6.5384	6.67068	6.51561	6.45903	6.49964	6.09675	6.37932	6.43827	6.66913	6.75098	6.27913		AT4G08770	TP: Signal peptide/SP: Signal peptide	secreted	ER	0	not probable/No/No
AT4G08780	6	6.6676	6.6989	6.45214	6.52265	6.61586	6	6	6	6.42276	6.49999	6.2795	6	6.51009	6	6.70664	6	6.43955	6.48525	6	6	6.42436	6.44569	6.50785	6	6.7817	6	6.52403	6.08199	6.58919		AT4G08780	TP: Signal peptide/SP: Signal peptide	secreted	ER	0	not probable/No/No
AT4G08950	7.69515	7.52802	7.36756	7.49549	7.4085	7.21948	7.39095	7.45873	6.97592	7.20221	7.05082	7.14614	7.22548	7.27182	7.36143	6.95242	7.29536	7.37072	7.70663	7.56392	7.55218	7.60127	7.35823	7.34505	7.01704	7.31321	7.20337	7.10532	6.87508	7.43248		AT4G08950	TP: Signal peptide/SP: Signal peptide	secreted	ER	0	not probable/No/No
AT4G12730	8.13504	7.82581	8.09984	8.02768	7.9519	7.91637	7.73019	8.18687	8.09777	7.96189	8.21032	8.07759	7.97405	8.06713	8.31374	8.11443	7.81535	8.07765	8.15741	7.72759	8.01475	8.07333	7.91248	8.13427	7.74531	7.83873	7.76892	8.13927	8.20045	8.18205		AT4G12730	TP: Signal peptide/SP: Signal peptide	secreted	ER	0	highly probable/Yes/Yes
AT4G12880	8.25924	7.28354	8.26302	8.20237	8.23105	8.07482	7.46746	7.92327	7.87833	8.0752	7.83115	8.09775	7.70536	7.72196	8.01845	8.04048	8.12634	7.98922	8.2612	8.15943	8.182	8.37609	8.25219	8.12615	7.77768	7.33228	7.39045	8.1389	8.03244	8.21884		AT4G12880	TP: Signal peptide/SP: Signal peptide	secreted	ER	1	not probable/No/No
AT4G13340	7.26691	7.00664	7.22832	7.14557	7.12581	7.16832	7.43383	7.27392	7.20278	6.70124	7.34228	7.28335	7.10894	7.15249	6.95824	7.15657	6.56364	7.24348	7.17962	7.35341	7.33789	7.10363	7.29955	7.11258	7.09842	7.03364	7.01543	7.29763	7.22712	7.19931		AT4G13340	TP: Signal peptide/SP: Signal peptide	secreted	ER	1	not probable/No/No
AT4G16500	8.35839	8.31291	7.9507	8.30791	8.31384	8.50767	8.35158	7.92837	8.10635	5.86553	8.70229	8.77729	8.18496	8.3698	8.2901	6.4323	8.04568	8.05958	8.22963	8.20056	8.35653	8.11765	8.12604	8.24744	6.47341	6.37932	8.42584	8.64965	8.66167	8.77967		AT4G16500	TP: Signal peptide/SP: Signal peptide	secreted	ER	1	not probable/No/No
AT4G18250	6.69596	7.378	6.85805	7.51597	7.2293	7.35372	6.79702	6.96174	6.82817	7.58775	7.05052	7.07687	7.26665	7.42859	6.4982	7.30575	7.3353	7.00065	7.39794	7.42988	6.92919	7.1031	7.13642	7.1332	7.80524	7.82819	7.63522	7.70117	7.3597	7.7725		AT4G18250	TP: Chloroplastic/SP: Non-secretory protein	plasma membrane	possibly ER	1	not probable/No/No
AT4G20830	7.51455	7.80794	7.62895	7.70174	7.87182	8.10024	7.89108	7.63191	7.51665	7.67783	7.60595	7.83174	7.99401	8.06741	7.44856	7.85513	7.92089	7.85708	7.71305	7.97124	7.88367	8.02671	8.09392	7.9631	7.73121	7.72799	7.86299	7.77127	7.76241	7.73185		AT4G20830	TP: Signal peptide/SP: Signal peptide	secreted	ER	1	not probable/Yes/No
AT4G21585	6.44504	6.96509	6.58354	6.70057	6.24258	6.74528	6.55703	6.68691	6.87795	6.71661	7.00517	6.70552	6.70448	6.71142	6.88028	6.51342	6.79084	6.81012	6.31611	6.8065	6.72683	6.56375	6.80842	6.7106	6.47341	6.62919	6.75677	6.84719	6.71256	6.78228		AT4G21585	TP: Signal peptide/SP: Signal peptide	secreted	possibly ER	0	not probable/No/No
AT4G21620	6.44504	6.74773	6.56253	7.03032	6.52265	6.83955	6.55703	6.41192	7.03671	6.42276	6.00397	6.97033	7.0248	6.97772	6.4982	6.69744	6.56364	6.73136	6.18814	6.5384	6.67068	6.62905	6.94099	6.97827	7.10308	7.10555	6.98084	7.20143	6.79692	7.14658		AT4G21620	TP: Signal peptide/SP: Signal peptide	secreted	ER	0	not probable/No/No
AT4G21960	6.76249	6.92912	7.11211	7.52868	7.11561	7.58437	7.01604	7.15698	7.37541	7.23796	6.9272	7.55799	6.84185	7.07117	6.81687	6.51122	7.40617	7.11301	6.93692	6.93403	6.72552	7.0669	7.1829	7.35832	7.27328	6.99809	7.16294	6.71005	7.40362	7.39751		AT4G21960	TP: Signal peptide/SP: Signal peptide	secreted	ER	0	not probable/No/No
AT4G22485	6.7591	6.29935	6.56253	6.75155	6.71817	7.035	7.03264	6.73138	7.2288	6.21317	6.50106	6.38061	6.47229	6.78527	6.4982	6.61559	6.56364	6.39064	6.86499	6.50614	6.76723	6.60085	6.74371	6.92464	6.8438	6.37932	6.48687	6.24156	6	6.53488		AT4G22485	TP: Signal peptide/SP: Signal peptide	secreted	ER	0	not probable/No/No
AT4G22505	7.01441	6.52553	6.56253	6.45214	6.52265	6.4766	7.0591	7.13978	7.0938	7.0236	6.49999	6.38061	7.0114	6.95327	6.4982	6.79082	6.56364	6.39064	6.74623	6.5384	6.67068	6.57846	6.45903	6.49964	7.05988	6.37932	6.43827	6.88279	6.46165	6.42181		AT4G22505	TP: Chloroplastic/SP: Signal peptide	nucleus	ER	0	not probable/Yes/No
AT4G23170	7.76086	7.48278	7.43771	7.62012	7.74377	7.33755	7.59583	7.67961	7.54507	7.80844	7.64716	7.55155	7.5487	7.46511	6.68155	7.60328	7.71987	7.30163	7.19735	7.55239	7.05296	6.99482	7.26098	7.60649	7.96001	7.46925	7.45891	7.56393	8.0005	7.58963		AT4G23170	TP: Signal peptide/SP: Signal peptide	secreted	ER	0	not probable/No/No
AT4G23500	7.19657	6.97309	7.03359	7.22184	7.08278	6.99434	6.8791	7.22382	7.31075	7.1529	7.34906	7.31066	7.4134	7.09693	6.74024	7.28567	7.12432	7.16546	7.26095	7.09812	6.71983	7.06068	7.27374	7.30579	7.19927	6.98417	7.11395	7.19083	7.19401	7.24452		AT4G23500	TP: Signal peptide/SP: Signal peptide	secreted	ER	0	not probable/No/No
AT4G24780	7.8316	7.61375	7.78901	7.6127	7.61094	7.68154	7.61471	7.61314	7.71099	7.74289	7.46333	7.63121	7.47274	7.62203	7.65458	7.60538	7.58853	7.37709	7.80157	7.71926	7.88914	7.73163	7.51822	7.82268	7.72978	7.74685	7.65611	7.79209	7.67936	7.61032		AT4G24780	TP: Signal peptide/SP: Signal peptide	secreted	ER	0	not probable/No/No
AT4G25240	6.91305	6.52553	6.87835	6.58225	6.54166	6	6.55703	6.88954	6.31581	6	6.70287	6.55275	6.83502	6.31608	7.19013	6.38971	6	6.39845	6.52996	6.8209	6.85215	6.51561	6.07755	6.49964	6.6009	6.33352	6.70294	6.47477	6.54035	6.7937		AT4G25240	TP: Signal peptide/SP: Signal peptide	secreted	ER	1	highly probable/Yes/No
AT4G25260	7.04185	6.79524	6.94934	7.13288	6.84018	6.9921	7.06305	7.04677	7.02346	6.8912	6.91514	6.67654	6.79701	6.66285	6.94513	6.85549	7.03924	6.78799	6.98039	7.05506	7.07233	6.93285	6.94368	7.02826	7.13171	6.95802	6.73232	6.86491	6.60015	6.93661		AT4G25260	TP: Signal peptide/SP: Signal peptide	secreted	ER	1	not probable/No/No
AT4G26690	7.141	7.27967	6.84025	6.78485	6.58618	6.91689	7.18584	7.33203	7.06163	6.43617	7.17902	7.15704	7.05562	7.01845	7.3875	6.974	7.01573	7.25257	7.17189	7.1019	7.04243	7.17458	7.09475	7.30649	6.94143	7.11235	7.00858	7.07694	7.21395	7.03869		AT4G26690	TP: Mitochondrial/SP: Signal peptide	secreted	ER	0	highly probable/Yes/No
AT4G27520	8.35897	8.28289	8.26019	8.45249	8.33138	8.24681	8.33623	8.5114	8.63279	8.48788	8.37409	8.51254	8.30951	8.23453	8.68903	8.21632	8.55607	8.70019	8.43536	8.32746	8.49937	8.31164	8.53328	8.5122	8.34198	8.43399	8.4016	8.71169	8.3532	8.58467		AT4G27520	TP: Signal peptide/SP: Signal peptide	nucleus	ER	1	highly probable/Yes/Yes
AT4G28100	7.57513	7.5725	7.50567	7.39188	7.29862	7.38494	6.55703	7.40901	7.6036	6.42276	7.37733	7.10129	7.58115	7.58394	7.53236	7.43824	7.28351	7.46492	7.55897	7.64922	7.60971	7.18	6.45903	7.29979	7.66892	7.6282	7.53493	7.35608	7.3152	7.32947		AT4G28100	TP: Signal peptide/SP: Signal peptide	secreted	ER	2	highly probable/Yes/No
AT4G29270	7.24455	7.57844	7.45597	7.47991	7.76929	8.07464	7.85954	7.646	7.88008	7.88931	7.75681	8.10574	7.6559	7.6135	7.00737	7.97174	7.91782	7.97914	7.51291	7.90841	7.63177	7.894	8.06823	8.02735	7.33643	7.90806	7.80953	7.73201	7.73376	6.71083		AT4G29270	TP: Signal peptide/SP: Signal peptide	secreted	ER	1	not probable/No/No
AT4G30020	7.01317	6.85135	6.46291	6.64398	6.98363	7.02567	7.05443	7.03457	6.98025	7.08235	6.9572	6.96626	6.93192	7.06448	6.4982	7.04953	7.07129	7.04076	6.94643	7.11978	6.90983	7.15694	7.10737	7.12109	6.94692	6.94834	7.10575	6.65665	6.93527	7.00423		AT4G30020	TP: Signal peptide/SP: Signal peptide	secreted	ER	1	not probable/Yes/No
AT4G30810	6.99773	7.10077	6.56253	6.89194	6.76907	7.04007	6.70028	6.41192	6.98185	6.99416	7.19903	6.8544	6.52524	6.68833	6.63646	6.93055	7.00424	7.19341	6.79612	6.86377	6.82611	7.02977	7.09931	7.08485	7.2559	7.03252	6.99154	7.20456	6.81161	6.98272		AT4G30810	TP: Signal peptide/SP: Signal peptide	secreted	ER	0	not probable/No/No
AT4G31140	7.22848	7.41164	7.08978	7.08054	7.01603	7.13333	6.55703	7.26309	7.18515	6.42276	6.82159	6.95839	7.07148	7.23241	7.10674	7.14343	7.02105	7.20956	7.07202	6.52529	7.48681	6.9577	7.14725	6.86034	7.28212	7.18722	7.25953	7.35973	7.07615	7.3592		AT4G31140	TP: Signal peptide/SP: Signal peptide	cytoplasm	ER	1	highly probable/Yes/Yes
AT4G31840	7.49886	7.43252	7.4433	7.58549	7.44689	7.07192	7.51314	7.31236	7.5432	7.34312	7.33918	7.44925	7.19428	7.18483	7.75634	7.3169	7.38975	7.62621	7.18546	7.5648	7.54058	7.48565	7.40759	7.71634	7.5719	7.42982	7.36274	7.67493	7.43773	7.76509		AT4G31840	TP: Signal peptide/SP: Signal peptide	secreted	ER	2	probable/Yes/Yes
AT4G32460	7.69112	7.73926	7.65551	7.49616	7.21723	7.50388	7.92972	7.90389	7.45207	7.81293	7.73955	7.82822	7.56986	7.61975	7.41223	7.73627	7.86392	7.78795	7.22919	7.47817	7.53241	7.19221	7.66269	7.44928	7.79249	7.88491	7.78907	7.47353	7.6968	7.78339		AT4G32460	TP: Signal peptide/SP: Signal peptide	secreted	ER	1	not probable/No/No
AT4G33420	6.34472	6.44119	6.57609	6	6	6	6.41625	6.50139	6.80037	6.63037	6	6.39641	6.60709	6.39212	6	6.77332	6	6	7.03618	6.50481	6.92053	6.53894	6.17014	6.63968	6.84546	6.87354	6.67829	6.54521	6.5828	6.49882		AT4G33420	TP: Mitochondrial/SP: Signal peptide	secreted	possibly mitochondrial	1	not probable/No/No
AT4G34180	6.44504	6.52553	7.28885	6.83629	7.08063	6.4766	6	6	7.27792	7.38536	7.60627	7.45025	7.0678	6.30598	6.4982	7.14938	6.56364	6.39064	6.91447	6	6	6.51561	7.17679	6.49964	6.47341	7.30295	6.43827	7.58074	6.46165	6.54476		AT4G34180	TP: Signal peptide/SP: Signal peptide	secreted	ER	0	not probable/Yes/No
AT4G34260	6.67028	6.54498	6.62355	6.47997	6.19037	6.75423	6.55703	6.7236	6.67549	6.75232	6.79203	6.38061	6.91033	6.8435	6.4982	6.76762	6.69918	6.70172	6.43165	6.62212	6.67068	6.51561	6.34648	6.58068	6.53942	6.63432	6.65766	6.49221	6.46165	6.31485		AT4G34260	TP: Signal peptide/SP: Signal peptide	secreted	ER	1	not probable/No/No
AT4G35220	7.11324	6.52553	7.18743	7.07013	7.02658	6.97792	7.24587	7.0245	6.81878	6.65539	6.51398	7.04422	7.00698	6.30598	7.02451	6.93803	6.8899	6.9317	6.96248	6.79687	7.11344	6.68035	6.91377	7.02927	7.04054	6.91583	6.89253	7.02674	6.85836	6.86683		AT4G35220	TP: Signal peptide/SP: Signal peptide	secreted	ER	0	not probable/Yes/No
AT4G35350	7.3606	7.36359	6.74936	7.18973	6.77426	7.13271	7.13512	7.26726	7.15051	6.94323	7.10378	7.28277	7.18752	7.07404	7.23387	6.84661	7.12295	7.02949	7.04897	7.20235	6.76186	7.07389	6.84886	6.95426	7.27312	6.95713	7.0794	6.99041	6.44745	6.87299		AT4G35350	TP: Signal peptide/SP: Signal peptide	secreted	ER	0	not probable/No/No
AT4G36430	6.89941	6.7636	6.56689	6.84865	6.61611	6.53318	6	6	6.52032	6.78723	6.73445	6.62561	6.21276	6.30598	6.30537	6.98534	6.74218	6.87878	6.66668	6.60806	6	6.47874	6.71667	6.54228	6.36093	6	6.91308	6.47353	6.75726	6.24226		AT4G36430	TP: Signal peptide/SP: Signal peptide	secreted	ER	0	not probable/No/No
AT4G36945	6.44504	6.71896	6.56253	7.06187	6.79571	6.73071	7.46449	7.1681	6.64258	6.86724	6.74729	6.84988	6.68228	6.64961	7.48758	6.71285	7.22122	6.99431	6.72692	7.24647	7.12488	6.91434	6.77772	7.11297	7.00537	6.93807	7.23742	7.45415	7.1457	7.44865		AT4G36945	TP: Signal peptide/SP: Signal peptide	secreted	ER	0	highly probable/No/No
AT4G37520	6.79055	7.32477	7.13937	6.89697	7.03176	7.14592	6.87703	6.90694	7.05843	7.42936	7.31524	7.10068	7.51458	7.52483	6.71208	7.70584	7.46968	7.45699	7.25438	7.16741	7.13756	7.16335	7.31908	6.91159	7.0199	6.87741	6.77486	7.31366	7.06695	7.21443		AT4G37520	TP: Signal peptide/SP: Signal peptide	secreted	ER	0	not probable/No/No
AT4G37530	7.0355	6.74535	6.73782	6.97883	7.15319	6.7312	6.85609	7.03994	6.81569	7.32559	6.79973	6.38061	6.88698	6.30598	6.90889	7.03106	7.22419	6.57596	6.54924	6.32105	6	6.73698	6.56341	6.66522	6.79168	7.17212	6.80861	7.18993	7.3433	7.19228		AT4G37530	TP: Signal peptide/SP: Signal peptide	secreted	ER	1	not probable/No/No
AT4G39090	7.03362	7.0228	6.85467	7.30253	7.06194	7.51675	6.56791	6.63339	6.75895	6.63714	7.32652	7.1563	7.08997	6.76491	7.21624	6.90157	6.92181	7.10069	6.86572	7.24976	6.56109	7.23651	7.02675	7.27553	7.00893	6.8648	6.96602	7.02153	7.11407	7.34252		AT4G39090	TP: Signal peptide/SP: Signal peptide	secreted	ER	0	not probable/No/No
AT5G05960	8.46401	7.88028	8.10782	8.29235	7.83401	8.24036	8.31967	8.16141	8.2102	8.04936	8.47962	8.36355	8.32258	8.38818	8.10043	8.41944	8.34062	8.36007	8.54023	8.62451	8.16191	8.19813	8.33798	8.2258	8.35383	8.28681	8.04861	8.00105	7.62864	7.89142		AT5G05960	TP: Signal peptide/SP: Signal peptide	secreted	ER	0	not probable/No/No
AT5G06860	7.59157	8.02651	7.66265	8.00469	7.80323	7.90068	7.70574	7.41153	7.40292	7.90816	7.90604	7.63068	7.83932	7.97574	7.34093	8.10634	8.00474	8.02847	7.7215	7.67446	7.82548	7.90484	7.69259	7.58147	7.60324	7.80461	7.58798	7.24288	7.3926	7.55576		AT5G06860	TP: Signal peptide/SP: Signal peptide	plasma membrane	ER	0	not probable/No/No
AT5G07030	9.24334	9.25718	9.06282	9.26717	9.27244	9.31428	9.07454	9.20852	9.26352	9.31262	9.424	9.18901	9.23858	9.21654	9.25591	9.31758	9.28791	9.34518	9.27775	9.15705	9.17063	9.40438	9.09477	9.34783	9.16817	9.23427	9.22416	9.11787	9.19204	9.37743		AT5G07030	TP: _/SP: Signal peptide	endoplasmic reticulum	none	1	not probable/No/No
AT5G08380	8.29664	8.12619	8.22384	8.31183	8.45023	8.27419	7.89054	8.0691	8.10204	8.35352	8.20361	8.16235	8.29614	8.23029	8.00266	8.34123	8.47652	8.41592	8.232	8.22986	7.96942	8.41857	8.22832	8.25315	8.2148	8.3675	8.29454	7.96534	8.45092	8.38941		AT5G08380	TP: Signal peptide/SP: Signal peptide	secreted	ER	0	not probable/No/No
AT5G09440	7.42888	7.67886	7.18547	7.02432	7.4213	7.47081	7.42468	7.40731	7.48841	7.44744	7.09392	7.27944	7.55255	7.61897	7.25817	7.70978	7.50664	7.8294	7.81292	7.58476	7.53589	7.69054	7.33247	7.63836	7.23596	7.46059	7.19907	7.46125	7.39185	7.42947		AT5G09440	TP: Signal peptide/SP: Signal peptide	secreted	ER	1	not probable/No/No
AT5G10560	7.86175	7.85096	7.71405	7.93629	7.97344	7.71827	8.02043	8.09799	7.87238	8.04891	8.06015	7.94499	7.89411	8.03408	7.86287	7.77399	7.93434	7.74929	8.0458	7.93052	8.10331	7.9727	7.98301	8.02993	7.97679	7.99324	7.89258	8.20529	7.97646	8.17942		AT5G10560	TP: Signal peptide/SP: Signal peptide	secreted	ER	0	not probable/No/No
AT5G10770	6.82861	6.75817	6.97323	6.9119	7.18288	7.01496	6.55703	6.74934	6.39853	6.80772	6.58018	6.68169	6.6591	6.75752	6.87731	6.47904	6.56227	6.52834	6.48491	6.72218	6.4524	7.09855	6.45903	6.66653	6.32888	6.45348	6.43827	7.01285	7.03881	6.82029		AT5G10770	TP: Signal peptide/SP: Signal peptide	endoplasmic reticulum	ER	0	not probable/No/No
AT5G11420	8.87893	8.90348	8.73401	8.82405	8.75414	8.7588	9.00944	8.76518	8.79068	8.61063	8.94415	9.06803	8.9582	8.75871	8.75808	8.83475	8.65827	8.99643	8.83362	8.92707	8.86036	8.93558	9.04596	8.98069	8.97738	8.88707	8.82568	9.03393	9.05306	8.90544		AT5G11420	TP: Signal peptide/SP: Signal peptide	secreted	ER	1	not probable/No/No
AT5G11720	7.01534	7.15362	7.03476	7.17615	7.29941	6.76073	7.23853	7.32607	7.00894	7.13343	7.21707	7.13791	7.17251	7.24027	7.1855	6.97817	6.93795	7.12637	7.29066	7.30532	7.23282	7.19996	7.38656	7.2962	7.18605	7.23915	7.06439	7.06321	6.92166	6.99323		AT5G11720	TP: Signal peptide/SP: Signal peptide	plasma membrane	ER	0	not probable/No/No
AT5G12950	6.67365	6.68485	6.56253	6.16482	6.52265	6.4766	6.24834	6.77004	6.64258	6.3715	6.49999	6.67132	6.7967	6.82233	6.4982	6.56482	6.56364	6.39064	6.5455	6.76177	6.33638	6.55584	6.50364	6.51578	6.69215	6.81008	6.7493	6.80151	6.78597	6.61828		AT5G12950	TP: Signal peptide/SP: Signal peptide	secreted	ER	1	not probable/No/No
AT5G13140	6.96279	7.16724	7.04764	6.93491	6.88808	6.90434	7.05246	7.05029	7.09068	6.89552	7.62207	6.97224	7.14825	7.18153	6.63369	7.16699	7.05105	6.80373	6.9864	7.25673	6.82535	7.0881	6.96739	7.01895	7.19804	7.13212	7.11645	7.23711	7.04393	7.29331		AT5G13140	TP: Mitochondrial/SP: Signal peptide	secreted	ER	0	not probable/No/No
AT5G14920	8.85791	8.63348	8.69835	7.99694	8.3862	8.42525	8.21353	8.20458	8.64768	8.23546	8.79457	8.12933	8.63714	8.37898	8.64272	8.60894	8.73048	8.45097	8.28612	8.52319	8.63202	8.5232	8.17	8.58802	8.59499	8.53162	8.49333	7.81818	8.51192	8.63388		AT5G14920	TP: Signal peptide/SP: Signal peptide	nucleus	ER	0	not probable/No/No
AT5G15230	7.00125	7.21453	6.56253	6.45214	7.15535	7.48556	7.43273	7.36522	6.64258	6.42276	6.49999	7.25251	7.76111	7.25014	6.4982	7.30533	7.39709	7.70787	6.18814	6.5384	6.95598	7.48082	6	7.60449	6.47341	6.9735	6.43827	6.49221	7.242	6.54476		AT5G15230	TP: Signal peptide/SP: Signal peptide	secreted	ER	1	not probable/No/No
AT5G20630	7.3756	7.49431	7.43029	7.34886	7.29499	6.94745	6.78359	7.99016	7.40831	8.45157	6.46147	7.15581	7.30194	7.52156	7.67917	7.58357	6.56364	7.64401	8.07282	7.50552	7.44089	7.40267	7.3922	7.36412	7.24718	7.75283	7.78775	6.75849	6.4292	6.71515		AT5G20630	TP: Signal peptide/SP: Signal peptide	secreted	ER	0	not probable/No/No
AT5G20950	8.48792	8.49543	8.41651	8.41832	8.54117	8.58714	8.63989	8.57028	8.41696	8.47688	8.39732	8.56955	8.74583	8.7412	8.41485	8.53939	8.59218	8.54165	8.45193	8.59187	8.50581	8.5813	8.70528	8.66698	8.4979	8.37793	8.53544	8.36721	8.39422	8.37697		AT5G20950	TP: Signal peptide/SP: Signal peptide	secreted	ER	0	not probable/No/No
AT5G23210	7.69751	8.01854	7.80509	7.42829	7.62466	7.60327	7.84836	7.79984	7.64346	7.89022	7.76875	7.91823	7.97305	7.8482	7.4598	8.05191	7.89027	7.9406	7.75031	7.88615	7.69371	7.63434	7.53484	7.70569	7.92913	7.73537	7.69912	8.09207	7.74481	8.12718		AT5G23210	TP: Signal peptide/SP: Signal peptide	secreted	ER	0	not probable/No/No
AT5G23400	7.41224	7.32922	7.34814	7.28448	7.28769	7.37133	7.31595	7.38565	7.36932	7.05366	7.37625	7.29037	7.35911	7.25887	7.27724	7.42938	7.40622	7.27407	7.35299	7.45867	7.3	7.36834	7.42566	7.398	7.34924	7.14632	7.18539	7.25059	7.33858	7.35943		AT5G23400	TP: Signal peptide/SP: Signal peptide	plasma membrane	ER	0	not probable/No/No
AT5G23870	7.0625	6.88231	6.56253	6.33119	6.8571	6.4766	6.55703	6.86501	6.64258	6.42276	7.25275	6.96821	7.04165	6.96398	6.4982	6.99225	6.87088	7.00684	7.19444	7.00104	6.67068	6.92937	6.45903	6.98945	6.47341	6.37932	6.77229	7.08536	7.04589	7.00664		AT5G23870	TP: Signal peptide/SP: Signal peptide	secreted	ER	1	not probable/No/No
AT5G25090	6.44504	7.58456	7.35802	7.49173	7.40508	7.12825	6.55703	7.4232	7.22444	7.25458	7.35358	7.50863	7.49054	7.3152	7.73483	7.40327	7.29797	6.39064	7.39773	7.31459	7.50109	7.52871	7.3281	6.49964	7.55634	7.37216	7.43111	7.54024	7.4059	7.32055		AT5G25090	TP: Signal peptide/SP: Signal peptide	secreted	ER	1	highly probable/Yes/Yes
AT5G34850	8.70175	8.72712	8.68474	8.6804	8.73552	8.75394	8.76181	8.71785	8.74749	8.77922	8.9005	8.56393	8.72228	8.81676	8.61719	8.69501	8.79307	8.43249	8.77931	8.71844	8.63444	8.57382	8.62174	8.77756	8.52841	8.59201	8.51314	8.62079	8.629	8.55977		AT5G34850	TP: Signal peptide/SP: Signal peptide	vacuole	ER	0	not probable/No/No
AT5G39570	7.7057	7.8229	7.2265	7.77625	7.69247	7.78036	7.7591	7.8801	7.7192	7.66134	7.99816	7.94863	7.79975	7.69533	7.81645	7.82706	7.72735	7.96818	7.73033	7.78531	7.80416	7.60301	7.95936	7.82994	7.74583	7.80562	7.61093	7.86693	7.93038	8.03451		AT5G39570	TP: _/SP: Non-secretory protein	secreted	none	0	not probable/No/No
AT5G40020	7.02116	6.7356	6.81451	6.25618	6.52265	6.37388	6.55703	6.74967	6.83972	6.77782	6.92996	6.86408	6.51418	6.67422	6.80192	6.69335	6.53525	6.76767	7.0058	6.5384	6.67068	6.51561	6.71024	6.65031	6.86896	6.91794	6.87859	6.49221	6.81014	6.54476		AT5G40020	TP: Signal peptide/SP: Signal peptide	secreted	ER	0	not probable/No/No
AT5G41870	6.75834	6	6.97811	6.89482	7.06443	6.80223	6.94463	6.78919	6.7981	7.11612	7.27455	7.06195	6.73114	6.64968	7.03722	6.4323	7.03068	6.79167	6.93358	6.76269	6.80635	6.7883	6.57092	6.95891	6.87032	6.46388	6.79162	7.37829	7.28283	7.23716		AT5G41870	TP: Signal peptide/SP: Signal peptide	secreted	ER	0	not probable/No/No
AT5G42100	7.07795	6.52553	6.58099	6.99332	7.05263	6.82367	6.55703	6.50443	6.83809	6.54394	6.81409	7.05991	6.72502	6.83572	6.9506	7.0557	6.79018	6.90581	6.97738	6.5384	6.67068	7.10703	6.49454	6.79075	6.95492	6.6047	6.43827	6.63247	6.68327	6.724		AT5G42100	TP: Signal peptide/SP: Signal peptide	secreted	ER	1	highly probable/Yes/Yes
AT5G44130	6.44504	6.52553	7.45028	7.45982	6.52265	6.4766	6.55703	7.13831	7.50319	7.48026	7.75006	7.62722	7.28324	6.30598	7.95876	6.4323	7.37088	6.39064	6.18814	6.5384	6.67068	6.51561	7.41872	7.5177	7.40837	6.37932	6.43827	6.49221	7.49448	6.54476		AT5G44130	TP: Signal peptide/SP: Signal peptide	secreted	ER	0	highly probable/No/Yes
AT5G45950	7.92795	7.84527	7.89614	7.86654	7.75424	7.46498	8.19677	7.80206	7.82634	7.68607	7.72143	7.82892	7.96353	7.99096	7.88702	7.47689	7.93861	7.79561	7.66648	7.51606	7.67304	7.5044	7.95075	7.82701	7.91331	8.00065	7.97634	7.69093	7.71581	7.63008		AT5G45950	TP: Signal peptide/SP: Signal peptide	secreted	ER	0	not probable/Yes/No
AT5G48900	6.44504	6.8873	6.56253	6.77627	6.48026	6.80177	6.95943	6.69423	6.78365	6.2693	7.07157	6.85791	6.96613	6.26444	6.7352	7.10829	6.7507	6.8018	6.58642	6.5384	6.67068	6.6946	6.70291	6.99871	6.82049	6.68281	7.04617	6.94575	6.99115	7.23124		AT5G48900	TP: Signal peptide/SP: Signal peptide	secreted	ER	0	not probable/No/No
AT5G51550	6.44504	6.52553	6.56253	6.45214	6.95763	6.4766	7.21111	7.15787	6	6.42276	7.09252	6.38061	6.91627	6.88517	6	6.44303	6.79472	6.39064	6.18814	7.02901	6.67068	7.03166	6.92191	6.49964	6.47341	6.37932	6.43827	6.84174	6	6		AT5G51550	TP: Signal peptide/SP: Signal peptide	secreted	ER	0	not probable/No/No
AT5G51750	7.12793	7.08384	7.01596	7.02405	7.38828	7.42484	7.12132	6.90738	6.60171	7.25617	6.76561	6.95983	7.354	7.29856	6.74051	7.39982	7.30874	7.10807	6.18814	7.07497	7.05993	7.28729	7.07536	7.20344	7.04216	7.21716	7.19737	7.23877	7.21221	7.18625		AT5G51750	TP: Signal peptide/SP: Signal peptide	secreted	ER	0	not probable/No/No
AT5G55450	6.55989	6.54456	6.56253	6.83492	6.52265	6.4766	6.45994	6.49262	6.70518	6.69918	6.67118	6.54976	6.74994	6.68992	6.4982	6.46301	6.60618	6.39064	6.94554	6.74143	6.67588	6.51561	6.45903	6.19563	6.80358	6.89645	6.75904	6.49221	6.62881	6.70607		AT5G55450	TP: Signal peptide/SP: Signal peptide	secreted	possibly ER	0	not probable/No/No
AT5G55480	7.33117	7.14844	7.36372	7.37511	7.22023	7.19233	7.2517	7.20333	7.12701	7.15008	7.45811	7.37756	7.10752	6.99717	7.58629	6.98621	7.06707	7.35492	7.08066	7.45791	7.24442	7.29616	7.19123	7.33442	7.33309	7.30961	7.24196	7.52493	7.47198	7.38499		AT5G55480	TP: Signal peptide/SP: Signal peptide	secreted	none	1	highly probable/Yes/No
AT5G55730	8.13235	8.18411	8.04851	8.05984	8.02606	7.85337	8.13123	8.21607	8.08144	8.0705	7.8896	7.92573	8.03575	8.03123	8.20093	8.13026	8.02205	8.00374	8.1497	8.22473	8.30134	8.06249	7.92747	8.25248	8.2147	8.26725	8.11829	8.0798	8.26626	7.95618		AT5G55730	TP: Signal peptide/SP: Signal peptide	secreted	ER	0	highly probable/Yes/No
AT5G58090	5.95304	6	6	6.45214	6.52265	6.4766	6.55703	6.41192	6.44307	5.85877	6.49999	5.84823	6.47229	6.02676	6.4982	6.61375	6.56364	5.78544	6.14657	6.5384	6.67068	6.58265	6.45903	6.49964	6.47341	5.75021	5.82904	6.5245	6.43714	6.60522		AT5G58090	TP: Mitochondrial/SP: Signal peptide	secreted	ER	0	highly probable/Yes/No
AT5G58300	6.41105	6.75139	6.56253	6.61996	6.66344	6.32462	6.55703	6.5866	6.54745	6.58897	6.68871	6.38061	6.59116	6.30598	6.4982	6.66509	6.56364	6.39064	6.62667	6.5384	6.67068	6.6601	6.74056	6.39652	6.32136	6.37932	6.43827	6.49221	6.69286	6.90951		AT5G58300	TP: Mitochondrial/SP: Signal peptide	plasma membrane	possibly ER	2	not probable/No/No
AT5G58390	6.44504	7.13711	7.03802	6.58839	6.98154	6.64073	6.55703	6.69959	6.64258	7.00053	7.19622	6.80722	6.90663	6.94163	6.4982	6.95504	7.03364	6.80139	6.81747	6.46551	6	6.36091	6.6397	6.76207	6.66974	6.15461	6.6726	7.08319	7.1552	7.32564		AT5G58390	TP: Signal peptide/SP: Signal peptide	secreted	ER	0	not probable/No/No
AT5G58480	6.62885	6.52553	6.70558	6.45214	6.52265	6.4766	6.55703	6.8217	6.6377	6.42276	6.49999	6.38061	6.64203	6.12351	6.4982	6.53824	6.52874	6.39064	6.85919	6.82238	6.66559	6.54295	6.68585	6.86917	6.47341	6.69183	6.76343	6.49221	6.31474	6.54476		AT5G58480	TP: Mitochondrial/SP: Signal peptide	cytoplasm	ER	1	highly probable/Yes/Yes
AT5G62350	8.74363	8.90451	8.64415	8.62792	8.54925	8.48942	8.55736	8.61699	8.75056	8.4368	8.62952	8.65983	8.81846	8.68739	8.61518	8.28634	8.60609	8.75401	8.87076	8.61981	8.5299	8.56075	8.73346	8.60951	8.66159	8.65784	8.66919	8.59724	8.31454	8.54618		AT5G62350	TP: Signal peptide/SP: Signal peptide	secreted	ER	0	not probable/Yes/No
AT5G63140	6.76022	6.62162	7.08812	6.45214	6.94588	6.72888	6.55703	6.87439	6.71943	6.90776	6.49999	6.86951	6.51128	6.96181	6.96626	6.67386	6.4773	6.81121	7.04546	7.33235	6.96566	6.89221	7.13696	6.92335	6.97843	6.73473	7.17778	6.63086	6.78509	6.47069		AT5G63140	TP: Signal peptide/SP: Signal peptide	cytoplasm	ER	1	not probable/No/No
AT5G63180	7.62632	7.55909	7.67481	7.66487	7.88375	7.86347	7.54132	7.79251	7.68035	7.38858	7.57124	7.61714	7.97411	7.86718	7.63846	7.74842	7.70688	7.86122	7.87859	7.74643	7.54004	7.86654	7.71968	7.80863	7.59958	7.38716	7.55115	7.66803	7.5415	7.56875		AT5G63180	TP: Mitochondrial/SP: Signal peptide	secreted	possibly plastid	1	not probable/No/No
AT5G63810	7.35878	7.03414	7.20837	7.40257	7.33987	7.47824	7.76441	7.51297	7.19664	7.31028	7.49532	7.33344	7.51341	7.64798	7.34962	7.51292	7.4236	7.46058	7.26537	7.37923	7.50611	7.20891	7.61599	7.38905	7.22631	7.36621	7.06768	6.99466	7.25006	7.229		AT5G63810	TP: Signal peptide/SP: Signal peptide	secreted	ER	1	not probable/No/No
AT5G64260	6.65621	7.07399	6.74295	6.45214	6.78784	6.9243	6.84906	6.67368	6.85234	6.67411	6.73369	6.75221	6.88508	6.85345	6.83087	6.85278	6.74357	7.03659	6.81987	6.97507	6.64686	6.84009	7.08576	6.90009	6.77648	6.73493	6.92301	6.76696	6.81973	6.92581		AT5G64260	TP: Signal peptide/SP: Signal peptide	secreted	ER	1	not probable/No/No
AT5G64570	7.47504	7.33226	7.73285	7.71795	7.46772	7.44427	7.62762	7.65676	7.64359	7.67249	7.71759	7.63477	7.55982	7.62762	7.56935	7.5492	7.61076	7.68527	7.67021	7.84772	7.67204	7.82881	7.66787	7.72135	7.62222	7.62447	7.58082	7.61202	7.61906	7.68123		AT5G64570	TP: Mitochondrial/SP: Signal peptide	secreted	none	1	not probable/No/No
AT5G65730	7.87202	7.51937	7.8261	7.87557	7.73617	7.77086	7.85185	7.99907	7.87164	7.70816	7.80496	8.10217	7.61079	7.61726	7.61107	7.94114	7.81979	7.62748	7.82012	7.82145	7.64391	7.87327	7.84742	7.87378	7.5982	7.67581	7.69586	7.7545	7.72902	7.65962		AT5G65730	TP: Signal peptide/SP: Signal peptide	secreted	possibly ER	1	not probable/No/No
AT5G66590	7.28149	7.11303	6.56253	6.85256	6.95561	6.4766	6.91626	7.06903	6.8654	6.95572	6.78639	6.38061	6.9427	7.06721	7.01031	6.93421	6.77315	7.01683	6.92417	6.93202	6.90957	7.17082	6.45903	6.84722	6.88336	6.37932	6.97088	6.75	7.07667	6.54476		AT5G66590	TP: Signal peptide/SP: Signal peptide	vacuole	ER	0	not probable/No/No

## Sheet: floral stems
Supplementary Table S1B. Quantification of the CWPs extracted from purified cell walls of A. thaliana floral stems by saline solutions (CaCl2 0.2 M and LiCl 2M) and identified by LC-MS/MS and bioinformatics.
The prediction of sub-cellular localization was done using the ProtAnnDB tool (www.polebio.lrsv.ups-tlse.fr/ProtAnnDB/): TargetP (http://www.cbs.dtu.dk/services/TargetP/), SignalP (http://www.cbs.dtu.dk/services/SignalP/), LocTree3 (https://rostlab.org/services/loctree3/), Predotar (https://urgi.versailles.inra.fr/predotar/), TMHMM v.2.0 (http://www.cbs.dtu.dk/services/TMHMM-2.0/), PredGPI (http:…
The quantification has been done with the MassChroQ software (http://pappso.inra.fr/bioinfo/masschroq/).
AGI code	Col.22.1	Col.22.2	Col.22.3	Col.15.1	Col.15.2	Col.15.3	Roch.22.1	Roch.22.2	Roch.22.3	Roch.15.1	Roch.15.2	Roch.15.3	Grip.22.1	Grip.22.2	Grip.22.3	Grip.15.1	Grip.15.2	Grip.15.3	Hern.22.1	Hern.22.2	Hern.22.3	Hern.15.1	Hern.15.2	Hern.15.3	Hosp.22.1	Hosp.22.2	Hosp.22.3	Hosp.15.1	Hosp.15.2	Hosp.15.3		AGI code	TargetP/SignalP	LocTree3	Predotar	Nb TM domains (TMHMM v.2.0)	predGPI/GPI-SOM/Aramemnon
AT4G12890	7.08506	7.02452	6.99464	6.74431	6.74711	6.62403	6	6	6	6	6	6	6.46273	6.44973	6.37119	6.54912	6.51607	6.59544	6	6	6	6	6	6	6	6	6	6	6	6		AT4G12890	TP: Signal peptide/SP: Signal peptide	secreted	ER	1	not probable/No/No
AT5G03350	7.95314	7.95559	8.16233	8.38009	8.4444	8.47526	7.65624	7.88987	7.95078	8.29489	8.06737	8.32773	8.10038	8.16583	8.25185	8.62203	8.41556	8.44767	5.9621	6.16319	6	6	6	6.12196	7.45377	7.37902	7.21236	7.83029	8.05853	7.88523		AT5G03350	TP: Signal peptide/SP: Signal peptide	plasma membrane	ER	0	not probable/No/No
AT3G49110	7.19553	7.03529	7.0999	7.42841	7.46692	7.24505	8.28043	7.95636	8.36259	8.0988	8.23383	8.2728	8.05715	8.1077	7.94856	8.38392	8.32888	8.23044	6.43825	6.44001	6.52258	6	6	6	8.36546	8.52374	8.44399	8.3644	8.37603	8.30373		AT3G49110	TP: Signal peptide/SP: Signal peptide	secreted	possibly ER	1	not probable/No/No
AT4G21640	6.45009	6.42858	6.38929	6	6	6	6.48416	6.43662	6.46693	6	6	6	6.46273	6.44973	6.37119	6	6	6	6	6	6	6	6	6	6	6	6	6	6	6		AT4G21640	TP: Signal peptide/SP: Signal peptide	secreted	ER	1	not probable/Yes/No
AT1G24450	7.41391	7.30653	7.32246	7.50672	7.34335	7.31574	7.41223	7.44659	7.35858	7.49519	7.5547	7.61227	7.57302	7.44095	7.21234	7.55366	7.57583	7.4354	6	6	6	6	6	6	7.12814	7.4151	7.37847	7.52295	7.44148	7.64173		AT1G24450	TP: Signal peptide/SP: Signal peptide	chloroplast	ER	1	not probable/Yes/No
AT1G78450	6	6	6	6	6	6	6.91876	7.36564	7.0453	7.16117	6.81996	6.90564	6	6	6	6	6	6	6	6	6	6	6	6	6	6	6	6	6	6		AT1G78450	TP: Signal peptide/SP: Signal peptide	chloroplast	ER	0	not probable/No/No
AT4G24350	7.10081	7.13266	7.00742	6.52243	6.74043	6.41191	7.17777	7.19419	7.06501	7.24373	6.93785	7.05937	7.22481	7.08594	7.23309	7.2458	7.20693	7.22958	7.48206	7.5085	7.391	7.11168	7.01047	6.93932	6.49174	6.44808	6.47468	6	6	6		AT4G24350	TP: Signal peptide/SP: Signal peptide	secreted	ER	1	not probable/No/No
AT1G78820	8.27583	8.21249	8.27946	8.33938	8.3457	8.13205	8.20471	8.11808	8.20623	8.20326	8.29088	8.36631	7.48327	7.55075	7.53203	7.77459	7.80756	7.72414	7.86918	7.74402	7.76223	7.79525	7.73745	7.79378	8.27266	8.26053	8.34134	8.41507	8.3336	8.38707		AT1G78820	TP: Signal peptide/SP: Signal peptide	secreted	ER	0	not probable/No/No
AT4G21650	8.42413	8.67876	8.39298	8.78776	8.68761	8.68842	8.8368	8.69612	8.8872	8.74198	8.78023	8.93834	7.67034	7.80091	7.52716	7.90676	7.57704	7.51896	7.77976	7.53711	7.95769	8.10473	7.81108	7.97801	8.87517	8.75819	8.60658	8.62528	8.61555	8.42526		AT4G21650	TP: Signal peptide/SP: Signal peptide	secreted	ER	0	lowly probable/Yes/No
AT2G39850	8.13992	8.20406	8.10715	7.67349	7.66813	7.82509	8.35508	8.3827	8.28035	8.03645	7.81227	8.00493	7.66304	7.66299	7.5769	7.21486	7.43966	7.48058	8.45439	8.26414	8.42557	7.9702	8.14462	7.99139	7.70164	7.74553	7.56653	7.57602	7.72406	7.53703		AT2G39850	TP: Signal peptide/SP: Signal peptide	secreted	ER	0	not probable/No/No
AT1G70710	6.45009	6.42858	6.38929	6.82333	6.67379	6.66889	6.62236	6.65529	6.46693	6.55868	6.79517	6.67731	6.46273	6.73065	6.37119	6.54912	6.59558	6.4588	6	6	6	6	6	6	6	6	6	6	6	6		AT1G70710	TP: Signal peptide/SP: Signal peptide	secreted	ER	1	not probable/No/No
AT2G12480	6	6	6	6	6	6	6	6	6	6	6	6	6	6	6	6	6	6	6	6	6	6	6	6	6.84723	6.90273	6.47468	6.5168	6.62245	6.7006		AT2G12480	TP: Signal peptide/SP: Signal peptide	secreted	ER	0	not probable/No/No
AT1G31710	6	6	6	6.80995	6	6	8.25823	8.07713	8.23997	7.99161	7.76354	7.93287	6.39004	6.88507	6.73997	6.5462	6.3433	6.73727	7.54993	7.80032	7.6651	7.75136	7.59122	7.56274	6.94858	7.06347	6.97824	6.79114	6.9307	6.51241		AT1G31710	TP: Signal peptide/SP: Signal peptide	secreted	ER	0	not probable/No/No
AT3G15356	7.54555	7.62209	7.63023	7.57689	7.58282	7.6236	7.42175	7.40038	7.53437	7.50373	7.17652	7.53422	7.63709	7.5717	7.52493	7.33747	7.64027	7.71867	8.22466	8.19913	8.02798	7.98045	8.25652	8.13914	7.83894	7.91702	7.87228	7.97058	7.92552	7.85593		AT3G15356	TP: Signal peptide/SP: Signal peptide	plasma membrane	ER	0	not probable/No/No
AT1G03230	8.18596	8.29831	8.2955	8.13851	8.15518	8.08831	7.57226	7.65326	7.58199	7.62565	7.61503	7.53235	7.92085	8.08592	7.95466	8.02185	7.90528	8.03994	7.82519	7.70263	7.77461	7.745	7.75198	7.62612	7.87882	7.88873	7.91839	7.86947	7.97335	7.82584		AT1G03230	TP: Signal peptide/SP: Signal peptide	endoplasmic reticulum	ER	0	not probable/No/No
AT3G14210	8.8011	8.79813	8.64918	8.71085	8.66937	8.76191	6.17938	6.16893	6.68919	6.29462	6	6.11586	6	6	6.72288	6	6.87393	6.37644	5.81622	6.65565	6.015	6	6.25479	6.70922	6.54228	6.34705	6.39934	6.92156	6.48182	5.99566		AT3G14210	TP: Signal peptide/SP: Signal peptide	secreted	ER	1	not probable/No/No
AT3G17520	6	6	6	6	6	6	6	6	6	6	6	6	6	6	6	6.545	6.72469	6.9725	7.6616	7.1876	7.27868	6	6	6	6	6	6	6	6	6		AT3G17520	TP: Signal peptide/SP: Signal peptide	nucleus	ER	1	not probable/No/No
AT2G14610	7.98264	8.07579	8.21289	8.11644	8.29948	8.57604	6.48416	6.27044	6.46693	7.17004	7.3749	7.05579	7.54483	7.28488	7.20492	7.45582	7.33065	7.32351	7.6247	7.77009	7.51621	7.12227	6.46716	7.35179	8.18204	8.03432	8.13304	8.34236	8.49822	8.3913		AT2G14610	TP: Signal peptide/SP: Signal peptide	secreted	ER	0	not probable/No/No
AT3G57260	6.45009	6.42858	6.33289	6.8746	6.66456	6.89125	6	6	6	6	6	6	6	6	6	6.54912	6.51607	6.4588	7.24617	6.86836	7.05864	6	6	6	6.49174	6.44808	6.47468	6.72444	6.85561	6.79257		AT3G57260	TP: Signal peptide/SP: Signal peptide	secreted	ER	1	not probable/No/No
AT5G19240	6	6	6	6	6	6	6	6	6	6	6	6	6	6	6	6.54912	6.51607	6.4588	7.16716	6.44001	6.52258	7.06898	6.46716	6.43575	7.50096	7.39967	7.1425	7.6608	7.63407	7.42886		AT5G19240	TP: Signal peptide/SP: Signal peptide	secreted	ER	0	highly probable/Yes/Yes
AT1G12570	8.57766	8.51657	8.55725	8.73164	8.55998	8.56327	8.60561	8.59527	8.43481	8.52821	8.49088	8.61325	8.16636	8.24985	8.13229	8.2443	8.21552	8.2806	8.07115	8.13807	8.16432	8.38676	8.41159	8.38751	8.1803	8.21768	8.1273	8.25668	8.25413	8.31918		AT1G12570	TP: Signal peptide/SP: Signal peptide	vacuole	ER	0	not probable/No/No
AT3G12500	6	6	6	6	6	6	6	6	6	6	6	6	6	6	6	6	6	6	7.04239	6.842	6.65008	6	6	6	6	6	6	6	6	6		AT3G12500	TP: Signal peptide/SP: Signal peptide	vacuole	possibly ER	0	not probable/No/No
AT1G28610	6.45009	6.37207	6.49029	6.87097	6.70722	6.31542	6.55117	6.72019	6.7467	6.55868	6.79517	6.83894	6	6	6	6	6	6	6	6	6	6	6	6	6	6	6	6	6	6		AT1G28610	TP: Signal peptide/SP: Signal peptide	secreted	ER	0	not probable/No/No
AT1G66970	7.36629	7.06984	7.22276	7.42245	7.42067	7.38107	7.03382	6.93739	7.05147	7.0333	6.79517	6.89119	6.96032	7.04087	7.10518	6.7083	7.18279	7.39943	7.33592	7.21477	7.18317	7.22355	7.23134	7.24801	7.61952	7.54253	7.60118	7.64024	7.70735	7.58886		AT1G66970	TP: Signal peptide/SP: Signal peptide	secreted	possibly ER	1	highly probable/Yes/No
AT2G18660	6.7161	7.02268	6.94208	7.17027	7.16238	7.28555	6	6.00184	6	6	6	6.43991	6	6.2814	6.29937	6.50613	6.51607	6.4588	7.32638	7.11101	6.69937	7.02515	6.76884	6.95448	7.24704	6.96309	7.25856	7.21704	7.57638	7.42402		AT2G18660	TP: Signal peptide/SP: Signal peptide	secreted	ER	0	not probable/No/No
AT5G25980	9.15634	9.16792	9.01241	8.79798	8.78079	8.73969	8.97929	9.02037	8.91619	8.68338	8.50527	8.74012	9.05831	9.17135	9.02358	8.81757	8.78163	8.66992	6.17969	6.68334	7.33058	6.39962	7.54636	7.47228	7.54025	6.56046	6.35266	7.54004	7.91765	7.14468		AT5G25980	TP: Signal peptide/SP: Signal peptide	vacuole	ER	1	not probable/No/No
AT2G47010	6.99222	7.11886	7.10439	7.13684	7.02948	7.15348	7.02268	7.03894	6.89534	6.96705	7.38013	7.23138	6.91528	7.24553	7.29014	7.03591	7.07369	7.20936	6.0283	6.30798	5.98119	6.38577	6.71934	6.62962	7.22481	7.1655	7.00727	7.06611	7.20085	7.05488		AT2G47010	TP: Signal peptide/SP: Signal peptide	secreted	ER	0	not probable/No/No
AT4G16260	6	6	6	6	6	6	6	6	6	6	6	6	6	6	6	6	6	6	7.17657	6.54691	6.7914	6.46461	6.46716	6.43575	6.21025	6.29025	6.37911	6	6	6		AT4G16260	TP: Signal peptide/SP: Signal peptide	secreted	ER	0	not probable/No/No
AT2G26010	6	6	6	6.22868	6	6	6	6	6.16035	6	6	6	6	6	6	6.31456	6.51607	7.17452	7.39772	7.83103	7.63722	6.46461	6.46716	6.96503	6.49174	6.44808	6.69331	6	6	6		AT2G26010	TP: Signal peptide/SP: Signal peptide	secreted	ER	1	not probable/No/No
AT4G12870	6	6.13168	6	6	6	6	7.41389	7.54305	7.13758	7.32109	7.7087	7.77266	7.76092	7.44075	7.85964	8.0872	8.26609	7.42938	7.74602	7.28885	7.33778	6.90925	7.61863	7.2688	7.70191	7.22454	7.10213	7.59839	7.26738	7.53489		AT4G12870	TP: Signal peptide/SP: Signal peptide	secreted	ER	0	not probable/No/No
AT4G19905	6.7354	6.54159	6.38929	6.56014	6.54372	6.50336	6	6	6	6.77772	6.73029	6.74108	6.60475	6.63855	6.5751	7.19384	6.85796	6.4588	6.69107	6.48752	6.71178	6	6	6	6	6	6	6	6	6		AT4G19905	TP: Signal peptide/SP: Signal peptide	secreted	ER	1	not probable/No/No
AT3G21770	7.41266	7.38423	7.51685	7.57688	7.42311	7.55353	6.99173	7.02505	6.96876	7.03877	6.92906	6.89709	7.26669	7.44382	7.32729	7.2618	7.15918	6.93369	7.33645	7.07163	7.12191	7.02299	6.95928	7.06144	6.99214	6.65665	6.86234	6.73423	6.87999	6.61923		AT3G21770	TP: Signal peptide/SP: Signal peptide	secreted	ER	1	not probable/No/No
AT1G41830	8.07904	8.23774	8.18813	8.4101	8.40992	8.33074	8.4111	8.45332	8.34165	8.45245	8.42974	8.42895	8.30945	8.39795	8.4026	8.5058	8.38672	8.35762	8.3305	8.27226	8.2771	8.26198	8.19393	8.39145	8.1553	8.0541	8.06566	7.92451	8.04102	8.00765		AT1G41830	TP: Signal peptide/SP: Signal peptide	secreted	ER	1	not probable/No/No
AT1G27950	7.90733	7.83069	7.83129	7.90059	7.96545	7.83649	7.97331	7.7579	7.90257	8.04209	7.89918	7.82292	7.82385	7.89186	7.9966	7.95718	8.28542	8.15469	8.06724	8.13473	8.08004	8.10113	7.9826	7.9406	8.36106	8.3378	8.23512	8.38933	8.42457	8.33731		AT1G27950	TP: Signal peptide/SP: Signal peptide	secreted	ER	2	highly probable/Yes/Yes
AT5G08370	8.01045	8.03409	8.10191	7.92376	7.83855	7.89862	7.25383	7.46206	7.37317	7.43862	7.40746	7.46243	7.87312	7.93346	8.05004	7.52717	7.53086	7.81272	7.68451	7.81386	7.76076	7.76402	8.0177	7.95262	7.82617	7.80653	7.84722	7.72543	7.84977	7.7975		AT5G08370	TP: Signal peptide/SP: Signal peptide	secreted	ER	0	not probable/No/No
AT4G28250	7.51394	7.52512	7.7074	7.85109	7.84344	7.86517	7.71077	7.75089	7.79602	7.65956	7.21946	7.75087	7.64798	7.7001	7.6433	7.21686	7.74311	7.75351	7.46773	7.41522	7.34677	7.35305	7.19143	7.37558	7.54879	7.37769	7.38257	7.52588	7.46966	7.29349		AT4G28250	TP: Signal peptide/SP: Signal peptide	secreted	ER	0	not probable/No/No
AT1G65900	6.7948	6.54497	6.6339	6.68826	6.69528	6.36864	6.74828	6.52177	6.99111	6.8129	6.79517	6.87593	6.81144	6.89089	6.93773	6.54912	6.88482	6.96482	6.51572	6.71501	6.77985	6.85813	6.67299	6.85235	6	6.11528	6.37224	6	6	6		AT1G65900	TP: Signal peptide/SP: Signal peptide	secreted	ER	0	not probable/No/No
AT3G16850	8.20824	8.26143	8.22973	8.03823	8.02811	8.16235	8.00781	7.9195	8.00873	8.07784	7.722	7.68239	7.88181	7.71544	7.74097	7.82909	7.87737	7.81459	8.23204	8.23259	8.16357	8.29486	8.39958	8.26868	8.42304	8.4524	8.48256	8.3002	8.39351	8.09156		AT3G16850	TP: Signal peptide/SP: Signal peptide	secreted	ER	0	not probable/No/No
AT2G45220	7.87747	7.93894	8.01852	7.65301	7.59091	7.71518	7.63738	7.79663	7.76679	7.84475	7.87873	7.83902	7.82464	7.75089	7.85602	7.73016	7.99948	7.55462	7.36484	7.24283	7.2506	7.5117	7.74746	7.6533	7.39256	7.4671	7.21129	6.42741	6.98962	6.85758		AT2G45220	TP: Signal peptide/SP: Signal peptide	secreted	ER	1	not probable/No/No
AT1G14210	7.56321	7.68341	7.62888	7.30303	7.2016	7.43747	7.65393	7.45199	7.78007	7.48153	7.585	7.3835	7.27467	7.49324	7.32967	7.53131	7.29691	7.36681	7.5003	7.5908	7.61365	7.60358	7.74756	7.51678	6.80512	6.67691	6	6.95655	6.68278	6.54137		AT1G14210	TP: Signal peptide/SP: Signal peptide	cytoplasm	ER	0	not probable/No/No
AT4G21590	8.13975	8.08478	7.93709	8.03248	7.95267	7.93675	8.0932	8.07528	7.97189	8.10414	8.06477	8.12769	8.07566	8.17128	8.09881	8.16332	8.09579	8.1336	7.82157	7.56742	7.45209	7.78023	7.90487	7.78305	7.70096	7.75588	7.83137	7.50001	7.69648	7.40919		AT4G21590	TP: Signal peptide/SP: Signal peptide	secreted	ER	0	not probable/No/No
AT4G12880	8.66534	8.65813	8.57974	8.52232	8.46509	8.46667	8.19562	8.28742	8.14512	7.7697	6.94687	8.22942	8.02157	8.04609	7.82372	6.71789	8.02389	8.24775	8.26474	8.39787	8.41782	8.63003	8.64898	8.54539	8.02917	8.08936	8.1769	7.89554	8.19991	8.03973		AT4G12880	TP: Signal peptide/SP: Signal peptide	secreted	ER	1	not probable/No/No
AT1G78060	8.19761	8.22094	8.24031	8.48342	8.36023	8.34408	8.06082	8.01512	8.01191	8.05073	8.00065	8.0748	8.20437	8.32191	8.2366	8.15466	8.21403	8.32053	8.40454	8.31431	8.3987	8.38991	8.37071	8.25617	8.2448	8.27331	8.17213	8.35437	8.39885	8.2627		AT1G78060	TP: Signal peptide/SP: Signal peptide	secreted	ER	0	not probable/No/No
AT3G02740	7.20263	6.96882	6.86299	6.96373	7.05621	7.00508	7.23949	7.1039	7.23791	7.23537	7.11083	7.13985	7.01795	7.0586	7.02934	7.38472	7.333	7.29732	7.17153	7.11447	7.01989	7.15137	7.14232	6.95927	7.43733	7.47295	7.4117	7.44004	7.50069	7.41798		AT3G02740	TP: Signal peptide/SP: Signal peptide	secreted	ER	0	highly probable/Yes/Yes
AT2G43610	6.45009	6.42858	6.38929	6	6	6	6	6	6	6	6	6	6	6.04697	6	6.54912	6.51607	6.2236	6	6	6	6	6	6	6	6	6	6	6	6		AT2G43610	TP: Signal peptide/SP: Signal peptide	secreted	ER	1	not probable/No/No
AT4G33355	7.41104	7.41599	7.44273	7.54914	7.64792	7.516	7.73537	7.70162	7.83246	7.77969	7.92771	7.71683	7.41674	7.54546	7.67753	7.88693	7.60494	7.7394	7.6543	7.35157	7.72165	7.70361	7.64345	7.52963	7.20105	7.30146	7.39569	7.14739	6.7563	6.83791		AT4G33355	TP: Signal peptide/SP: Signal peptide	secreted	ER	1	not probable/No/No
AT2G22970	7.85121	7.86119	7.68964	7.82565	7.88931	7.95465	6.96777	7.38174	6.50915	6.99391	6.79517	7.0578	6.75883	7.37469	7.14188	6.5686	6.78909	6.80887	6	6.68116	6.54679	6.85113	7.0105	6.91704	7.28135	7.2886	7.17293	7.20214	7.15636	7.31831		AT2G22970	TP: Signal peptide/SP: Signal peptide	vacuole	ER	0	not probable/No/No
AT3G04720	6.71073	6.80853	6.99863	6.99248	6.81878	7.01025	7.11352	6.95065	7.4103	7.07545	6.76152	6.71079	7.06755	6.94153	7.2364	7.52263	7.37048	7.18351	7.75736	7.83173	7.92737	7.07996	7.68226	7.43731	7.74822	7.78582	7.78641	7.64028	7.45802	7.40993		AT3G04720	TP: Signal peptide/SP: Signal peptide	vacuole	ER	0	not probable/No/No
AT1G71040	6.45009	6.20088	6.38929	6.52243	6.60922	6.50336	6.48416	6.14906	6.46693	6.55868	6.79517	6.49465	6	6	6	6	6	6	6.29456	6.44001	6.52258	6.46461	6.46716	6.43575	6.49174	6.30116	6.47468	6	6	6		AT1G71040	TP: _/SP: Signal peptide	secreted	ER	0	not probable/No/No
AT3G10740	8.11349	8.18835	8.36763	7.85033	7.73956	7.91577	8.02412	8.24852	8.12327	7.8573	7.53261	8.02712	7.88413	7.94304	8.09262	7.21487	7.51419	7.746	7.98664	7.7498	8.05087	7.66794	7.8218	7.90382	7.73623	7.63543	7.66321	7.29319	7.31876	7.41204		AT3G10740	TP: Signal peptide/SP: Signal peptide	secreted	possibly ER	0	not probable/No/No
AT5G34940	8.03243	8.05835	8.07412	7.98859	7.94679	7.87935	7.84337	7.87253	7.85281	7.92907	7.97683	8.00029	7.90026	7.8945	7.93474	8.02978	7.86021	7.93707	7.83329	7.7745	7.83897	7.88202	7.94634	8.02275	7.76068	7.70121	7.79315	7.66986	7.81194	7.74014		AT5G34940	TP: Signal peptide/SP: Signal peptide	secreted	ER	0	not probable/No/No
AT4G13710	6.31469	6	6.21992	6.4981	6.60922	6.68934	6.39173	6.70462	6.51701	6.55868	6.79517	6.61331	6	6.23416	6	6.54912	6.44295	6.4588	6.2601	6	6	6.17672	6.21107	6	6	6	6	6	6	6		AT4G13710	TP: Signal peptide/SP: Signal peptide	secreted	ER	1	not probable/No/No
AT5G60950	6.73448	6.42909	6	6.11016	6	6.93772	6.66672	6.73864	6.61908	6.92619	6.75293	6.99781	6.75578	6.93166	7.06968	6.97052	6.91952	6.77798	7.17048	7.08198	7.07677	7.09557	7.05277	7.02605	7.46243	7.50053	7.49508	7.53273	7.61998	7.48063		AT5G60950	TP: Signal peptide/SP: Signal peptide	secreted	ER	0	not probable/No/No
AT3G16530	7.45351	7.54154	7.53746	7.60097	7.49075	7.67346	7.32852	7.56601	7.75529	7.39464	7.80259	7.5349	7.81123	7.54975	7.75712	7.79577	7.94358	7.965	8.43264	8.30553	8.33613	7.64266	8.06673	8.13228	7.89634	7.89696	7.92992	7.83025	7.72832	7.9306		AT3G16530	TP: Signal peptide/SP: Signal peptide	plasma membrane	ER	0	not probable/No/No
AT5G63810	7.74698	7.79304	7.64938	7.73282	7.70876	7.71971	7.72512	7.83534	7.62151	7.48192	7.47	7.53199	7.68699	7.9942	7.86425	7.57099	7.59263	7.73561	7.54435	7.55131	7.50377	7.5796	7.5465	7.51497	7.37377	7.3441	7.5302	7.33252	7.41113	7.305		AT5G63810	TP: Signal peptide/SP: Signal peptide	secreted	ER	1	not probable/No/No
AT2G43590	7.08544	6.92262	7.12528	7.33166	7.47455	7.23479	6.48416	5.96568	6.74405	6.89917	7.35902	6.28952	6.49822	6.86367	6.75103	7.89855	8.02044	7.82465	8.14968	8.04567	8.05459	6.94589	6.46716	6.43575	6.20231	6.36414	6.24081	6.11813	6.77026	6.54137		AT2G43590	TP: Signal peptide/SP: Signal peptide	secreted	ER	0	not probable/No/No
AT2G28470	8.02318	8.05173	7.9056	8.08728	8.01921	7.99813	7.99976	8.05257	7.91181	7.79213	7.76138	7.91553	7.93411	8.071	8.003	7.67621	7.85006	7.94301	7.83058	7.87072	7.80693	7.88179	7.86533	7.87036	7.77351	7.7524	7.81036	7.73586	7.75952	7.76169		AT2G28470	TP: Signal peptide/SP: Signal peptide	cytoplasm	ER	1	not probable/No/No
AT1G72230	7.29336	7.38896	7.48479	7.33806	7.16576	7.58295	7.47459	7.4675	7.46994	7.68123	7.64673	7.72182	7.35603	7.33978	7.61562	7.45203	7.62687	7.38431	7.7832	7.66764	7.80905	7.88548	7.63294	7.74693	7.87608	7.9256	7.99862	7.7878	7.89661	7.82154		AT1G72230	TP: Signal peptide/SP: Signal peptide	secreted	ER	1	highly probable/Yes/Yes
AT2G05920	8.34469	8.32172	8.40128	8.47386	8.3782	8.40172	8.41847	8.2932	8.30538	8.23807	8.2967	8.32807	8.26271	8.3894	8.31348	8.38902	8.29279	8.29136	8.05732	7.98141	7.88963	8.23515	8.24349	8.12564	8.18165	8.05911	8.12459	8.34235	8.15667	8.34319		AT2G05920	TP: Signal peptide/SP: Signal peptide	secreted	ER	1	not probable/No/No
AT1G78850	7.70677	7.69034	7.58496	7.59121	7.44531	7.66023	7.32181	7.48108	7.48002	7.55332	8.06556	7.42098	7.81279	7.72221	7.76999	8.07794	8.07119	7.9831	7.97161	7.71169	7.90005	7.65868	7.49388	7.66695	8.08794	7.87026	7.85561	7.96241	7.71599	8.01989		AT1G78850	TP: Signal peptide/SP: Signal peptide	secreted	ER	0	not probable/No/No
AT3G12145	9.4015	9.31339	9.28522	9.22266	9.30304	9.24177	9.2144	9.26308	9.37131	9.37685	9.29608	9.3847	9.30388	9.27332	9.31098	9.56621	9.53247	9.41906	9.30751	9.22301	9.14677	9.04622	9.01146	9.12475	9.1602	9.18091	9.24238	9.01386	9.15709	9.11167		AT3G12145	TP: Signal peptide/SP: Signal peptide	plasma membrane	ER	0	not probable/No/No
AT1G54020	7.47593	7.33909	7.16516	7.16403	7.21258	7.25347	7.32653	7.56584	7.76475	7.75064	7.99199	7.90561	7.68446	7.72394	7.48777	8.28987	8.39277	7.96052	8.04409	8.08571	7.88589	7.79135	7.57132	7.47901	7.30008	7.20409	7.45654	7.3719	7.31931	6.93283		AT1G54020	TP: Signal peptide/SP: Signal peptide	secreted	ER	1	not probable/No/No
AT3G28830	6.67274	6.407	6.73269	6.33053	6.68588	6.74563	6.52344	6.74761	6.32071	6	6	6	6.96505	6.97421	6.83357	6	6	6.39501	6.32191	6	6	6	6.0979	6	6	6.24584	6.21012	6	6	6		AT3G28830	TP: Signal peptide/SP: Signal peptide	nucleus	ER	1	not probable/No/No
AT5G09760	7.35874	7.35183	7.38393	7.56089	7.6207	7.45846	7.52971	7.54551	7.52557	7.57589	7.35847	7.57455	7.54286	7.63531	7.54646	7.44512	7.67799	7.64799	7.45135	7.42378	7.38946	7.47918	7.39524	7.55052	7.66774	7.60242	7.6389	7.55285	7.6969	7.70414		AT5G09760	TP: Chloroplastic/SP: Signal peptide	secreted	ER	0	not probable/No/No
AT5G42180	8.76447	8.76973	8.7878	8.32986	8.37746	8.47793	8.77266	8.75798	8.8167	8.64104	7.7065	8.77176	8.64337	8.58792	8.83988	7.89587	8.2795	8.15675	8.21591	8.23922	8.38529	8.5926	8.52007	8.69914	8.84173	8.80834	8.80393	8.55071	8.77664	8.67982		AT5G42180	TP: Signal peptide/SP: Signal peptide	secreted	ER	0	not probable/No/No
AT2G38380	6.86156	6.64775	6.77011	6.19019	6.1884	6	7.01959	7.08142	7.43191	6.74823	7.16738	6.67044	6.94618	6.96007	6.5939	6.93264	7.40063	6.4588	7.77478	7.80435	7.68601	7.1034	7.02299	7.05407	6.76374	6.75246	6.62945	6.72203	7.04541	6.47721		AT2G38380	TP: Signal peptide/SP: Signal peptide	secreted	ER	0	not probable/No/No
AT3G32980	6.38825	6.62218	6.38929	6.52243	6.60922	6.50336	6.48416	6.83272	6.46693	7.05528	6.92832	7.05312	6.46273	6.44973	6.37119	6.54912	6.66375	6.4588	6.65268	6.28151	6.24823	6.46461	6.46716	6.43575	7.07732	7.10525	6.83309	7.03561	6.71073	7.05881		AT3G32980	TP: Signal peptide/SP: Signal peptide	secreted	possibly ER	0	not probable/No/No
AT1G65590	8.36584	8.51502	8.41369	8.05126	8.18308	8.12493	8.16097	8.18901	8.20133	8.04556	7.98988	7.98245	8.07597	8.08411	7.99228	8.00669	7.88828	7.82701	8.08387	7.99386	8.13819	7.94255	8.21778	8.06126	8.22905	8.14313	8.20666	8.11922	8.11709	8.09639		AT1G65590	TP: Signal peptide/SP: Signal peptide	vacuole	ER	1	not probable/No/No
AT4G38770	7.8665	7.75322	7.74515	7.39705	7.62308	7.47049	7.63172	7.69407	7.44935	7.64056	7.18879	7.59417	7.75505	7.96962	7.78933	7.2475	7.3682	7.49377	7.90051	7.78416	7.66243	7.69796	7.97208	7.86372	7.41112	7.33525	7.43355	7.342	7.43231	7.24159		AT4G38770	TP: Signal peptide/SP: Signal peptide	nucleus	ER	0	not probable/No/No
AT3G52500	8.37569	8.36617	8.3969	8.47884	8.48179	8.57488	8.30852	8.15555	8.23745	8.47145	8.09233	8.36841	8.28287	8.4046	8.32571	8.47456	8.36543	8.55359	8.30161	8.42432	8.31573	8.29701	8.3065	8.13302	7.94093	7.89337	6.90892	7.37772	7.54268	7.88669		AT3G52500	TP: Signal peptide/SP: Signal peptide	secreted	ER	0	not probable/No/No
AT2G32810	7.32506	7.37135	7.07413	7.11466	7.00676	7.10862	7.45761	7.44325	7.36875	7.35517	7.38485	7.38021	7.46113	7.4345	7.3694	7.14597	7.25129	7.18627	7.55047	7.48841	7.45925	7.39824	7.42854	7.3459	7.48508	7.4378	7.44589	7.36485	7.46205	7.29714		AT2G32810	TP: Signal peptide/SP: Signal peptide	secreted	possibly ER	1	not probable/No/No
AT1G03220	8.16785	8.14405	8.09163	8.00334	7.94299	7.98829	7.80974	7.86978	7.81916	7.85583	7.76626	7.8284	7.88664	7.93657	7.88802	7.86087	7.84493	8.02083	8.05159	8.24713	8.11376	7.9616	7.98277	8.09463	8.17476	8.16146	8.09488	7.95293	8.19367	8.22896		AT1G03220	TP: Signal peptide/SP: Signal peptide	secreted	ER	0	not probable/No/No
AT2G15320	6	6	6	6.62208	6.42317	6.74497	6.38825	6.67235	6.76567	6.67492	6.83954	7.01728	6.53922	6.96554	6.61211	6.47482	6.93628	7.03182	7.14739	7.15973	7.11894	7.07384	6.69759	7.00628	6.49174	6.87889	6.74448	6.8993	6.88748	6.52613		AT2G15320	TP: Signal peptide/SP: Signal peptide	plasma membrane	ER	0	not probable/No/No
AT3G62750	7.21608	6.42858	7.01273	6.65666	6.60922	6.88916	6.2414	6	6	6	6	6	6	6	6	6	6	6.57282	6.43825	6.44001	6.09667	6.46461	6.46716	6.39965	5.99966	6	6.17898	6	6.18601	6.31098		AT3G62750	TP: Signal peptide/SP: Signal peptide	vacuole	ER	1	not probable/No/No
AT5G51750	7.40014	7.53318	7.69348	7.73069	7.87608	7.86512	7.82443	7.90698	7.76998	7.74802	6.8849	7.76633	7.74925	7.85552	7.83464	7.14842	7.61902	7.73202	7.54471	7.47497	7.38721	7.49985	7.37944	7.48625	7.77405	7.54653	7.56764	7.59819	7.48525	7.57142		AT5G51750	TP: Signal peptide/SP: Signal peptide	secreted	ER	0	not probable/No/No
AT1G33600	7.5541	7.45495	7.17178	7.51129	7.36097	7.42254	7.23685	7.26435	7.31572	6.89223	6.98284	7.05349	7.39896	7.4451	7.16263	7.38678	7.48655	7.42431	7.79064	7.83935	7.71048	7.67029	7.53666	7.62134	7.03514	7.39468	7.32111	7.19605	7.48743	7.13297		AT1G33600	TP: Signal peptide/SP: Signal peptide	plasma membrane	ER	0	not probable/No/No
AT2G16430	7.28857	7.16449	7.15102	7.42869	7.15005	7.2787	7.31179	7.1489	7.20646	7.18693	7.02896	7.03807	7.00142	7.03142	6.58916	7.23106	6.99687	7.11768	6.77946	6.60189	6.70356	6.7634	7.02016	6.44939	7.19826	7.20536	7.26613	7.18473	7.18323	7.34845		AT2G16430	TP: Signal peptide/SP: Signal peptide	secreted	ER	1	lowly probable/No/No
AT5G06860	7.15078	7.49194	7.48266	7.21944	7.20336	7.2608	6.965	6.94666	7.11712	7.40862	7.38814	7.18125	7.56319	7.80446	7.57602	7.8567	7.96181	7.65361	7.54636	7.57112	7.22861	7.45322	7.18326	7.30225	7.01623	7.00354	7.23146	7.06173	7.21075	7.36664		AT5G06860	TP: Signal peptide/SP: Signal peptide	plasma membrane	ER	0	not probable/No/No
AT5G24780	7.77637	7.99527	8.1393	8.15126	8.08303	8.2116	8.33272	8.41622	8.39889	8.43036	8.89708	8.49809	8.29252	8.34782	8.40201	8.96293	8.7181	8.32068	8.32092	8.27266	8.35055	7.91611	7.74112	7.97745	8.37595	8.26564	8.43942	8.0923	8.01719	8.05664		AT5G24780	TP: Signal peptide/SP: Signal peptide	secreted	ER	0	not probable/No/No
AT1G49740	7.43126	7.32554	7.49459	7.27301	7.43446	7.4966	7.30264	7.21937	7.24804	7.35246	7.14253	7.1526	7.56257	7.52577	7.11488	7.57391	7.32946	7.50829	6.80585	7.02121	6.9374	6.89939	7.11851	6.93704	7.49769	7.1724	7.42167	7.40293	7.39076	7.49906		AT1G49740	TP: Signal peptide/SP: Signal peptide	secreted	ER	0	not probable/No/No
AT1G54010	7.14546	6.99499	6.82432	7.24117	6.90539	6.78968	7.14887	7.07865	7.25696	7.47984	7.52074	7.42284	7.2531	7.25488	6.92535	7.68292	7.68165	7.34324	7.55372	7.58691	7.39608	7.25495	6.95261	7.09273	6.77896	6.69605	6.64217	6.82671	6.80791	7.0618		AT1G54010	TP: Signal peptide/SP: Signal peptide	secreted	ER	1	not probable/No/No
AT1G78680	7.96558	8.01619	8.16073	7.99136	8.09123	8.00621	7.54347	7.64468	6.97065	7.36582	6.79517	7.52232	7.95685	8.00349	7.74616	7.54941	7.76995	7.79422	7.83603	7.85805	7.9411	7.89161	8.03182	8.01184	7.44968	7.77853	7.5017	7.97328	7.73549	7.78304		AT1G78680	TP: Signal peptide/SP: Signal peptide	secreted	ER	0	not probable/No/No
AT4G25000	6	6	6	6.73815	6.41424	6.50336	6	6	6	6	6	6	6	6	6	6.27499	6.08362	6	6.43825	6.73693	6.91952	6	6.34978	6.60247	6.71097	6.48033	6.60368	6.68113	6.18938	6.54137		AT4G25000	TP: Signal peptide/SP: Signal peptide	secreted	ER	1	not probable/No/No
AT3G14040	8.13582	8.34133	8.02198	7.60505	7.96927	7.96127	7.80885	7.94018	7.74444	7.42392	7.48146	7.43923	8.02665	8.14265	7.93092	7.5294	7.32651	7.66308	7.71949	7.13855	7.72884	7.24753	7.59672	7.44807	7.62004	7.27194	7.54947	7.07656	7.20235	7.32723		AT3G14040	TP: Signal peptide/SP: Signal peptide	secreted	ER	1	not probable/No/No
AT5G43060	7.74995	7.49417	7.79097	7.63942	7.54467	7.66527	7.5151	7.64646	7.57262	7.57212	7.53966	7.61216	7.89374	7.64312	7.75272	7.97728	7.77851	7.88838	7.54383	7.51164	7.4733	7.55252	7.72943	7.64826	7.89991	7.78322	7.8536	7.91557	7.82416	7.83463		AT5G43060	TP: Signal peptide/SP: Signal peptide	secreted	ER	0	not probable/No/No
AT5G12950	6.55525	6.42858	6.38929	6.31826	6	6	7.13734	7.13367	6.57421	6.79733	6.79517	6.98371	6.92338	7.06607	6.91092	6	6.54539	6.89238	6.62744	6.7431	6.71482	6.60865	6.3246	6	6.7169	6.84327	6.71395	6.33356	6.52773	6.37592		AT5G12950	TP: Signal peptide/SP: Signal peptide	secreted	ER	1	not probable/No/No
AT3G63470	6.94223	6.9479	6.97357	6.25112	6.61731	6.64287	7.01063	7.17224	7.05331	6.97424	6.856	6.89836	7.09899	7.01887	7.13901	6.59286	6.60921	6.88066	6.03484	6.50266	6.52258	6.57921	6.63867	6.57937	6.79669	6.86468	6.84	6.42689	6.74356	6.81374		AT3G63470	TP: Signal peptide/SP: Signal peptide	secreted	ER	1	not probable/No/No
AT3G47800	7.0726	7.04827	7.26086	7.14329	7.17678	7.09653	7.02816	6.99967	6.81834	6.67162	6.79517	6.58939	6.46273	6.68255	6.82697	6	6.36554	6.48794	7.12009	7.24439	7.18509	7.01192	6.39131	6.89233	6.89728	6.82369	6.84081	6.56531	6.7981	6.44326		AT3G47800	TP: Signal peptide/SP: Signal peptide	secreted	ER	1	not probable/Yes/No
AT3G61820	7.84685	7.93521	8.10451	8.23456	8.32017	8.15321	8.11962	8.19367	8.19562	8.21717	7.9278	8.02368	7.99521	8.16237	8.05568	8.1759	8.14226	8.19164	8.04992	7.95038	7.87958	7.69918	7.65011	7.86862	8.09631	8.07556	8.12197	7.94806	7.85907	7.83709		AT3G61820	TP: Signal peptide/SP: Signal peptide	endoplasmic reticulum	ER	1	not probable/Yes/Yes
AT2G10940	8.84407	8.97951	8.89495	8.645	8.74724	8.64669	8.64782	8.97882	8.99773	8.73722	8.68466	8.36924	8.977	8.90526	9.10131	8.31856	8.43386	8.5041	8.70375	8.45347	8.54373	8.64818	8.52064	8.46108	8.50997	8.51389	8.5555	8.31058	8.41121	8.26519		AT2G10940	TP: Signal peptide/SP: Signal peptide	cytoplasm	ER	0	not probable/No/No
AT1G49750	8.44728	8.44029	8.52868	8.45131	8.42529	8.43744	8.31523	8.27938	8.26839	8.39311	8.20057	8.21528	8.26826	8.26079	8.29925	8.23563	8.13416	8.28521	8.26866	8.24446	8.16691	8.30357	8.29253	8.3723	8.43472	8.28044	8.41882	8.42631	8.36371	8.30682		AT1G49750	TP: Signal peptide/SP: Signal peptide	secreted	ER	0	not probable/No/No
AT3G62820	7.73455	7.81501	7.86915	7.62077	7.82057	7.88283	7.75977	7.91434	7.79871	7.95277	7.70075	7.92447	7.35625	7.61015	7.40072	7.89626	7.98381	7.78878	8.03839	7.84264	7.95159	7.86077	7.60362	7.8628	7.63802	7.67865	7.65552	7.01895	7.451	7.35065		AT3G62820	TP: Signal peptide/SP: Signal peptide	secreted	ER	0	probable/No/No
AT3G28200	7.12529	7.09234	7.11814	6.85396	7.09122	7.13352	6.51074	7.28088	6.8945	6.76624	6.79517	6.92862	7.13262	7.25653	7.28979	6.73519	6.93448	7.01031	6.70221	6.44001	6.74125	6.53239	6.36947	6.62998	6.77923	7.07238	7.00166	6.42689	6.45064	6.54137		AT3G28200	TP: Signal peptide/SP: Signal peptide	secreted	ER	0	not probable/No/No
AT1G20190	7.62383	7.85482	7.7728	7.4102	7.63216	7.68066	7.94649	7.85653	7.87446	7.92335	7.27167	7.91255	7.95768	7.95719	7.89635	7.23836	7.85971	7.98095	7.63777	7.71119	7.69543	7.40852	7.76891	7.7406	7.96215	8.05011	7.94213	7.76016	7.90209	7.89373		AT1G20190	TP: Signal peptide/SP: Signal peptide	secreted	ER	0	not probable/No/No
AT3G55430	7.50299	7.57575	7.32885	7.26336	7.40186	7.44563	7.45557	7.49998	7.15813	7.05313	6.86017	7.33786	7.3435	7.5732	7.61279	7.15151	7.38452	7.48039	7.27144	7.325	7.20147	7.28207	7.25467	7.10701	7.14088	6.97803	6.81139	7.1363	7.07749	6.84098		AT3G55430	TP: Signal peptide/SP: Signal peptide	cytoplasm	ER	1	not probable/No/No
AT5G64570	7.96707	7.6237	7.82483	8.47188	8.43709	8.19592	8.27632	8.02973	8.20304	8.14754	8.14181	7.95931	7.91108	7.89753	7.67474	8.36994	8.27335	8.20244	8.23601	8.28767	8.17413	8.35936	7.96214	7.89192	8.45209	8.44633	8.4248	8.50991	8.53065	8.50287		AT5G64570	TP: Mitochondrial/SP: Signal peptide	secreted	none	1	not probable/No/No
AT1G75040	7.24768	7.20974	7.52709	8.0572	7.88834	7.94088	6.57386	6.81707	7.2745	8.21847	7.87438	7.96693	7.60344	7.00999	7.68499	7.61794	8.11637	8.11861	8.6047	8.32032	8.36073	7.5959	7.52379	7.63149	7.99309	7.87275	7.87798	8.15686	8.17937	8.09961		AT1G75040	TP: Signal peptide/SP: Signal peptide	secreted	ER	1	not probable/No/No
AT2G04690	7.90435	7.78632	7.98474	7.77754	7.6806	7.5753	7.51334	7.73947	7.84518	7.80956	7.7515	7.68579	7.9138	7.88026	7.72027	7.87936	7.93215	7.65139	7.3137	7.59267	7.40363	7.56414	7.64336	7.5984	7.976	7.90187	7.94306	7.91083	7.87804	7.83923		AT2G04690	TP: Signal peptide/SP: Signal peptide	secreted	ER	1	not probable/No/No
AT5G06870	8.53627	8.57806	8.51455	8.38015	8.3186	8.23375	8.60946	8.71422	8.94335	8.71905	8.93592	8.73544	8.77897	8.82773	8.64375	9.10826	9.08646	8.63846	8.73573	8.7083	8.4647	8.46541	8.30812	8.58944	8.4431	8.39168	8.51419	8.42929	8.35701	8.39281		AT5G06870	TP: Signal peptide/SP: Signal peptide	plasma membrane	ER	0	not probable/No/No
AT5G05960	8.04048	7.91062	8.16232	7.76696	7.84799	7.93974	8.11279	8.19466	8.08016	7.90645	7.84862	7.99724	7.8411	7.76038	7.82121	7.8892	7.75755	7.82585	7.80369	7.8669	8.22578	7.87359	8.00868	7.98175	7.88768	7.73078	7.74863	7.53419	7.69215	7.47615		AT5G05960	TP: Signal peptide/SP: Signal peptide	secreted	ER	0	not probable/No/No
AT5G49180	7.28926	7.51681	7.35643	7.35626	7.36952	7.4703	7.19775	6.80197	7.05215	7.31177	6.79517	7.37309	7.48556	7.58399	7.5588	7.22288	7.62119	7.241	7.22677	6.97904	7.30451	6	7.04376	6	6.73154	6.838	6.8869	6.96329	6	6		AT5G49180	TP: Signal peptide/SP: Signal anchor	secreted	possibly ER	1	not probable/No/No
AT4G18250	6.03673	6.61902	6.59914	6.88083	7.1458	6.93271	6.67012	6.95798	6.93188	6.802	6	6.4732	6.97308	6.66512	6.99516	6	6.81764	6.87125	7.04362	7.19305	7.2022	6.75018	6.9913	6.79316	7.31525	7.34257	7.16776	7.19609	7.25023	7.24806		AT4G18250	TP: Chloroplastic/SP: Non-secretory protein	plasma membrane	possibly ER	1	not probable/No/No
AT4G12900	6	6.86417	6.77995	6.33999	6.60922	6.721	6	6	6	6	6	6	6	6.64933	6	6.54912	6.06948	6.80715	6.8665	6.79611	6.68795	6.87932	6.86494	7.01291	6	6	6	6.42689	6.39992	6.2633		AT4G12900	TP: Signal peptide/SP: Signal peptide	secreted	ER	1	not probable/No/No
AT4G30610	7.9779	7.9796	7.84057	7.94309	7.89593	7.84101	8.01831	8.00457	7.95714	7.88599	7.73694	7.84568	7.95507	7.97788	7.84296	7.71368	7.67434	7.78131	7.69166	7.68745	7.46796	7.82228	7.8393	7.78215	7.91192	7.89268	7.83062	7.72701	7.83174	7.72472		AT4G30610	TP: Chloroplastic/SP: Signal peptide	secreted	ER	0	not probable/No/No
AT3G07130	6.62732	6.51051	6.84879	6.86724	6.53267	6.74405	6.60623	6.27044	6.46693	6.79146	6	6.23875	6.38759	6.44973	6.45395	6	6.35025	6.48788	6.66805	6.69916	6.81131	6.89894	7.37809	6.83895	6	6	6	6.57208	6.6027	6		AT3G07130	TP: Signal peptide/SP: Signal peptide	secreted	ER	0	not probable/No/No
AT5G05340	6.90058	7.07702	6.75204	6.52243	6.95301	6.65682	6.48416	6.34216	7.10767	7.25199	6.94327	7.33335	6.91858	7.11093	6.99164	7.68868	7.58774	7.25922	7.91894	7.84289	7.49906	6.82956	6.91364	7.04076	6.46489	6.75529	6.9941	6.42689	6.45064	6.72125		AT5G05340	TP: Signal peptide/SP: Signal peptide	secreted	ER	0	not probable/No/No
AT1G53070	8.73138	8.8486	8.87132	8.64071	8.71809	8.73649	8.64209	8.67925	8.70585	8.80452	8.88193	8.72396	8.69485	8.5982	8.46251	8.69744	8.58979	8.65315	8.72823	8.72731	8.75702	8.82445	8.91317	8.86047	8.78203	8.83051	8.79616	8.79158	8.79957	8.68779		AT1G53070	TP: Signal peptide/SP: Signal peptide	plasma membrane	ER	1	not probable/No/No
AT5G09730	8.07222	8.14094	7.9895	7.86514	8.00506	8.12386	7.79492	7.94644	7.70329	7.87969	8.08832	8.01973	8.10665	8.11734	8.0666	8.31385	8.10969	7.90682	7.80304	7.47323	7.72454	7.46067	7.71302	7.73517	7.86459	7.84847	8.07448	7.64485	7.79956	7.95016		AT5G09730	TP: Signal peptide/SP: Signal peptide	secreted	ER	0	not probable/No/No
AT2G06850	8.64291	8.54459	8.51014	8.1988	8.2809	8.31587	8.28489	8.47803	8.17585	8.14967	7.48604	8.30443	8.38974	8.41234	8.41458	7.6958	8.09711	8.20705	8.33311	8.30677	8.12771	8.16274	8.02598	8.17047	8.26311	8.19517	8.16276	7.95253	8.13742	8.02454		AT2G06850	TP: Signal peptide/SP: Signal peptide	secreted	ER	1	not probable/No/No
AT4G37800	7.43031	7.45747	7.28786	6.97127	6.77239	6.69232	7.20911	7.6406	7.36827	7.13845	7.15374	7.43607	7.44335	7.31408	7.37794	7.11627	7.02344	6.97481	7.05083	6.85671	6.6587	6.87782	6.93162	6.85943	7.15751	7.11668	7.05503	6.98349	6.77235	7.12856		AT4G37800	TP: Signal peptide/SP: Signal peptide	secreted	possibly ER	0	not probable/No/No
AT3G06770	7.32044	7.22503	7.25818	6.9931	6.91674	6.95846	7.08137	6.95623	6.97265	6.86816	7.03693	6.9536	7.27849	7.24966	7.37099	7.30445	7.03532	6.98134	7.07598	7.00963	7.0897	7.13139	7.22307	7.18625	7.04427	7.10581	7.08626	7.08494	7.05031	6.86527		AT3G06770	TP: Signal peptide/SP: Signal peptide	secreted	ER	0	not probable/No/No
AT5G19110	6	6.54051	6.39197	6.54385	6.49749	6.31091	6.5957	6.97581	7.51673	7.57939	7.47741	7.49402	7.22999	7.11303	7.01778	7.92465	8.0042	7.2597	6.86958	7.17086	6.34884	6	6.53138	6.80776	6.98968	6.6751	6.83053	6.88713	6.80174	6.53498		AT5G19110	TP: Signal peptide/SP: Signal peptide	endoplasmic reticulum	ER	0	not probable/No/No
AT5G40020	7.19917	7.39371	7.42736	6.8043	6.5774	7.07156	7.28192	7.31691	7.32338	7.21473	7.11628	7.23681	7.2773	7.34186	6.97582	7.00905	7.14315	6.95109	7.43067	7.53935	7.63686	7.38849	7.46706	7.38573	7.57766	7.43121	7.57224	7.30075	7.10753	7.20433		AT5G40020	TP: Signal peptide/SP: Signal peptide	secreted	ER	0	not probable/No/No
AT3G19620	7.86731	7.89275	7.73296	7.8525	7.82434	7.86869	7.97336	8.11897	8.06378	8.0834	8.23074	8.23332	8.04201	8.05516	8.00605	8.27714	8.17731	8.03814	8.19017	7.94767	8.08689	7.84267	7.90471	7.69685	7.99573	7.83743	8.03334	7.84406	7.90065	7.85115		AT3G19620	TP: Signal peptide/SP: Signal peptide	secreted	ER	0	not probable/No/No
AT1G13900	7.94189	7.84122	7.82326	7.83129	7.8537	7.85347	7.94846	7.97301	7.97676	7.91681	7.9089	7.7902	7.78025	7.86099	7.77298	7.89973	7.80168	7.7895	8.06851	8.03129	8.11287	7.78139	7.98902	7.92532	8.03753	7.97744	8.0284	7.76325	7.85101	7.85438		AT1G13900	TP: Signal peptide/SP: Signal peptide	chloroplast	ER	1	not probable/No/No
AT1G66850	7.26529	7.23522	7.27041	7.30767	7.46438	7.36958	7.4754	7.46042	7.60518	7.54528	7.80612	7.50828	7.25455	7.4341	7.42233	7.74002	7.39235	7.47474	7.25666	6.80491	7.19987	7.16584	7.13389	7.04626	7.30989	7.46793	7.39837	7.42414	7.16283	7.57399		AT1G66850	TP: Signal peptide/SP: Signal peptide	secreted	ER	0	not probable/No/No
AT5G20230	6	5.8063	6	6	6	6	6	6	7.42991	6	7.12156	6.34447	6.46043	6	6	7.151	7.13572	6.83652	7.33742	7.10339	7.00598	6.82923	7.01231	6.29842	6.90977	7.43639	7.23197	6.91521	6.59886	6.70042		AT5G20230	TP: Signal peptide/SP: Signal peptide	secreted	ER	0	highly probable/Yes/Yes
AT4G25900	8.11522	8.18078	8.13791	8.28854	8.26965	8.23941	8.14666	8.09317	8.07003	8.03232	7.90858	8.07082	8.16867	8.17099	8.2389	8.07562	8.1151	8.18671	8.27482	8.26562	8.25778	8.13171	8.16182	8.15239	8.33535	8.20651	8.3115	8.45932	8.5749	8.1851		AT4G25900	TP: Signal peptide/SP: Signal peptide	secreted	ER	1	not probable/No/No
AT1G33590	8.87818	9.00011	8.87639	8.82064	8.83117	8.89938	8.66191	8.63292	8.62772	8.53266	8.53663	8.69384	8.78951	8.9166	8.75777	8.92568	8.87994	8.93664	8.94357	8.91985	8.7796	8.63635	8.82785	8.85177	8.63417	8.82027	8.74649	8.79868	8.89726	8.83293		AT1G33590	TP: Signal peptide/SP: Signal peptide	plasma membrane	ER	0	not probable/No/No
AT1G48750	7.31594	7.41413	6.7076	7.08882	7.06658	7.04409	8.00632	7.83176	7.77814	7.95927	8.27119	8.22967	7.4165	7.53653	7.83882	7.18961	7.41692	8.05165	7.99392	7.99771	7.96062	7.58785	6.5879	7.59427	7.74834	7.83421	7.81634	7.78703	8.00906	8.02453		AT1G48750	TP: Signal peptide/SP: Signal peptide	secreted	ER	1	not probable/No/No
AT3G57240	7.13212	7.17845	7.19126	7.5269	7.56752	7.33422	7.01769	6.91647	6.90707	7.18049	6.79517	7.18526	7.48579	6.50226	6.37119	6.77478	7.43534	7.14218	7.44174	7.36455	7.32185	7.30213	7.43689	7.33932	7.37848	7.65496	7.38601	7.79128	7.99459	7.84745		AT3G57240	TP: Signal peptide/SP: Signal peptide	secreted	ER	1	not probable/Yes/Yes
AT5G48540	7.53954	7.78715	7.49871	7.30187	7.40657	7.32545	7.17143	7.36924	7.22909	7.07632	7.09533	7.35219	7.66554	7.66165	7.67002	7.55868	7.3209	7.33867	7.32795	7.3254	7.05311	7.27951	6.98363	7.2367	7.49491	7.36328	7.39941	7.37363	7.48821	7.27063		AT5G48540	TP: Signal peptide/SP: Signal peptide	secreted	ER	0	not probable/No/No
AT4G36195	8.15494	8.14604	8.06339	7.9845	7.98816	8.06047	8.07683	8.25157	8.14858	8.13048	7.98743	8.16313	8.08926	8.1596	8.17712	7.9753	8.02888	8.12953	8.12332	8.08603	8.19694	8.05241	8.04438	8.05467	8.04394	8.04762	8.0452	7.92587	7.93099	7.98246		AT4G36195	TP: Signal peptide/SP: Signal peptide	cytoplasm	ER	1	not probable/No/No
AT1G15000	7.35372	7.36044	7.28707	7.25935	7.13704	7.31697	7.32195	7.26612	7.096	7.12553	7.42726	7.33007	7.40935	7.51094	7.20383	7.26683	7.26369	7.14875	7.00848	6.9167	6.91121	7.02723	7.08313	7.07814	7.16807	7.21453	7.02483	6.98284	7.2696	7.16024		AT1G15000	TP: Signal peptide/SP: Signal peptide	vacuole	ER	0	not probable/No/No
AT5G66590	7.29858	7.42015	7.33415	7.3025	7.28649	7.14599	7.41045	7.55254	7.16089	7.34233	7.41424	7.30681	7.22145	7.41237	7.08666	6.46543	6.84928	7.07361	7.08477	6.80057	6.9589	6.97419	7.1456	7.22467	6.99992	7.0011	7.04475	6.79356	6.99044	7.13382		AT5G66590	TP: Signal peptide/SP: Signal peptide	vacuole	ER	0	not probable/No/No
AT3G22060	7.76142	7.72008	7.86344	7.14442	7.33128	7.34793	7.63004	7.66659	7.74497	7.69571	7.50962	7.68954	7.52206	7.70339	7.77351	7.53495	7.2718	7.41561	7.96077	7.79016	7.88828	7.5564	7.5653	7.61757	7.65647	7.49833	7.66235	7.4855	7.41622	7.35006		AT3G22060	TP: Signal peptide/SP: Signal peptide	secreted	ER	1	not probable/No/No
AT4G24780	7.86699	7.74326	7.78333	7.87685	7.73322	7.71633	7.77643	7.9332	7.73327	7.71022	7.33185	7.70157	7.58542	7.75579	7.584	7.46424	7.84513	7.3844	7.6445	7.52188	7.52184	7.63292	7.63452	7.69878	7.42918	7.52941	7.52837	7.35949	7.41564	7.57213		AT4G24780	TP: Signal peptide/SP: Signal peptide	secreted	ER	0	not probable/No/No
AT5G53370	7.81505	7.8139	7.79726	7.97864	8.00441	7.9297	7.93133	7.85255	7.73096	7.93678	7.73915	7.99515	7.70755	7.82821	7.74442	7.42915	7.79667	7.66639	7.91709	7.72849	8.0805	8.13238	8.1399	8.16318	8.05454	8.0636	8.01188	8.16552	8.07601	7.8209		AT5G53370	TP: _/SP: Signal anchor	secreted	none	1	not probable/No/No
AT5G23400	7.80851	7.87402	7.84577	7.84336	7.79574	7.65856	8.00345	7.91837	8.02409	7.75149	7.81728	7.8609	7.74555	7.8512	7.6191	7.96702	7.69103	7.76823	7.72086	7.7235	7.6371	7.82154	7.69047	7.77115	7.96561	7.8637	7.97795	7.8293	7.80398	7.91644		AT5G23400	TP: Signal peptide/SP: Signal peptide	plasma membrane	ER	0	not probable/No/No
AT2G46930	8.19345	8.09724	8.05916	8.12988	8.08497	8.01694	8.13644	8.19395	8.05801	7.90255	7.48339	8.092	8.05514	8.18393	7.92884	7.76725	7.98946	8.14609	7.97201	7.91434	7.87673	7.948	7.87672	7.88151	7.90512	7.95939	7.89067	7.89534	7.91046	7.98522		AT2G46930	TP: Signal peptide/SP: Signal peptide	secreted	ER	1	not probable/No/No
AT5G12940	8.50951	8.72063	8.60785	8.30975	8.51245	8.56048	8.53515	8.61946	8.36544	8.53215	8.32001	8.47943	8.49352	8.39593	8.58948	8.18511	8.18738	8.33093	8.45184	8.4218	8.43022	8.62999	8.64195	8.75097	8.79386	8.76612	8.82004	8.61907	8.59047	8.54183		AT5G12940	TP: Signal peptide/SP: Signal peptide	plasma membrane	ER	1	not probable/No/No
AT1G74000	6.38957	6	6.52441	6	6.22997	6	7.02514	6.99078	6.2238	6.61749	6.83683	6.86094	6.46273	6.86906	6.73437	6.61526	6.53378	6.68261	6.79552	6.79388	6.83095	6.64035	6.46716	6.96817	6.54966	6.32501	6.51144	5.81526	6.29215	6		AT1G74000	TP: Signal peptide/SP: Signal peptide	vacuole	ER	0	not probable/Yes/No
AT3G02110	8.21041	8.05864	8.0814	8.12339	7.8373	8.08208	8.05237	8.00591	8.02171	7.84068	7.65853	7.8765	8.1285	8.04266	7.9894	7.64444	7.85717	7.73009	7.78229	7.42402	7.59588	7.62518	7.97757	7.84227	7.91549	7.84115	7.77393	7.59028	7.8244	7.88933		AT3G02110	TP: Signal peptide/SP: Signal peptide	secreted	ER	0	not probable/No/No
AT1G29050	7.43391	7.51202	7.52433	7.46924	7.38931	7.48832	7.51912	7.67753	7.21155	7.63399	7.61353	7.79943	7.4811	7.58652	7.68357	7.50428	7.56963	7.55051	7.81534	7.72217	7.73303	7.67555	7.89641	7.92949	7.76422	7.79728	7.71223	7.71617	7.56715	7.56137		AT1G29050	TP: Signal peptide/SP: Signal peptide	secreted	ER	1	lowly probable/Yes/No
AT5G20950	8.26279	8.30443	8.45369	8.39636	8.616	8.59696	8.56433	8.69562	8.55284	8.46774	8.28521	8.52402	8.54529	8.75038	8.58869	8.36144	8.47604	8.55667	8.59112	8.55675	8.55582	8.41748	8.44461	8.43184	8.43068	8.3632	8.41033	8.29821	8.42242	8.26293		AT5G20950	TP: Signal peptide/SP: Signal peptide	secreted	ER	0	not probable/No/No
AT3G12610	6.19282	6	6.14642	6	6	6.47909	6.32854	6	6	6.55868	6.79517	6.5575	6.46273	6.44973	6.31876	6	6	6.25421	6.62309	6.44001	6.52289	6.46461	6.20567	6.43575	6.37459	6.44808	6.47468	6.64738	6.70806	6.59815		AT3G12610	TP: Signal peptide/SP: Signal peptide	plasma membrane	ER	0	not probable/No/No
AT2G43530	6.81739	7.20028	7.09673	6.87595	6.97405	7.02928	6.87527	7.00259	7.20692	7.63943	7.74089	7.4337	7.13106	7.20009	7.31927	8.1968	7.97618	7.46973	7.63199	8.01206	7.61932	7.33023	7.1747	7.50138	7.03993	7.18554	7.14255	7.21478	7.71436	7.31076		AT2G43530	TP: Signal peptide/SP: Signal peptide	secreted	ER	0	not probable/No/No
AT1G20850	7.84932	7.71355	7.92053	7.87696	7.71819	7.88504	7.92479	7.86464	7.84878	7.95774	8.16879	7.95543	7.76315	7.74397	7.7891	8.1613	7.6942	7.72852	7.67939	7.87549	7.78878	8.13983	8.20236	8.10454	7.82657	7.69328	7.91323	7.90932	7.85509	7.90617		AT1G20850	TP: Signal peptide/SP: Signal peptide	secreted	ER	0	not probable/No/No
AT2G43050	7.23271	7.30579	7.23222	7.39773	7.07135	7.19382	7.63757	7.41221	7.32014	7.53658	6.56789	7.54506	7.54992	7.52105	7.66305	6.91078	7.27775	6.9646	7.36098	7.55687	7.36144	7.39714	7.46683	7.49232	7.71046	7.66302	7.6262	7.43489	7.39926	7.54345		AT2G43050	TP: Signal peptide/SP: Signal peptide	secreted	plastid	0	not probable/Yes/No
AT2G43620	7.2107	7.19149	7.29994	7.63903	7.33505	7.50411	7.05214	6.60384	7.20009	7.16334	7.22257	7.26809	7.30898	7.39777	7.36978	7.91799	7.74379	7.85003	7.82942	7.62632	7.59667	7.32983	7.2883	7.18301	7.5247	7.46776	7.11886	7.10661	7.15986	7.38938		AT2G43620	TP: Signal peptide/SP: Signal peptide	secreted	ER	0	not probable/No/No
AT1G71695	8.37752	8.4053	8.35195	8.36785	8.28129	8.29467	8.32048	8.25723	8.25048	7.93854	8.41827	8.23115	8.30677	8.40677	8.43176	8.57634	8.43914	8.34875	8.21142	8.52839	8.31586	7.9424	7.97459	8.0686	8.06426	8.24138	8.23642	8.16507	8.14206	8.18847		AT1G71695	TP: Signal peptide/SP: Signal peptide	secreted	ER	1	not probable/No/No
AT4G31140	7.71288	7.62993	7.66449	7.9929	7.89313	7.724	8.1024	7.72544	7.94799	7.92104	7.94551	7.60454	7.66578	7.66686	7.80297	7.99139	7.89855	7.8749	7.85613	7.91078	7.79043	7.93837	7.71844	7.68418	8.14504	8.02105	8.09461	8.07094	8.03684	8.04838		AT4G31140	TP: Signal peptide/SP: Signal peptide	cytoplasm	ER	1	highly probable/Yes/Yes
AT5G49360	7.34211	7.29839	7.35189	6.9806	7.02888	6.85404	7.4769	7.79716	7.32485	7.04973	7.0623	7.29675	7.4827	7.83241	7.2784	6.96715	7.18356	7.07893	6.72875	6.93263	6.89651	6.95854	7.05621	7.17754	7.33245	7.03731	7.20638	6.99767	6.99989	6.55418		AT5G49360	TP: Signal peptide/SP: Signal peptide	secreted	ER	1	not probable/No/No
AT4G29240	7.19828	6.83036	7.10924	7.26777	7.26906	7.36346	7.05936	6.7364	6.79483	6.88254	6.92805	7.10288	6.92227	7.10682	6.82842	7.1545	6.94181	6.9471	7.22921	7.01559	7.10732	7.30332	7.44602	7.26335	7.14032	6.89777	7.04634	7.2521	7.24352	7.23463		AT4G29240	TP: Signal peptide/SP: Signal peptide	secreted	ER	1	not probable/No/No
AT5G42720	6.68427	6.76127	6.66299	6.94421	6.47828	6.77884	6.82344	6.72708	7.01598	6.70176	6.56128	6.78143	6.46273	6.56762	6.51667	6.54912	6.16051	6.4588	6.81638	6.47683	6.74621	6.7306	6.97893	6.67136	6.4589	6.44808	6.62046	6.57776	6.45064	6.54137		AT5G42720	TP: Signal peptide/SP: Signal peptide	secreted	ER	0	highly probable/Yes/Yes
AT1G09750	8.90597	8.88265	8.88754	8.86259	8.87339	8.77141	8.75915	8.5918	8.60806	8.53467	8.41146	8.46005	8.84624	8.71886	8.9195	8.52382	8.40053	8.70026	8.51918	8.75789	8.55911	8.82843	8.8392	8.80809	8.66027	8.63543	8.60105	8.85992	8.84279	8.73096		AT1G09750	TP: Signal peptide/SP: Signal peptide	endoplasmic reticulum	ER	0	not probable/No/No
AT1G61900	7.30757	7.1501	7.1496	7.08591	7.16452	7.19088	7.19704	7.15683	7.23479	6.94633	7.10691	6.80051	7.03124	6.87436	6.74644	7.29141	6.87822	6.90622	6.93316	6.95084	6.74619	6.98268	7.15148	6.82838	6.99397	6.97274	6.89854	7.09369	7.11819	6.88082		AT1G61900	TP: Signal peptide/SP: Signal peptide	secreted	ER	0	highly probable/Yes/No
AT1G47960	6.90007	6.84264	6.85131	6.89938	6.79901	6.84716	6.73396	6.68367	6.59634	6.88304	7.06129	6.91268	7.03936	6.93398	6.83266	7.15503	7.13764	7.06291	6.49124	7.04888	7.08254	7.04643	6.73724	6.8091	6.64909	6.79347	6.47468	6.42689	6.64544	6.4022		AT1G47960	TP: Signal peptide/SP: Signal peptide	cytoplasm	ER	1	not probable/No/No
AT3G16370	7.5559	7.51211	7.38088	7.42314	7.50277	7.39246	7.62542	7.60728	7.40968	7.17327	6.79517	7.65136	7.57547	7.71424	7.60464	6.54912	7.16364	7.4425	7.63913	7.8596	7.81212	7.79646	7.79749	7.86139	7.48442	7.57272	7.31928	7.61443	7.76628	7.79223		AT3G16370	TP: Signal peptide/SP: Signal peptide	secreted	ER	1	probable/Yes/No
AT3G45010	7.34176	7.38715	7.36074	7.2093	7.2487	7.19873	7.47822	7.64094	7.52257	7.45758	7.2341	7.54002	7.40869	7.51136	7.42005	7.06648	7.23751	7.42565	7.51443	7.21109	7.37924	7.34667	7.32969	7.07648	7.35513	7.43643	7.44681	7.1698	7.03387	7.22791		AT3G45010	TP: Signal peptide/SP: Signal peptide	secreted	ER	0	not probable/No/No
AT1G11580	7.90658	7.93622	7.86168	7.90962	7.8125	7.82987	7.90344	7.9423	8.26807	8.35911	8.51016	8.10532	7.9855	8.00533	8.0063	8.8594	8.90684	8.37687	8.40485	8.40508	8.29415	8.08159	7.8729	8.05918	8.09993	8.06305	8.11098	8.04623	7.667	7.922		AT1G11580	TP: Signal peptide/SP: Signal anchor	secreted	none	1	not probable/No/No
AT5G13980	7.68832	7.64787	7.73759	7.82315	7.63912	7.79987	7.59877	7.63723	7.39477	7.28492	7.38588	7.55018	7.6676	8.06083	7.8226	7.53676	7.60179	7.47058	7.53369	7.62563	7.57838	7.70522	7.58731	7.66621	7.52473	7.54853	7.52223	7.48799	7.50215	7.4287		AT5G13980	TP: Signal peptide/SP: Signal peptide	golgi apparatus membrane	ER	0	not probable/No/No
AT1G18250	7.61423	7.50637	7.50323	7.86097	7.79629	7.68552	7.93161	7.76069	7.72394	7.85925	7.42213	7.87708	7.63407	7.74338	7.52319	7.68902	7.78504	7.76774	7.46534	7.45536	7.39646	7.89443	7.74022	7.79082	7.51178	7.55097	7.40706	7.76907	7.723	7.51215		AT1G18250	TP: Signal peptide/SP: Signal peptide	secreted	ER	1	not probable/No/No
AT1G06260	6.45009	6.42858	6.38929	6	6	6	6.48416	6.27044	6.1139	6.67044	6.65459	6.26547	6.87007	6.44973	6.37119	6.54912	6.39299	6.4588	5.79173	6	6	6.69992	6	6	6	6	6	6	6	6		AT1G06260	TP: Signal peptide/SP: Signal peptide	secreted	ER	0	not probable/No/No
AT1G26820	7.3033	7.44271	7.37658	7.13915	6.93199	6.98324	7.19438	7.31277	7.25822	7.3837	7.21627	7.23951	7.17823	7.36027	7.3171	7.18625	7.10106	7.18055	7.2188	7.26743	7.15276	7.42606	7.57933	7.43054	7.37411	7.39573	7.47147	7.19655	7.22415	7.25381		AT1G26820	TP: Signal peptide/SP: Signal peptide	cytoplasm	ER	0	not probable/No/No
AT4G28100	7.72119	7.6761	7.58052	7.37722	7.34742	7.41124	7.37403	7.45598	7.37391	7.39461	6.84582	7.44615	7.61101	7.63214	7.66522	7.43314	7.25791	7.38105	6.94376	7.26015	7.21629	7.51888	7.62075	7.52411	7.4667	7.19391	7.5646	7.54172	7.60655	7.5007		AT4G28100	TP: Signal peptide/SP: Signal peptide	secreted	ER	2	highly probable/Yes/No
AT4G15210	7.24203	7.2009	6.9423	7.81253	7.87277	7.53347	7.64019	7.40679	7.41318	7.55589	7.74525	7.46891	7.21879	7.56703	7.43742	8.23191	8.34084	7.84024	8.12458	8.30252	8.01629	7.78646	6.95154	7.18801	7.84714	7.69147	7.56544	7.50071	7.4477	7.46642		AT4G15210	TP: Signal peptide/SP: Non-secretory protein	cytoplasm	ER	0	not probable/No/No
AT3G18080	7.94612	7.97857	8.18165	8.20609	8.312	8.24775	8.25244	8.29359	8.19505	7.89775	7.57866	7.98174	8.09374	8.38693	8.27663	7.55439	7.89518	8.14389	8.33943	8.26689	8.26715	7.8888	7.78426	7.76141	8.12069	8.13178	8.04028	7.96405	7.87649	7.90529		AT3G18080	TP: Signal peptide/SP: Signal peptide	chloroplast	ER	0	not probable/No/No
AT5G15350	7.90607	7.9732	8.02318	7.71876	7.49084	7.78356	7.92481	8.23538	8.13717	7.39398	7.25831	7.50974	8.14653	7.87677	8.20693	7.27494	7.82374	7.50167	7.8763	7.79409	7.72606	8.24029	8.18676	8.09909	8.28906	8.09359	8.0645	7.86342	7.51186	7.69294		AT5G15350	TP: Signal peptide/SP: Signal peptide	secreted	ER	2	highly probable/Yes/Yes
AT4G12730	8.35086	8.28051	8.36937	7.80866	7.98838	8.03488	8.19683	8.25598	8.15414	8.20237	7.776	8.05038	8.18239	8.15474	8.29076	7.62323	8.00915	8.09301	8.11218	8.08512	7.9871	8.20766	8.30895	8.40124	8.32162	8.27285	8.15793	8.4158	8.30371	8.16665		AT4G12730	TP: Signal peptide/SP: Signal peptide	secreted	ER	0	highly probable/Yes/Yes
AT1G55120	7.73231	7.62916	7.65455	7.44908	7.44959	7.55893	7.72207	7.71939	7.75254	7.51782	7.45537	7.56328	7.55051	7.75753	7.67105	7.27918	7.33385	7.61468	7.41312	7.19583	7.40402	7.61967	7.81599	7.66437	7.64253	7.51328	7.65381	7.35872	7.50046	7.33507		AT1G55120	TP: Signal peptide/SP: Signal peptide	secreted	ER	0	not probable/No/No
AT2G37870	6.94079	6	6	6	6	6	6	6.91757	6	6.27441	6	6	6	6.28431	6	7.06816	6.6329	6.52195	7.40836	7.4304	7.26563	6	6	6	6	6	6	6	6	6		AT2G37870	TP: Signal peptide/SP: Signal peptide	secreted	ER	0	not probable/No/No
AT1G04680	7.68346	7.75003	7.98574	8.09185	8.05316	8.23161	7.8563	7.83003	7.87608	7.87054	6.79517	7.71068	7.64626	7.69362	7.78083	7.23789	7.66176	7.78228	7.7588	7.69232	7.64176	7.8219	7.96073	7.91571	7.93044	7.9837	7.89763	7.85015	7.61855	7.66302		AT1G04680	TP: Signal peptide/SP: Signal peptide	secreted	ER	0	not probable/No/No
AT5G23870	7.23168	6.83246	6.87299	6	6	6	6.48416	6.27044	6.74666	6.91976	6.79517	7.08528	7.05866	7.18797	6.37119	6.54912	6.51607	6.4588	6.7393	6.98452	6.99574	7.12966	6.85587	6.95565	6.86782	6.92244	6.83272	6.42689	7.0375	6.98751		AT5G23870	TP: Signal peptide/SP: Signal peptide	secreted	ER	1	not probable/No/No
AT1G52410	6.73092	6.73017	6.43186	6.29771	6.7272	6.42512	6.4918	6.55026	6.69325	6.43785	6.84541	6.66556	6.5532	6.59264	6.61732	7.35352	7.38421	6.97191	7.03318	7.07718	6.76703	6.5503	6.13022	6.67849	6.68098	6.78671	6.91896	6.42689	6.24644	6.33217		AT1G52410	TP: Signal peptide/SP: Signal peptide	nucleus	ER	0	lowly probable/No/No
AT3G07010	7.18761	7.02126	7.42455	7.54791	7.76216	7.61691	7.55456	7.60321	7.6241	7.46889	6.79517	7.09076	7.57519	7.6329	7.57546	6.57208	7.02087	7.47045	7.4236	7.2462	7.33644	7.37363	7.47035	7.40595	7.53985	7.51506	7.40678	7.38971	7.14213	7.22668		AT3G07010	TP: Signal peptide/SP: Signal peptide	secreted	ER	0	not probable/No/No
AT5G05390	7.44561	7.37345	7.69296	7.0178	6.85698	7.31818	6.99807	7.46391	7.14864	7.09766	7.32121	7.09159	7.17145	7.04937	7.47423	7.4549	7.49416	7.28014	6.85367	7.24632	7.07042	7.50386	7.6291	7.57624	7.54606	7.32547	7.51379	7.12764	7.30495	7.09141		AT5G05390	TP: Signal peptide/SP: Signal peptide	secreted	ER	1	not probable/No/No
AT4G34980	7.63876	7.88833	7.89291	8.22564	8.33881	8.1873	8.11709	8.11167	8.01594	7.94549	7.65876	7.99787	7.8999	8.00504	8.11848	7.73393	7.89429	8.09484	7.9059	7.88568	7.97833	7.98005	7.94173	7.9428	7.82474	8.08769	7.88013	7.9799	8.06504	7.89559		AT4G34980	TP: Signal peptide/SP: Signal peptide	secreted	ER	1	not probable/No/No
AT2G25060	8.18814	8.13807	8.04166	8.17697	8.18235	8.05492	8.19714	8.07603	8.27919	8.10563	8.0527	8.01616	8.23037	8.16905	8.06906	8.1581	8.03083	8.18074	7.89894	7.95957	7.90014	8.22063	8.23133	8.15328	8.15923	8.15933	8.23169	8.25486	8.25189	8.17774		AT2G25060	TP: Signal peptide/SP: Signal peptide	secreted	ER	0	probable/Yes/Yes
AT1G33610	7.16158	7.12195	7.16547	7.09916	7.2193	7.00815	6.95599	6.93333	7.01241	7.08104	6.9175	7.02195	7.19297	6.96472	7.2112	7.43282	7.17759	7.43769	7.3267	7.34574	7.35022	6.9015	6.85964	7.17355	7.19102	7.25855	7.19725	7.25046	7.22754	7.33715		AT1G33610	TP: Signal peptide/SP: Signal peptide	plasma membrane	ER	0	not probable/No/No
AT5G04885	7.98911	7.6023	7.77991	8.40032	8.42838	8.17321	8.0716	7.94051	7.63932	7.546	7.44435	7.58317	7.44352	7.75345	7.47456	7.51518	7.65726	7.93871	7.85622	7.94992	8.04003	7.85261	7.75943	7.90289	7.77171	7.98711	7.65165	7.91643	7.76779	7.68966		AT5G04885	TP: Signal peptide/SP: Signal peptide	secreted	ER	0	highly probable/Yes/No
AT4G01610	7.99726	7.93189	7.96763	8.0765	8.13277	7.71034	8.00102	7.87703	8.02711	8.00173	7.91918	7.92291	7.73245	7.95805	7.90366	8.1788	8.06747	8.1369	8.26236	8.17415	8.30572	7.68338	7.82546	7.93553	8.08475	7.89762	8.05695	8.17071	8.12334	7.95797		AT4G01610	TP: Signal peptide/SP: Signal peptide	vacuole	ER	0	not probable/No/No
AT4G34480	6.84388	6.64964	6.95385	6.97537	6.63371	6.87667	6.83601	6.94833	6.8381	7.07696	7.08183	7.23374	6.91583	6.90997	6.93676	7.0816	7.28272	7.08863	7.18624	7.17448	7.15768	6.93879	6.76789	6.89696	7.08992	7.07553	6.67015	7.32325	7.23869	7.25293		AT4G34480	TP: Signal peptide/SP: Signal peptide	secreted	ER	0	probable/No/No
AT2G38080	7.67838	7.71972	7.73074	7.33359	7.22636	7.61213	7.59426	7.59408	7.4844	7.69669	7.41107	7.8392	7.44885	7.38068	7.57821	7.18618	7.47594	7.13767	7.09017	7.40938	7.33318	7.52204	7.65703	7.43218	7.80761	7.71379	7.79526	7.5915	7.60961	7.49575		AT2G38080	TP: Signal peptide/SP: Signal peptide	secreted	ER	0	not probable/No/No
AT2G43535	6.89508	6.42858	6.86942	7.25022	6.98525	6.74774	6.64718	6.3744	6.99109	7.10151	7.17128	6.796	6.46273	6.64042	6.7977	7.30945	7.41318	7.06293	7.33894	7.51087	7.2868	6.46461	6.9513	6.43575	6.93645	6.8976	6.47468	6.89835	6.45064	6.89012		AT2G43535	TP: Signal peptide/SP: Signal peptide	secreted	ER	1	not probable/No/No
AT2G42800	8.54735	8.44887	8.51326	8.31442	8.36931	8.40784	8.39797	8.33774	8.47944	8.34012	8.23298	8.29169	8.51515	8.32504	8.49669	8.48564	8.14549	8.33244	8.35856	8.29267	8.32868	8.46173	8.6362	8.52368	8.42441	8.59493	8.56598	8.35351	8.4278	8.52023		AT2G42800	TP: Signal peptide/SP: Signal peptide	plasma membrane	ER	0	lowly probable/Yes/Yes
AT3G62110	8.2128	8.20204	8.09487	8.04626	7.88129	7.9373	8.189	8.14585	8.17451	8.0694	7.88445	7.92251	8.10749	8.14899	8.15621	7.83404	7.83462	8.05282	7.97459	7.96314	7.98342	8.02605	8.23765	8.12742	8.24312	8.20962	8.32772	8.11083	8.12326	7.94729		AT3G62110	TP: Signal peptide/SP: Signal peptide	secreted	ER	0	not probable/No/No
AT5G42100	7.27299	7.28012	7.2712	7.63492	7.39729	7.48666	7.45988	7.34895	7.34809	7.29271	6.88593	6.66793	7.39679	7.35839	7.3985	7.00946	7.09349	7.3987	7.0631	6.95403	7.05748	7.55168	7.27175	7.42465	7.34206	7.44546	7.37269	7.16519	7.48035	7.44892		AT5G42100	TP: Signal peptide/SP: Signal peptide	secreted	ER	1	probable/Yes/Yes
AT4G36945	6.84871	6.88114	6.87192	7.02075	7.09067	7.14083	6.9141	6.89025	6.9571	7.03993	6.96587	6.80756	7.19493	7.20657	7.35215	7.21023	7.04143	7.25577	7.15239	6.95083	6.9907	6.89038	7.39124	7.2236	7.34596	7.23372	7.32539	6.8934	6.93034	6.97388		AT4G36945	TP: Signal peptide/SP: Signal peptide	secreted	ER	0	highly probable/No/No
AT3G08030	9.01561	9.03116	9.05153	8.85684	8.91238	8.83814	8.90688	8.86817	8.92949	8.96144	8.27947	8.95341	9.07647	8.97055	8.897	8.42065	8.95722	8.81759	8.99629	9.00957	8.89058	8.9531	9.03857	8.9976	8.751	8.84262	8.802	8.90842	8.92803	8.84364		AT3G08030	TP: Signal peptide/SP: Signal peptide	secreted	ER	1	not probable/No/No
AT1G20160	6	6	6	6	6	6	6.81951	6	6	6	6	6	6	6	6	6	6.38822	6	6.77023	6.95997	6.52258	6	6	6	6	6	6	6	6	6		AT1G20160	TP: Signal peptide/SP: Signal peptide	secreted	ER	0	not probable/No/No
AT5G18470	6.89788	6.98151	6	7.02733	7.16951	7.19765	6.55458	6.60784	6.81526	7.04155	6	6.8395	6.8498	6.81167	6.94042	6.5737	7.02627	6.99818	7.31348	7.21598	7.34896	6.87931	6.91192	6.80677	7.27454	7.15692	7.19371	7.00372	6.92191	6.94007		AT5G18470	TP: Signal peptide/SP: Signal peptide	plasma membrane	ER	1	not probable/No/No
AT3G53980	7.82004	7.83442	8.15898	8.0055	7.79502	7.77129	7.99576	8.21093	8.03728	7.94268	8.31368	7.98969	7.96891	8.18894	8.34258	7.95233	8.26157	8.54581	8.51412	8.32219	8.66562	7.82712	7.98692	7.94977	8.20429	8.11504	8.17225	7.85163	8.16579	7.82206		AT3G53980	TP: Signal peptide/SP: Signal peptide	secreted	ER	0	not probable/No/No
AT3G52720	7.40163	7.30533	7.33557	6.52243	6.60922	7.05224	7.37161	7.36046	7.30949	7.1293	6.79517	6.7937	7.24426	7.19696	7.45816	6	6.58522	7.03284	6.76088	6.77501	6.65259	7.02275	7.03038	7.02468	7.17619	6.94004	6.85568	6.85305	7.02298	6.35961		AT3G52720	TP: Signal peptide/SP: Signal peptide	secreted	ER	0	not probable/No/No
AT4G23500	7.25663	7.31469	7.29687	7.26866	7.29443	7.24555	7.42977	7.19307	7.24359	7.45311	7.51085	7.4781	7.32241	7.25918	7.23257	7.56289	7.49362	7.54391	7.36031	7.37784	7.38386	7.37865	7.32743	7.29169	7.49657	7.3641	7.2884	7.40713	7.52886	7.44618		AT4G23500	TP: Signal peptide/SP: Signal peptide	secreted	ER	0	not probable/No/No
AT2G26730	6.84734	6.42858	6.38929	6.80242	6.79141	6.86202	6.76812	6.87127	6.79308	6.75102	6.92734	6.72161	6.62761	6.59231	6.74049	6.91574	6.61533	6.51268	6.67858	6.59725	6.72062	6.8736	6.77957	6.92214	6.89791	6.89668	6.80654	6.68783	6.79997	6.66439		AT2G26730	TP: Signal peptide/SP: Signal peptide	plasma membrane	ER	1	not probable/No/No
AT5G45890	6.8377	7.10521	6.8417	7.5639	7.6464	7.49568	6.91776	7.02279	7.0934	7.62315	7.7965	7.51277	7.19834	7.21168	7.38589	7.39631	7.22274	7.34645	7.35847	6.88929	7.14296	6.46461	7.20538	7.36181	7.20202	7.24298	7.27962	7.03822	7.16151	7.29393		AT5G45890	TP: Signal peptide/SP: Signal peptide	secreted	ER	1	not probable/No/No
AT2G22420	7.44905	7.30631	7.3718	7.85154	7.89589	7.44174	7.68791	7.28953	7.62912	7.65421	7.55629	7.17031	7.23819	7.41362	7.3284	7.45228	7.89993	7.5825	7.71089	7.77639	7.73303	7.58459	7.26807	7.25889	7.33056	7.03875	6.8213	7.38221	7.14423	7.24272		AT2G22420	TP: Signal peptide/SP: Signal peptide	secreted	ER	0	not probable/No/No
AT1G78040	6.93734	6.94569	7.00991	7.00438	6.84178	7.0815	6.75785	7.00441	7.00128	6.99662	6.79517	6.95404	6.89881	6.896	6.86475	6.46315	6.96891	7.06783	6.73049	6.26265	6.71	7.13978	7.02158	7.05297	6.92942	6.66844	6.93712	6.88326	6.81996	6.85703		AT1G78040	TP: Signal peptide/SP: Signal peptide	secreted	ER	0	not probable/No/No
AT4G12420	8.15204	8.38479	8.26765	8.1921	8.12896	8.09551	8.34577	8.32066	8.24633	8.26549	7.90601	8.01522	8.27158	8.40472	8.3177	7.92621	8.08119	8.01311	7.61786	8.1272	7.81537	8.16202	8.25872	7.93388	8.25513	8.00349	8.01167	8.22703	8.25439	8.16302		AT4G12420	TP: Signal peptide/SP: Signal peptide	secreted	ER	0	highly probable/Yes/No
AT3G49120	8.67614	8.5973	8.77856	9.0975	8.62385	8.98309	8.46067	8.41214	8.69248	8.50022	9.02024	8.66989	8.02608	8.56995	8.42056	9.05534	9.04385	8.6966	8.51601	9.06031	8.91558	8.47454	8.48061	8.23792	8.91239	8.70757	8.35604	8.88808	9.08206	8.83717		AT3G49120	TP: Signal peptide/SP: Signal peptide	secreted	possibly ER	0	not probable/No/No
AT4G29700	7.38871	7.39354	7.31537	7.29369	7.11317	7.1873	6.83858	6.94667	7.13632	7.07546	7.39217	7.20364	7.1101	6.97748	7.04004	7.46378	7.37772	7.06702	7.19236	7.18863	7.19614	6.68984	6.90846	7.0954	6.94992	6.93733	7.19358	6.94628	6.97327	6.83417		AT4G29700	TP: Signal peptide/SP: Signal peptide	secreted	ER	1	not probable/No/No
AT4G08780	6.76984	6.59058	7.20918	6.544	6.95469	6.89146	6.65948	7.09283	7.16857	7.43438	7.96024	7.4931	7.43398	6.52392	6.90094	8.17931	8.02228	7.61449	7.54481	7.47052	7.23205	6.70211	7.66848	7.74371	7.42319	7.47141	7.48576	6.8511	6.48144	7.23386		AT4G08780	TP: Signal peptide/SP: Signal peptide	secreted	ER	0	not probable/No/No
AT2G22990	7.28951	6.53748	7.13984	6.15682	6.60922	6.50336	6.45546	6.52059	6.50541	6.55868	6.79517	6.47782	6.14453	6.61878	6.1249	6.54912	6.68821	6.4588	6.32418	6.54699	6.32645	6.6438	6.90921	6.43575	6.49174	5.92317	5.9421	6.42689	6.47047	6.54137		AT2G22990	TP: Signal peptide/SP: Signal peptide	vacuole	ER	0	not probable/No/No
AT4G12910	7.71072	7.77908	7.57723	7.61048	7.49772	7.70657	7.47152	7.64531	7.47432	7.61192	8.03979	7.66773	7.32825	7.70593	7.62741	7.85878	7.9092	7.71512	7.71245	7.57281	7.79947	7.42417	7.43614	7.54076	7.58808	7.54936	7.57913	7.48072	7.48961	7.65765		AT4G12910	TP: Signal peptide/SP: Signal peptide	secreted	ER	1	not probable/No/No
AT1G17100	7.621	7.645	7.64445	7.98404	7.83947	7.86888	7.64097	7.78771	7.79235	7.77753	7.6853	7.59995	7.66579	7.57506	7.49769	7.69156	7.61852	7.85698	7.78401	7.67418	7.70745	7.77812	7.72481	7.63426	7.72991	7.7058	7.69325	7.8075	7.89984	7.9714		AT1G17100	TP: Signal peptide/SP: Signal peptide	chloroplast	ER	0	not probable/No/No
AT3G26720	6.87668	7.06246	7.12206	6.86094	6.60922	6.81791	6.72653	7.06065	6.71222	6.71155	6.79517	6.57988	6.94379	7.20795	6.85689	6.48917	6.44711	6.68499	6.79084	6.86721	6.68933	7.02116	7.01698	6.92767	7.02655	6.67294	6.63084	6.68679	6.62834	6.61584		AT3G26720	TP: Signal peptide/SP: Signal peptide	golgi apparatus membrane	ER	1	not probable/No/No
AT2G44300	7.48058	7.4037	7.54289	7.52063	7.41982	7.55194	7.40541	7.34274	7.45398	7.37405	7.51375	7.41466	7.55942	7.50215	7.66331	7.65503	7.65067	7.92974	7.57328	7.63452	7.64543	7.60593	7.69432	7.59921	7.6671	7.68134	7.65016	7.54859	7.11776	7.51932		AT2G44300	TP: Signal peptide/SP: Signal peptide	secreted	ER	2	not probable/Yes/Yes
AT2G43580	5.91681	6	6	6	6	6.1299	6	6	6	6	6	6	6	6	6	6	6	6	6.8236	6.02362	6.52258	6	6	6	6	6	6	6	6	6		AT2G43580	TP: Signal peptide/SP: Signal peptide	secreted	ER	0	not probable/No/No
AT1G21670	7.17872	7.20101	7.10106	7.2856	7.15534	7.3361	7.1999	7.23469	7.20843	7.08428	6.79517	7.13106	7.2529	7.37587	7.17341	7.00397	7.22587	7.24684	7.59545	7.46413	7.37371	7.24252	7.11492	7.33613	7.35427	7.3163	7.14903	7.31067	7.21578	7.27811		AT1G21670	TP: Signal peptide/SP: Signal peptide	cytoplasm	ER	0	not probable/No/No
AT5G51480	6.88358	6.65415	6.19811	6.45069	6.39997	6.89321	6.67722	6	6.43546	6.93063	6	6.79718	6.51616	6.66153	6.49623	6.54912	7.14758	6.4588	7.13864	6.94882	7.06019	6.96517	7.30613	7.2144	6.87178	6.75225	6.99385	6	6	6.66002		AT5G51480	TP: Signal peptide/SP: Signal peptide	secreted	ER	1	probable/Yes/No
AT2G34810	7.60463	7.76132	7.47547	7.42813	7.56041	7.30486	7.48135	7.73355	7.66495	7.50879	7.60144	7.76264	7.54331	7.81243	7.55678	7.63865	7.78243	7.527	8.01608	7.98237	7.86618	7.49129	7.40143	7.5218	7.56715	7.41056	7.53328	7.49705	7.24888	7.28453		AT2G34810	TP: Signal peptide/SP: Signal peptide	secreted	ER	0	not probable/No/No
AT1G02335	6.38292	6.42858	6.75263	6.52243	6.69208	6.23	7.14903	6.27044	7.1909	7.03075	6.79517	6.54106	7.08545	7.04079	6.6071	6.54912	6.32833	6.02634	6.37586	6.44001	6.27513	6.74685	7.10572	6.94285	7.14899	7.11052	6.45734	6.94715	6.9285	6.54137		AT1G02335	TP: Signal peptide/SP: Signal peptide	secreted	ER	0	not probable/No/No
AT3G05910	7.81035	7.79636	7.6193	7.94403	7.79192	7.73479	7.80057	7.82435	7.80345	7.81827	7.30599	7.83107	7.92095	7.87816	7.78618	7.60128	7.79213	7.76398	7.69187	7.65535	7.65135	7.8722	7.78631	7.89676	7.78246	7.73779	7.66708	7.72112	7.7734	7.7221		AT3G05910	TP: Signal peptide/SP: Signal peptide	secreted	ER	0	probable/No/No
AT5G15630	6.45367	6.5659	6.71894	6.26269	6.29097	6.77608	6.48416	6.89244	6.56603	6.76881	6.79517	6.86297	6.76658	6.50011	6.51198	6.54912	6.37382	6.43413	6.5331	6.48118	6.63363	6.95119	7.22162	6.86777	6.94864	6.98284	6.6853	6.73193	6.36183	6.93233		AT5G15630	TP: Signal peptide/SP: Signal peptide	secreted	ER	0	highly probable/Yes/Yes
AT4G23690	7.92142	7.95076	7.79987	7.69458	7.69364	7.79764	7.82592	7.79672	7.63782	7.62775	7.41157	7.78214	7.69011	7.68276	7.58342	7.67977	7.80197	7.40256	7.64784	7.41355	7.76133	7.81257	7.95877	7.8117	7.94503	7.96985	7.87873	7.70485	7.8104	7.82826		AT4G23690	TP: Signal peptide/SP: Signal peptide	secreted	ER	1	not probable/No/No
AT4G34260	6.29881	6.45221	6.52845	6.75387	6.50833	6.50336	6.77867	6.72475	6.62707	6.55868	6.79517	6.35739	6.25469	6.90306	6.78273	6.54912	6.27385	6.30752	6.52515	6.26055	6.23083	6.67801	6.46716	6.43575	6.54048	6.38687	6.56998	6.65698	6.51412	6.54137		AT4G34260	TP: Signal peptide/SP: Signal peptide	secreted	ER	1	not probable/No/No
AT1G56100	7.75024	7.92156	7.6459	7.17137	7.35509	7.6235	6.83511	6.55355	6.92025	7.59409	7.36006	7.7212	6.76713	7.70472	7.71003	7.7526	8.17478	7.07658	7.64925	7.12778	7.33864	6.50673	7.3709	7.029	7.506	7.14543	7.05902	7.27857	7.18582	7.39534		AT1G56100	TP: Signal peptide/SP: Signal peptide	cytoplasm	ER	0	not probable/No/No
AT5G20740	7.11782	7.26393	7.19434	6.65711	6.90692	6.83377	6.84496	6.92036	7.15941	7.02086	7.32035	7.37536	6.98942	7.50982	7.58408	7.55092	6.41902	6.4588	6.08396	5.92043	6.52258	6.84025	6.46716	5.84647	6.31455	6.21718	6.94004	6.4364	6.40476	7.34494		AT5G20740	TP: Signal peptide/SP: Signal peptide	secreted	ER	1	not probable/No/No
AT5G34850	8.76244	8.77955	8.66527	8.60013	8.65251	8.6373	8.77281	8.71949	8.63492	8.70724	8.73193	8.6539	8.76267	8.7175	8.68674	8.61213	8.57433	8.57994	8.58491	8.56865	8.62301	8.56475	8.6983	8.73148	8.59107	8.55472	8.61032	8.62844	8.55633	8.46558		AT5G34850	TP: Signal peptide/SP: Signal peptide	vacuole	ER	0	not probable/No/No
AT5G64260	6.04082	6.26771	6.38929	6.07588	6.60345	6.21904	5.97201	5.53647	6.07984	6.43476	6.79517	6.48356	6.65195	6.30509	6.53928	6.63543	6.86378	6.17729	6.70288	6.43359	6.81053	6.44937	6.42202	6.35783	6.64379	6.55073	6.47468	6.21181	5.86135	6.54137		AT5G64260	TP: Signal peptide/SP: Signal peptide	secreted	ER	1	not probable/No/No
AT4G08770	6	6	6.72535	6.52243	6.60922	6.53537	6.48416	6.69979	6.70626	6.91458	7.35641	6.77851	6.52883	6.44973	6.37119	7.20948	7.21344	6.65247	6.97844	6.88103	6.65972	6.46461	6.73505	6.76136	6.49174	6.7232	6.71111	6.42689	6.45064	6.54137		AT4G08770	TP: Signal peptide/SP: Signal peptide	secreted	ER	0	not probable/No/No
AT1G29670	8.76663	8.524	8.65458	8.65425	8.52541	8.65308	8.59516	8.52491	8.44466	8.74837	8.04772	8.72602	8.58897	8.66816	8.67734	8.57939	8.67004	8.65447	8.63092	8.60646	8.48529	8.81331	8.67048	8.84272	8.55074	8.66694	8.63807	8.68388	8.75881	8.81189		AT1G29670	TP: Signal peptide/SP: Signal peptide	secreted	ER	0	not probable/No/No
AT5G65730	7.74184	7.78942	7.92761	7.66665	7.72791	7.64195	7.72627	7.75554	7.60773	7.69599	7.39782	7.82633	7.61571	7.74254	7.66523	7.30341	7.51586	7.74031	7.53162	7.51654	7.35619	7.77809	7.89894	7.73545	7.30699	7.56427	7.45502	7.56377	7.96398	7.39677		AT5G65730	TP: Signal peptide/SP: Signal peptide	secreted	possibly ER	1	not probable/No/No
AT5G19740	7.16211	7.27062	7.31336	6.95737	6.88442	6.97963	7.01966	7.32179	7.11078	6.95761	6.79517	7.15122	6.99056	7.16224	7.16863	6.4153	6.76036	6.76525	7.11291	7.06355	7.05821	6.95127	7.24619	7.28162	7.20517	7.16039	7.14476	6.87267	7.0933	6.62462		AT5G19740	TP: Signal peptide/SP: Signal peptide	plasma membrane	ER	1	not probable/No/No
AT1G02305	8.07054	7.97117	7.95428	8.08139	7.97374	7.91107	7.95647	7.80972	7.68848	8.01001	7.88254	7.93627	7.89895	7.91009	7.75546	7.77096	7.78931	7.56793	7.74205	7.72992	7.68685	7.92337	7.82195	7.94355	7.83244	7.83498	7.59044	7.74966	7.79378	7.87448		AT1G02305	TP: Signal peptide/SP: Signal peptide	vacuole	none	1	not probable/No/No
AT2G35780	6.86942	6.92486	7.00836	6.82862	6.68256	6.71544	6.94093	6.86371	6.94184	6.64748	6	6.4947	6.86532	6.89605	6.90884	6	6.60556	6.57029	6.5802	6.4498	6	6.46192	6.88874	6.71501	6.54235	6.69241	6.48442	6	6.77069	6.58285		AT2G35780	TP: Signal peptide/SP: Signal peptide	secreted	ER	0	not probable/No/No
AT1G01900	7.83331	7.91216	7.96069	7.91244	7.89573	7.88206	8.00854	7.98902	7.90178	7.83929	7.7483	7.86659	7.69327	7.75208	7.88736	7.65159	7.5969	7.827	7.71102	7.66651	7.6945	7.94902	7.71504	7.90426	7.83202	7.80562	7.84844	7.82938	7.93199	7.87957		AT1G01900	TP: Signal peptide/SP: Signal anchor	secreted	ER	1	not probable/No/No
AT2G45470	8.37782	8.06275	8.11695	7.93147	7.96491	8.16487	8.49647	8.2136	8.21835	8.39221	8.0844	8.37189	8.39859	8.36181	8.05546	8.14258	8.34439	8.41889	8.24114	8.17829	8.22459	8.5575	8.52496	8.32912	8.32823	8.29314	8.23131	8.57735	8.41727	8.56085		AT2G45470	TP: Signal peptide/SP: Signal peptide	nucleus	ER	0	highly probable/Yes/Yes
AT5G67360	8.503	8.11854	8.39784	8.39309	8.54937	8.35979	8.40335	8.5085	8.47622	8.33681	8.6635	8.5508	8.17953	8.33173	8.12882	8.42526	8.55061	8.45759	8.36565	8.2698	8.35916	8.28771	8.1628	8.30725	8.36014	8.25708	8.39369	8.28821	8.33101	8.2634		AT5G67360	TP: Signal peptide/SP: Signal peptide	secreted	ER	0	not probable/No/No
AT5G08260	7.23295	7.14134	7.25787	7.52513	7.82031	7.44572	7.51674	7.36195	7.6165	7.2621	7.15395	7.55331	7.23601	7.577	7.03294	7.34046	7.39764	7.27738	7.36634	7.39008	7.3343	7.43393	7.09127	7.03686	7.19429	7.39999	7.30533	7.43582	7.35638	7.40179		AT5G08260	TP: Signal peptide/SP: Signal peptide	secreted	ER	0	lowly probable/No/No
AT5G33370	7.1396	7.60774	7.15306	7.47769	7.79054	7.41014	7.65423	7.48802	7.31436	7.18108	6.86142	7.51064	7.13681	7.59049	7.62799	6.54912	7.04008	7.25064	7.63556	6.86987	7.2008	6.86971	6.77512	6.43575	7.57484	7.68418	7.52575	6.90594	7.08973	7.33351		AT5G33370	TP: Signal peptide/SP: Signal peptide	secreted	ER	0	not probable/No/No
AT1G11820	7.37338	6.91074	7.27279	7.58134	7.38039	7.34747	7.5098	7.30985	7.40254	7.5829	7.27994	7.20235	7.04314	7.12319	7.1593	7.47755	7.53779	7.60055	7.3556	7.32487	7.29805	7.56634	7.33884	7.14811	7.51038	7.62842	7.66211	7.59776	7.67169	7.59875		AT1G11820	TP: Signal peptide/SP: Signal peptide	secreted	ER	1	not probable/No/No
AT3G28220	7.19933	6.21983	7.10735	6.52907	6.71406	6.73803	6.67046	6.33302	6.82655	6.84793	6.74458	6.90274	6.52819	6.73088	6	7.18648	7.11933	6.71498	7.14961	7.19278	6.83499	6.34591	6.43977	6.81919	6.26503	6.34016	6.24797	6.51847	6.32031	6		AT3G28220	TP: _/SP: Signal anchor	nucleus	none	1	not probable/No/No
AT5G58300	7.09547	7.19997	7.0228	7.25351	7.12465	7.12072	7.21837	7.14167	7.15228	7.27345	7.18803	7.20471	7.02205	6.8575	7.16199	7.34952	7.1282	7.20562	6.82312	6.87571	6.52258	7.23234	7.2338	7.08366	7.10409	7.079	6.96518	7.29544	7.28779	6.96139		AT5G58300	TP: Mitochondrial/SP: Signal peptide	plasma membrane	possibly ER	2	not probable/No/No
AT4G01700	7.02839	7.12718	7.34448	7.89028	7.83428	7.7674	7.34071	7.29775	7.18463	7.48238	7.3341	7.42554	7.12476	7.50027	7.50677	7.70689	7.63477	7.63564	7.28708	7.51061	7.49229	7.61994	7.33792	7.53963	7.55671	7.39981	6.89069	7.88016	7.92893	7.47223		AT4G01700	TP: Signal peptide/SP: Signal peptide	vacuole	ER	0	not probable/No/No
AT2G04570	6.91588	7.06971	6.38929	7.13569	7.42911	7.31243	6.48416	7.19323	7.0734	7.22176	6.79517	7.42027	6.46273	7.08464	7.11124	6.88231	6.51607	7.3992	7.02157	6.78348	7.1438	6.8743	6.46716	6.43575	6.73335	6.44808	6.86187	6.42689	6.45064	6.54137		AT2G04570	TP: Signal peptide/SP: Signal peptide	secreted	ER	1	not probable/Yes/No
AT3G07320	8.02453	8.27415	8.03932	8.47691	8.34767	8.28195	8.38378	8.37859	8.42722	8.39657	8.19984	8.30929	8.15886	8.19482	8.18629	8.1518	8.20014	8.35654	8.26205	8.31749	8.08998	8.42232	8.41203	8.34082	8.20571	8.19606	8.30454	8.35839	8.37447	8.32772		AT3G07320	TP: Signal peptide/SP: Signal peptide	vacuole	ER	0	not probable/No/No
AT5G47550	6.61148	6.59882	6.70532	7.07202	6.9949	6.78663	6.58845	6.22679	6.28766	6.86252	6.73988	6.57374	6.48713	6.37938	6.47093	6.46357	6.94104	6.50044	6.97761	6.69443	6.43336	6.58602	6.41295	6.43575	6.49174	6.5934	6.4558	6.42689	6.45064	6.92206		AT5G47550	TP: Signal peptide/SP: Signal peptide	secreted	ER	1	not probable/No/No
AT5G21100	7.05093	7.10421	7.21374	6.79316	7.10077	6.51457	7.02727	7.21471	7.07952	6.44153	6	7.03218	6.95625	7.19258	7.25328	6	6.39726	6.6252	6.95956	6.85352	6.94681	6.85617	6.79181	6.81898	6.6889	6.93645	6.77194	6.64914	6.89963	6.68574		AT5G21100	TP: Signal peptide/SP: Signal peptide	secreted	ER	1	not probable/No/No
AT3G18490	8.23792	8.29049	8.24714	7.99584	8.16374	8.14165	8.15675	8.13258	8.05596	8.17572	7.86268	8.09926	8.13962	8.0358	7.98006	7.61883	8.0753	8.19161	8.25218	8.27334	8.10688	8.27465	8.26071	8.21259	8.10722	8.27788	8.23529	8.15279	8.34692	8.23438		AT3G18490	TP: Chloroplastic/SP: Signal peptide	endoplasmic reticulum	ER	0	not probable/No/No
AT3G06035	6.19785	6.72024	6.70254	7.00979	6.75619	6.9641	7.07276	6.27044	6.66522	7.15774	7.09629	7.25991	7.11043	6.9909	6.78965	7.17936	6.51607	6.4588	7.23581	7.2585	7.31892	7.33396	7.17262	7.20737	6.49174	7.3494	7.17094	6.42689	7.42612	7.15818		AT3G06035	TP: Signal peptide/SP: Signal peptide	secreted	ER	1	highly probable/Yes/No
AT3G25700	6.91583	7.09675	7.41029	7.45649	7.24654	7.23573	7.59464	7.48851	7.55309	7.40044	7.09345	7.25278	7.43198	7.27464	7.49166	7.41331	7.38011	7.49943	7.30715	7.24211	7.17046	7.12246	7.08251	7.30332	7.51063	7.5735	7.48936	7.40238	7.28075	6.54137		AT3G25700	TP: Signal peptide/SP: Signal peptide	secreted	ER	0	not probable/No/No
AT2G27190	7.64374	7.62431	7.57692	7.60779	7.41638	7.43923	7.56911	7.61656	7.46675	7.38519	7.19083	7.45596	7.52672	7.55247	7.61957	7.39136	7.46339	7.55222	7.33081	7.53848	7.30236	7.48949	7.43998	7.57863	7.43372	7.39778	7.54882	7.41124	7.5055	7.35616		AT2G27190	TP: Signal peptide/SP: Signal peptide	secreted	ER	1	not probable/No/No
AT1G54000	7.13497	7.23401	7.06761	7.47993	7.14286	7.31341	6.97884	6.88844	7.24724	7.10111	7.18647	7.03746	6.94016	7.05119	6.93913	7.25945	7.29006	7.13154	7.15436	7.35007	7.19057	7.22862	7.02409	7.1848	7.02062	6.84178	6.84386	7.08098	7.15768	7.20229		AT1G54000	TP: Signal peptide/SP: Signal peptide	secreted	ER	1	not probable/No/No
AT1G31550	6.4582	6.84319	6.41307	7.42643	7.3153	7.21043	7.09176	6.1912	6.46693	7.05917	7.35143	6.89059	6.46273	5.86469	6.51829	7.19645	7.43547	6.93229	6.43825	6.65286	6.58526	6.68067	6.51877	6.70791	6.90607	6.75969	6.36957	7.13658	6.62104	7.07797		AT1G31550	TP: Signal peptide/SP: Signal peptide	secreted	none	0	not probable/No/No
AT1G11910	5.81876	6.38739	6.46212	6.52243	6.20359	6.50336	6.48416	6.43942	6.44942	6.55868	6.79517	6.49465	6.46273	6.54097	6.30945	6.54912	6.51607	6.35532	6.60839	6.03468	6.52258	6	6	6	6	6.20226	6	6	6	6		AT1G11910	TP: Signal peptide/SP: Signal peptide	vacuole	ER	1	not probable/No/No
AT1G47128	8.10384	8.05772	8.04316	7.81599	7.76855	7.88774	8.13301	8.06813	8.09748	8.05667	8.09719	8.02771	8.07203	8.09936	8.12029	8.13736	8.13341	7.91175	8.18917	8.01012	8.16633	8.00398	8.0073	8.04242	8.14486	8.20095	8.19985	8.02369	8.07504	7.95175		AT1G47128	TP: Signal peptide/SP: Signal peptide	secreted	ER	0	not probable/No/No
AT3G10450	7.16999	7.0904	7.123	7.00928	6.58865	6.69707	7.12673	7.0104	6.93184	6.63235	6.79517	6.94256	7.13264	7.07181	7.27658	6.96558	6.52101	6.90092	7.1428	6.98507	6.93771	6.86509	6.64752	6.70918	7.07055	7.1256	6.73428	6.93551	7.26534	6.94841		AT3G10450	TP: Signal peptide/SP: Signal peptide	vacuole	ER	0	not probable/No/No
AT2G33530	6.35741	6.97893	6.54047	7.24181	7.43516	7.18679	6.94377	7.03884	6.8623	6.75394	6.97723	6.84279	6.78826	6.73006	6.97743	6.82791	6.78055	6.9632	7.03992	6.95813	6.28589	6.06766	6.96313	6.89377	7.06489	6.97817	6.8562	7.1893	7.08828	6.64666		AT2G33530	TP: Signal peptide/SP: Signal peptide	secreted	ER	0	lowly probable/No/No
AT2G34930	6.96438	6.73441	6.75121	6.69416	6.31533	6.77192	6.73403	6.42155	6.95272	6.8711	7.2543	7.03147	7.1442	7.08533	6.81972	7.18106	7.5128	6.9042	7.40317	7.24765	7.10731	7.14406	6.84483	6.92754	6.83094	7.06051	6.83892	6.7659	6.74375	6.66266		AT2G34930	TP: Signal peptide/SP: Signal peptide	plasma membrane	ER	0	not probable/No/No
AT1G05260	6.98735	7.18316	7.17189	6.52243	7.02259	7.30889	7.14498	6.97013	7.17254	7.10391	6.6876	7.2987	7.28159	7.43516	7.23928	7.23704	7.50839	7.23884	7.58623	7.1367	7.48307	6.64784	7.10929	6.77567	7.26351	6.88689	7.32663	7.07369	7.08508	6.8773		AT1G05260	TP: Signal peptide/SP: Signal peptide	secreted	ER	1	not probable/No/No
AT5G42240	8.04015	8.05365	7.97539	8.1137	8.09598	8.00116	8.22696	8.08403	8.15946	8.05911	7.7065	8.07817	8.10585	8.15573	8.13372	7.93087	8.05006	8.2272	8.19746	8.16804	8.1125	8.13216	8.18109	8.19191	7.98947	8.00273	8.04071	8.17154	8.08121	8.06641		AT5G42240	TP: Signal peptide/SP: Signal peptide	secreted	ER	1	not probable/No/No
AT1G77700	6.30713	6.42858	6.70735	6.2715	6.60922	5.9822	6.55564	6.41394	6.46693	6.55868	6.79517	6.51428	6.46273	6.3336	6.68825	6.54912	6.2115	6.4588	6.25428	6.44001	6.34388	6.46461	6.62599	6.67573	6.62852	6.71303	6.60893	6.42689	6.51637	6.54137		AT1G77700	TP: _/SP: Non-secretory protein	secreted	none	2	not probable/No/No
AT5G65760	7.8392	7.63154	7.42985	7.97639	7.89179	7.86321	7.9958	7.70045	7.70912	7.92393	7.84323	7.62322	7.7472	7.80698	7.62112	8.06148	7.99598	8.08342	7.85429	7.90049	7.68257	8.03838	7.69388	7.46284	7.90037	7.94135	7.82204	7.95687	7.72871	7.84076		AT5G65760	TP: Signal peptide/SP: Signal peptide	cytoplasm	ER	1	not probable/No/No
AT1G26770	6.12376	6.27823	6	6.43611	6.29494	6.38259	6.48416	6.22131	5.99967	6.4499	6.79517	6.19689	6.07694	6.44973	6.22557	6.58855	6.52653	6.67045	6.43825	6.06808	6.62629	6.44504	6.08199	5.91064	6.47731	6.00479	6.47468	6.35685	6	6		AT1G26770	TP: Signal peptide/SP: Signal peptide	secreted	ER	1	not probable/No/No
AT2G17230	6	5.96483	6	6.51358	6	6.4321	6.56923	6.27044	6.08638	6.05473	6.79517	6.49465	6.20096	6	6.05286	6.54912	6.51607	6.4588	6.36852	6.35609	6.16026	6.42706	6.12234	6.43575	5.99012	6	6	6	6	6		AT2G17230	TP: Signal peptide/SP: Signal peptide	secreted	ER	1	not probable/No/No
AT3G08770	8.33885	8.35492	7.9308	7.61151	8.15424	8.19831	8.08508	8.00358	7.49976	8.04437	8.08071	8.04606	8.28749	8.28471	7.92046	7.71375	7.92047	8.246	7.57678	7.26057	7.53811	7.79004	7.98906	7.89128	7.64097	7.58331	7.8932	7.75368	7.84837	7.65695		AT3G08770	TP: Signal peptide/SP: Signal peptide	secreted	ER	0	not probable/No/No
AT4G19410	8.05244	7.85457	7.95755	8.19977	7.90983	8.04384	8.04931	8.15354	7.91155	7.83735	7.25537	7.92055	7.94814	7.99645	8.08711	7.57352	8.13724	8.1539	7.82169	7.97324	7.8071	7.88993	7.5472	7.71074	8.04539	8.09519	7.92967	7.61646	7.97289	7.97412		AT4G19410	TP: Signal peptide/SP: Signal peptide	secreted	ER	1	not probable/No/No
AT5G62350	8.14214	8.12766	8.24312	8.16172	8.0864	8.08401	8.12022	8.08296	8.0645	8.04859	7.98037	8.14056	8.23249	8.22397	8.23375	8.21066	8.32793	8.34787	8.20444	8.13497	8.09204	8.1591	8.35607	8.35828	8.12714	7.9223	8.07135	8.26655	8.35447	8.02619		AT5G62350	TP: Signal peptide/SP: Signal peptide	secreted	ER	0	not probable/Yes/No
AT4G39090	6.47813	6.71311	6.88939	7.12138	7.13083	7.11998	6.63746	6.89655	6.37844	7.24061	6.89241	6.79628	6.7783	7.04608	6.59932	7.25898	7.05604	7.42821	7.26214	6.94198	7.14518	6.85038	7.08055	7.16976	6.84326	6.9056	6.43987	6.71685	6.92494	6.72405		AT4G39090	TP: Signal peptide/SP: Signal peptide	secreted	ER	0	not probable/No/No
AT2G45180	8.09827	8.14343	8.17771	7.54785	7.64249	7.54939	8.01503	8.14834	8.01486	7.62037	6.79517	7.67215	7.75788	7.56425	7.91894	6	7.04247	6.74064	7.4414	7.6459	7.55682	7.66572	7.87612	7.80966	6.96189	7.9418	7.97332	7.7634	8.07986	6.54137		AT2G45180	TP: Signal peptide/SP: Signal peptide	secreted	ER	1	not probable/No/No
AT4G35350	7.25358	7.37266	7.51101	7.19867	6.83242	7.42112	7.65447	7.42315	7.61308	7.5726	7.53167	7.33723	7.27609	7.23133	7.44738	7.6122	7.37382	7.66589	7.19377	7.1946	7.26582	7.23466	7.55483	7.18282	7.47722	7.425	7.39436	7.32126	7.26351	7.20155		AT4G35350	TP: Signal peptide/SP: Signal peptide	secreted	ER	0	not probable/No/No
AT5G23820	6	6	6	6.20994	6	6	6	6	6.86637	6.57973	6	6.32387	6.18583	6	6	6.54912	6.81106	6.4588	6.43825	6.73073	6.58963	6.61717	6	6.50891	6	6	6	6	6.79817	6.51356		AT5G23820	TP: Signal peptide/SP: Signal peptide	secreted	ER	0	not probable/No/No
AT3G44100	8.38738	8.29532	8.22996	8.128	8.32202	8.28077	8.00103	8.00515	8.09591	7.77759	8.24211	8.12298	8.0616	7.89235	8.02533	8.24112	8.18337	8.20622	8.21564	8.07061	8.16747	8.0079	8.18559	8.04663	8.18524	8.09258	8.34248	8.06377	8.1401	8.15524		AT3G44100	TP: Signal peptide/SP: Signal peptide	vacuole	ER	1	not probable/Yes/No
AT1G69530	6.99847	7.14667	7.23091	6.63228	6	6	6.76356	7.05815	6.46693	6.55868	6.7417	7.18495	6.46273	7.03277	6.86442	6.54912	6.51607	6.4588	7.2786	7.29448	6.52258	6	7.00205	6.94225	6.49174	6.78569	6.47468	6.42689	6.45064	6.54137		AT1G69530	TP: Signal peptide/SP: Signal peptide	secreted	ER	0	not probable/No/No
AT3G62020	7.62217	7.79319	7.76305	6.52243	7.06408	7.31307	7.48758	7.58663	7.57823	7.37723	7.47878	7.42008	6.46273	7.41233	6.37119	7.1579	7.45963	7.22291	7.44089	7.27509	6.52258	6.46461	7.34505	7.47325	6.49174	7.50308	7.54725	6.42689	7.26077	6.54137		AT3G62020	TP: Signal peptide/SP: Signal peptide	secreted	ER	0	not probable/No/No
AT3G26380	7.90834	7.9631	8.01202	7.87945	7.88878	7.87444	7.8623	7.92197	7.90954	7.86422	7.94113	7.83263	7.97893	7.90419	8.02359	7.86726	7.91111	8.07925	7.95102	8.03285	7.95142	7.91913	7.90259	7.92375	7.93259	7.90158	7.93603	7.96037	7.9857	7.92275		AT3G26380	TP: _/SP: Non-secretory protein	secreted	possibly plastid	0	not probable/No/No
AT5G48900	6.55572	6.42858	6.91525	6.73093	6.76806	6.79274	6.84814	6.79675	6.94446	6.55868	6.68307	6.87839	6.83544	6.4072	6.37119	6.68741	6.93453	6.87057	6.7494	6.66417	6.59441	6.59853	6.59449	6.7549	7.02013	7.01831	6.47468	6.89118	6.48974	6.54137		AT5G48900	TP: Signal peptide/SP: Signal peptide	secreted	ER	0	not probable/No/No
AT1G73620	7.37252	7.05832	7.20347	7.29063	7.19709	7.09208	6.95547	6.93024	6.99058	7.11595	6.80613	7.05964	6.91076	7.02037	6.91606	6.64344	7.10587	7.26472	7.18397	6.86643	7.21424	7.04574	7.28879	7.11787	7.12803	7.15799	7.09571	6.83981	7.03812	7.13872		AT1G73620	TP: _/SP: Signal peptide	secreted	none	0	not probable/No/No
AT4G11190	6.45009	6.42858	5.66982	6.87111	6.72604	6.48067	7.13917	6.57914	6.93546	6.529	7.05065	7.18732	6.49771	6.71869	6.66558	7.10998	7.03874	7.04588	6.06871	6.5248	6.52258	6.95697	6.46716	6.43575	6.49174	6.8026	6.84977	6.52869	6.45064	6.54137		AT4G11190	TP: Signal peptide/SP: Signal peptide	secreted	ER	1	not probable/No/No
AT5G13140	7.12919	7.1959	7.27247	7.33051	7.23322	7.35506	7.00663	7.63698	7.51607	7.38619	6.70765	7.41133	7.21269	7.44869	6.81883	7.31544	7.27337	7.5274	7.19442	7.37773	7.32513	7.00107	7.1246	7.43119	7.49909	7.34807	7.46144	6.75312	7.49114	6.68381		AT5G13140	TP: Mitochondrial/SP: Signal peptide	secreted	ER	0	not probable/No/No
AT1G01300	7.69977	7.79251	7.88615	7.72667	7.88137	7.91653	8.14848	8.18738	8.15515	7.84037	7.17812	8.06477	8.04033	7.95862	8.03014	7.69532	7.58416	7.92649	7.96557	7.45973	7.36404	7.84518	7.73506	7.64859	7.89072	7.78303	7.98259	7.8397	7.73109	7.38985		AT1G01300	TP: Signal peptide/SP: Signal peptide	endoplasmic reticulum	ER	1	not probable/No/No
AT4G21585	6.69226	6.70833	6.93926	7.14154	7.03171	6.92349	7.01728	6.70556	6.81736	6.58385	7.0383	6.79118	6.43453	6.66929	6.97723	7.0984	6.87791	6.91704	6.86157	6.72778	6.51734	6.46461	6.55495	6.81966	6.55581	6.76411	6.91708	7.00341	6.81303	7.10936		AT4G21585	TP: Signal peptide/SP: Signal peptide	secreted	possibly ER	0	not probable/No/No
AT1G55265	6.63972	6.63144	6.38929	6.78242	6.60922	6.84407	6.83426	6.50448	6.68627	6.91175	6.79517	6.66741	6.46273	6.77878	6.60167	6	6	6.83143	6.91557	6.76272	6.73327	6.46461	6.46716	6.4999	7.07346	6.67223	6.93519	6.42689	6.92371	6.54137		AT1G55265	TP: Signal peptide/SP: Signal peptide	secreted	ER	0	not probable/No/No
AT3G05730	7.69694	7.20509	7.32831	7.60629	7.66177	7.22212	6.48416	6.27044	6.99263	6.55868	6.79517	6.49465	6.46273	7.01487	7.03195	6.54912	7.2265	7.55258	7.56127	7.43287	7.29717	7.44397	6.70142	6.53485	7.18938	7.39397	7.29143	7.52996	7.67196	6.54137		AT3G05730	TP: Signal peptide/SP: Signal peptide	secreted	ER	1	not probable/No/No
AT3G45970	7.9759	7.94474	7.73657	7.57272	7.4752	7.83217	7.85183	7.90341	7.88764	7.95052	7.66162	7.99771	8.0084	7.93238	7.97207	7.96018	8.0232	7.56064	7.99327	7.71383	7.83943	7.95091	7.81778	7.85437	7.8415	7.76309	7.75209	7.36305	7.67077	7.68796		AT3G45970	TP: Signal peptide/SP: Signal peptide	secreted	ER	2	not probable/No/No
AT4G29360	6.96676	6.66634	6.65414	6	7.01661	6	7.04442	6.93607	6.89158	7.06284	6.79517	6.88166	7.06251	6.44973	7.05173	6.54912	6.95987	7.23686	6.87799	6.84757	6.75581	7.02491	7.01981	6.9873	7.0303	6.93535	6.90773	7.12933	7.13338	7.09898		AT4G29360	TP: Signal peptide/SP: Signal peptide	secreted	ER	1	highly probable/Yes/Yes
AT5G62210	7.38913	7.42081	7.13235	7.78517	7.69902	7.75866	7.39061	7.54957	7.46584	7.82707	7.67586	7.86747	7.30798	7.38503	7.26972	7.44464	7.66204	7.49017	7.41616	7.41227	7.1662	7.51575	7.4875	7.58397	7.26019	7.33091	7.48949	7.61258	7.4823	7.5814		AT5G62210	TP: Signal peptide/SP: Signal peptide	secreted	ER	0	probable/Yes/Yes
AT2G27920	7.93987	7.91763	8.0122	7.82603	7.63583	7.81048	7.48225	7.73677	7.57853	7.62062	7.60282	7.78333	7.74437	7.62999	7.73057	7.64477	7.5906	7.56626	7.831	7.62965	7.82424	7.53184	7.88667	7.76978	7.62562	7.64521	7.73631	7.51002	7.52751	7.57613		AT2G27920	TP: Signal peptide/SP: Signal peptide	secreted	ER	0	not probable/No/No
AT5G58090	7.23656	6.35485	7.13835	7.51306	7.41845	6.726	7.4764	7.39924	7.29716	7.2692	7.44105	6.69925	7.27207	6.78344	7.2158	6.9749	7.39436	7.458	7.18749	7.25519	7.41231	7.45775	6.89532	6.6686	7.59416	7.44822	7.42024	7.54193	7.53383	7.52287		AT5G58090	TP: Mitochondrial/SP: Signal peptide	secreted	ER	0	highly probable/Yes/No
AT4G30270	8.07923	8.11029	8.07927	7.79072	7.85592	7.66851	8.14621	8.1716	7.7846	8.18252	6.43751	8.10385	8.31731	7.76003	8.31752	6.83974	7.91285	7.83616	8.02402	8.0907	8.14512	8.24294	7.83973	8.14263	8.31618	8.30138	8.23569	8.14125	8.09775	8.0496		AT4G30270	TP: Signal peptide/SP: Signal peptide	secreted	ER	0	not probable/No/No
AT4G08950	7.31555	7.27478	7.15977	7.45992	7.33309	7.43521	7.3421	7.28509	7.2303	7.34039	7.19286	6.60411	7.3803	7.48949	7.26255	7.31008	7.20878	7.07865	6.96752	6.93921	6.99537	6.63142	7.04811	7.17654	6.94309	7.0284	7.29894	7.20798	7.16861	7.15255		AT4G08950	TP: Signal peptide/SP: Signal peptide	secreted	ER	0	not probable/No/No
AT2G13820	6.5815	6.42858	6.38929	6.74574	6.60922	6.46036	6.84618	6.27044	6.46693	6.55868	6.79517	6.64394	6.46273	6.44973	6.75903	6.54912	6.51607	6.4588	6.43825	6.31348	6.52258	6.46461	6.75585	6.7056	6.81679	6.75819	6.47468	6.42689	6.45064	6.54137		AT2G13820	TP: Signal peptide/SP: Signal peptide	secreted	ER	0	probable/Yes/Yes
AT3G10410	7.67783	7.65484	7.50188	7.60903	7.66827	7.6727	7.75489	7.69847	7.57953	7.53992	7.30794	7.67304	7.64247	7.74854	7.68831	7.18326	7.46505	7.54242	7.60921	7.57173	7.52137	7.53678	7.66016	7.49168	7.47407	7.41906	7.44912	7.52526	7.29654	7.55263		AT3G10410	TP: Signal peptide/SP: Signal peptide	secreted	ER	1	not probable/No/No
AT1G66250	6.99701	7.06161	7.11284	7.217	7.27115	7.0588	7.03495	7.18974	7.17338	7.32709	6.79517	6.49465	7.17923	7.10149	7.1802	6.54912	7.09673	7.40949	7.27844	7.25858	7.19206	6.96678	7.11578	6.43575	7.47168	7.268	7.38501	7.38784	7.34336	7.13446		AT1G66250	TP: Signal peptide/SP: Signal peptide	secreted	ER	0	highly probable/Yes/Yes
AT4G15750	7.46501	7.39811	6.38929	7.14205	6.99213	7.2133	6.58893	7.11592	6.4158	7.12612	6	7.40602	7.34815	7.33346	6.96162	7.27337	7.30319	6.45289	7.4334	6.95461	7.23605	6.82249	7.346	6	6.84424	6.90767	6.82383	7.14429	7.03329	7.06527		AT4G15750	TP: Signal peptide/SP: Signal peptide	secreted	ER	0	not probable/No/No
AT1G29660	6.67341	6.41206	6.38929	6.52243	6.60922	6.38603	6.44322	5.93941	6.6932	6.51754	6.79517	6.69605	5.88232	6.33653	6.19907	6.54912	6.51607	6.4588	6.43825	6.72605	6.52258	6.58197	6.30282	6.01544	6.3462	6.63397	6.43026	6.42689	6.39023	6.75766		AT1G29660	TP: Signal peptide/SP: Signal peptide	secreted	ER	0	not probable/No/No
AT5G51950	7.19205	7.37892	7.28631	7.4954	7.52015	7.53873	7.12839	7.16401	7.02688	7.36373	7.15674	7.5348	7.12893	7.13027	7.25028	6.59741	6.99751	7.46043	7.16752	7.14546	7.21622	7.42361	7.37343	7.49192	7.07118	7.17692	6.99976	7.39259	7.45761	7.43494		AT5G51950	TP: Signal peptide/SP: Non-secretory protein	vacuole	ER	0	not probable/No/No
AT3G14920	7.40981	7.3215	7.32504	7.35907	7.13039	7.36859	7.50221	7.48407	7.35604	7.34184	7.39644	7.08805	7.35014	7.44044	7.59765	7.38755	7.30607	7.31093	7.35438	7.4229	7.29062	7.46506	7.3446	7.36758	7.52448	7.39641	7.46602	7.4138	7.28614	7.24397		AT3G14920	TP: Signal peptide/SP: Signal peptide	vacuole membrane	ER	0	not probable/No/No
AT4G02290	7.05477	7.3922	7.18955	6.99887	7.21979	6.93307	6.88691	7.16809	7.22132	7.2437	6.79517	6.97737	6.46273	7.34471	6.87256	6.54912	6.68487	7.37487	7.00035	7.10932	6.97446	6.3894	6	7.38921	7.38	7.06309	7.23854	6	7.00046	6		AT4G02290	TP: Signal peptide/SP: Signal peptide	secreted	possibly plastid	1	not probable/Yes/No
AT2G17120	7.79464	7.63771	7.62757	8.18138	8.09473	7.86814	7.69192	7.48638	7.58385	7.91895	7.59704	7.65536	7.80853	7.7624	7.33081	7.74988	8.1101	7.58924	7.86536	8.05503	7.97565	7.49073	7.83699	7.85776	8.33515	8.03556	7.76901	8.22938	7.56468	8.17014		AT2G17120	TP: Signal peptide/SP: Signal peptide	plasma membrane	ER	1	highly probable/Yes/Yes
AT3G55260	8.27592	8.46407	8.41587	8.314	8.28388	8.31862	8.19333	8.42085	8.33296	8.28446	8.33164	8.39192	8.47917	8.42764	8.3789	8.32148	8.27093	8.21984	8.56183	8.45099	8.55882	8.26559	8.33802	8.45247	8.34549	8.33532	8.39703	8.24571	8.38691	8.23661		AT3G55260	TP: Signal peptide/SP: Signal peptide	vacuole	ER	0	not probable/No/No
AT4G22010	7.75716	7.61806	7.74473	7.82141	7.74736	7.61858	7.79198	8.0318	7.81758	7.75043	7.82444	7.97145	7.76037	8.05546	7.83758	7.61456	7.43203	7.71852	7.68761	7.66079	7.73001	7.83974	7.48747	7.66683	7.81782	7.72407	7.67046	7.62905	7.63896	7.49121		AT4G22010	TP: Signal peptide/SP: Signal peptide	secreted	ER	1	not probable/No/No
AT3G09410	7.1494	6.94314	7.07826	7.08141	6.86496	7.04601	7.17769	7.3142	7.0733	6.35688	6.79517	6.96015	7.00494	7.24574	7.14703	6.69407	6.80562	7.05464	6.63256	6.8278	6.58923	7.0601	6.46716	6.48957	7.06949	7.16994	6.86137	6.80784	7.10865	7.07612		AT3G09410	TP: Mitochondrial/SP: Signal anchor	secreted	mitochondrial	1	not probable/No/No
AT5G11420	8.80446	8.80909	8.44619	7.01746	8.47386	7.1407	8.77102	8.72063	8.72706	8.65377	8.27755	8.60881	8.88255	7.0985	8.81898	8.39714	8.42868	8.63434	8.67616	8.51861	8.73814	7.62874	8.77022	8.93445	8.71149	8.72527	8.63969	8.4748	8.5495	8.54343		AT5G11420	TP: Signal peptide/SP: Signal peptide	secreted	ER	1	not probable/No/No
AT3G13560	7.84506	7.53504	7.8589	7.82069	8.01114	7.94275	7.92445	7.81589	7.94406	7.97578	7.49888	7.71588	7.88791	7.7886	7.9402	7.86155	7.82482	7.78756	7.90086	7.7738	7.70625	7.73521	7.85541	8.12576	7.94663	7.97338	8.11485	7.97914	7.92212	7.77034		AT3G13560	TP: Signal peptide/SP: Signal peptide	secreted	ER	1	highly probable/No/Yes
AT1G74210	7.37885	7.48659	7.36482	7.36403	7.39915	7.20633	7.27984	7.4965	7.26662	7.3117	7.33018	7.33121	7.47548	7.51584	7.56282	7.33103	7.29245	7.24423	7.40902	7.14636	7.08457	7.12797	7.38158	7.29115	7.06343	7.27638	7.2725	7.13811	7.12781	7.05221		AT1G74210	TP: Mitochondrial/SP: Signal peptide	mitochondrion membrane	ER	0	not probable/No/No
AT5G11720	7.41404	7.37571	7.34013	7.28203	7.00853	7.20679	7.21373	7.47361	7.09333	7.31513	7.09815	7.1768	7.22382	7.36491	7.27978	7.13256	6.99313	7.21396	7.23388	7.1807	7.19725	7.1501	7.3191	7.27665	7.18349	7.13141	7.01066	7.12772	6.97472	7.06852		AT5G11720	TP: Signal peptide/SP: Signal peptide	plasma membrane	ER	0	not probable/No/No
AT4G30290	6	6.06251	6.27727	6	6	6	6.07847	6.43421	6.46693	6.52366	6.79517	6.22185	6.29599	6.28369	6.56685	6.54912	6.31493	6.76653	6.23272	5.97173	6.32288	6.53571	6.43687	6.46933	6.10795	6.44808	6.17067	6.42689	6.45064	6.54137		AT4G30290	TP: Signal peptide/SP: Signal peptide	secreted	ER	0	not probable/No/No
AT1G28290	8.92168	8.77364	8.80968	8.87443	9.02828	8.81487	9.05658	8.84697	8.87605	9.03782	9.06547	8.82144	8.53145	8.89752	8.54145	8.96688	8.7579	8.05726	8.68167	8.74882	8.62307	8.95794	8.81504	8.80191	8.73964	8.72039	8.80498	8.80554	8.99369	8.93034		AT1G28290	TP: Signal peptide/SP: Signal peptide	nucleus	ER	0	not probable/Yes/Yes
AT5G20630	7.66791	7.7373	7.5365	7.77256	7.57165	7.09171	7.54833	7.47992	7.3627	7.41992	7.7766	7.67238	7.52375	7.47964	7.06415	7.21288	7.40969	7.52175	7.4727	7.6412	7.49502	7.5868	7.56647	7.54986	7.42717	6.6968	7.29886	7.57778	7.4492	7.60557		AT5G20630	TP: Signal peptide/SP: Signal peptide	secreted	ER	0	not probable/No/No
AT1G09010	7.2065	7.22823	7.17908	7.39387	7.31884	7.19254	7.19631	7.30359	7.22104	7.09641	7.20222	7.26693	7.15946	7.38244	7.27023	7.11474	7.23554	7.34245	7.3502	7.21822	7.39408	7.05516	7.20182	7.26854	7.30215	7.27477	7.07765	7.2766	7.1572	7.19707		AT1G09010	TP: _/SP: Non-secretory protein	secreted	none	0	not probable/No/No
AT3G20820	8.97267	9.11043	8.95197	8.91626	8.86116	8.96251	8.81984	8.94006	8.87445	8.99308	9.09344	8.92417	8.91656	8.98104	9.08567	8.93812	8.97401	8.9893	8.99103	8.92174	8.78841	8.93572	8.93693	8.89101	8.94021	8.91131	8.93411	8.82554	8.93751	8.93043		AT3G20820	TP: Signal peptide/SP: Signal peptide	plasma membrane	ER	0	not probable/No/No
AT1G57590	6.96006	7.01378	7.19101	6.66307	6.95837	6.91783	7.16259	7.06598	7.02665	7.25921	6.62344	7.03926	6.721	6.88732	6.94072	6.49558	6.36917	6.58725	7.20586	6.95947	7.29637	6.79531	6.88065	7.05282	6.64133	7.04171	7.13669	6.75784	6.80583	6.86055		AT1G57590	TP: _/SP: Non-secretory protein	secreted	none	1	not probable/No/No
AT3G13990	6.55869	6.44712	6.62336	6.64906	6.39374	6.49395	6.42371	6.87582	6.38138	6.44324	6.79517	6.70578	6.71855	6.3416	6.12569	6.54912	6.54916	6.69196	6.30554	6.32458	6.52258	6.60763	6.89899	6.70786	6.7167	6.52867	6.47689	6.91005	6.92174	6.7883		AT3G13990	TP: _/SP: Non-secretory protein	nucleus	none	0	not probable/No/No
AT5G07030	9.57637	9.6455	9.56682	9.68695	9.79842	9.70899	9.63654	9.63016	9.46986	9.63397	9.51925	9.71179	9.46695	9.63511	9.6312	9.53326	9.60047	9.54165	9.56971	9.64391	9.55495	9.81066	9.55085	9.86791	9.75211	9.70797	9.57205	9.64276	9.65683	9.6297		AT5G07030	TP: _/SP: Signal peptide	endoplasmic reticulum	none	1	not probable/No/No
AT1G55210	6.95708	6.42858	7.46539	6.52243	6.60922	7.46032	6.48416	7.26101	6.46693	7.27001	6.79517	7.48658	7.20317	6.44973	6.37119	6.54912	6.51607	6.4588	7.65121	6.99537	7.46116	7.39288	6.46716	6.43575	6.49174	6.44808	6.47468	7.17239	5.90963	6.54137		AT1G55210	TP: Signal peptide/SP: Signal peptide	secreted	ER	0	not probable/No/No
AT5G25090	7.79155	7.73642	7.64469	7.72699	7.69755	7.67672	7.68444	7.70498	7.78744	7.82903	7.6821	7.54577	7.77919	7.80306	7.58704	7.74339	7.6535	7.82062	7.479	7.53648	7.72138	7.75406	7.70609	7.79533	7.77947	7.60399	7.71262	7.75142	7.56188	7.58844		AT5G25090	TP: Signal peptide/SP: Signal peptide	secreted	ER	1	highly probable/Yes/Yes
AT5G03170	7.35695	6.95835	7.18388	6.5655	6.90509	7.12094	7.25889	7.37116	7.22152	7.57597	6.66397	7.37013	7.61964	6.19347	6.37119	7.34896	7.31243	7.28664	7.46393	7.22456	7.07117	7.33833	7.51191	7.4741	7.2346	7.70827	7.79657	7.67508	7.69612	7.49514		AT5G03170	TP: Signal peptide/SP: Signal peptide	secreted	ER	1	highly probable/Yes/Yes
AT4G32940	6.81473	6.42858	6.38929	6.52243	6.60922	6.50336	6.48416	6.27044	6.46693	6.55868	6.79517	6.95583	6.46273	6.78216	6.37119	6.54912	6.51607	6.4588	6.43825	6.44001	6.52258	6.46461	6.98443	6.43575	7.0646	6.44808	6.47468	6.42689	6.45064	6.54137		AT4G32940	TP: Signal peptide/SP: Signal peptide	vacuole	ER	1	not probable/No/No
AT5G14450	6.96781	6.93747	6.77437	6.61304	6.95588	6.87451	6.8546	7.02634	6.84756	6.68548	6	6.56455	6.73884	6.80456	6.81292	6.54912	6.44597	6.4588	6.74746	6.64988	6.87175	7.16086	6.46716	7.14373	6.85229	6.71708	6.72437	6.99253	6	6		AT5G14450	TP: Signal peptide/SP: Signal peptide	secreted	ER	1	not probable/No/No
AT5G56590	7.85077	7.54701	7.75658	7.65281	7.65613	7.6804	7.75308	7.59489	7.68014	7.5898	7.59552	7.64083	7.77319	7.68765	7.61083	7.4953	7.69274	7.50762	7.72012	7.70765	7.66707	7.73073	7.89184	7.84641	7.62044	7.64662	7.70772	7.48843	7.67169	7.71835		AT5G56590	TP: Signal peptide/SP: Signal peptide	secreted	ER	0	highly probable/Yes/No
AT3G17840	6.29201	6.42858	6.38929	7.02736	6.88382	6.50336	6.48416	6.27044	6.46693	6.55868	6.79517	6.49465	7.15637	6.44973	6.37119	6.54912	6.51607	6.97627	6.43825	6.44001	6.52258	6.46461	6.46716	7.09144	6.49174	7.21259	6.47468	6.42689	6.45064	6.54137		AT3G17840	TP: Signal peptide/SP: Signal peptide	plasma membrane	ER	1	not probable/No/No
AT1G78830	8.44458	8.50237	8.50185	8.30256	8.33253	8.29521	8.38574	8.39705	8.38396	8.45357	8.4279	8.2673	8.40645	8.37485	8.32413	8.23734	8.24681	8.31738	8.30454	8.42864	8.41245	8.37295	8.33198	8.43504	8.43811	8.52321	8.43756	8.54527	8.25275	8.36036		AT1G78830	TP: Signal peptide/SP: Signal peptide	secreted	ER	1	not probable/No/No
AT1G28580	7.11729	6	6	7.03797	6.90351	6.6874	6	6.42428	6.61478	6	6	6	6.51965	6.68269	6	6.54912	7.00802	6.4588	6.55215	6.75464	6.52258	7.04925	6.46716	6.43575	6.77036	7.12682	6.75628	7.19491	6.74521	6.92379		AT1G28580	TP: Signal peptide/SP: Signal peptide	secreted	ER	0	not probable/No/No
AT2G28790	9.14779	8.97617	8.87395	9.07783	8.982	9.01578	9.15982	9.03079	9.02246	9.2979	9.46393	9.39464	9.09635	9.14754	8.99682	9.07542	9.28753	9.01471	8.96068	9.19475	9.10898	8.91836	9.20517	9.1763	9.16957	9.19526	8.98971	9.17495	8.97986	9.18708		AT2G28790	TP: Signal peptide/SP: Signal peptide	secreted	ER	0	not probable/No/No
AT5G59845	7.32673	7.20729	7.0669	7.20127	6.91954	7.0396	7.39595	7.10258	7.25054	7.23769	7.58066	7.46	7.18128	7.23829	6.91134	7.48066	7.42603	6.70358	7.29399	7.42334	7.34321	7.406	7.31964	7.26268	7.18375	7.30117	6.86695	6.88115	6.45064	6.84258		AT5G59845	TP: Signal peptide/SP: Signal peptide	secreted	ER	0	not probable/No/No
AT3G14067	7.65081	7.65938	7.70506	7.57884	7.63675	7.76368	7.71547	7.70343	7.68863	7.62814	7.35871	7.70587	7.44748	7.62837	7.73522	7.45997	7.75019	7.77937	7.85508	7.57064	7.56208	7.48265	7.60453	7.64037	7.70557	7.62186	7.59281	7.56706	7.75467	7.59122		AT3G14067	TP: Signal peptide/SP: Signal peptide	secreted	ER	0	not probable/No/No
AT2G20750	6.85488	6.92986	6.38929	7.02476	7.25945	7.17855	6.6049	6.89055	6.89577	6.94001	6.79517	6.7799	6.71355	6.62125	6.37119	6.54912	6.84567	7.03647	6.86903	7.08793	6.79345	7.29788	7.27909	6.88053	6.72979	6.96343	7.10961	7.1361	6.95329	6.88054		AT2G20750	TP: Signal peptide/SP: Signal peptide	secreted	ER	0	not probable/No/No
AT5G55730	8.34769	8.11756	8.13881	8.43323	8.37577	8.14118	8.36346	8.08309	8.03657	8.23905	8.43835	8.18733	8.10986	8.22842	8.01676	8.37474	8.35965	8.39095	8.06803	8.17903	8.05634	8.32208	8.10745	8.47113	8.50584	8.39626	8.44249	8.4458	8.29358	8.5074		AT5G55730	TP: Signal peptide/SP: Signal peptide	secreted	ER	0	highly probable/Yes/No
AT4G27520	7.84667	8.00537	7.30758	8.2371	7.95062	8.05879	8.23805	8.20268	8.16546	8.34024	8.49971	8.12685	8.05771	7.96564	8.15162	8.2841	8.22977	8.33298	8.04973	8.22527	8.12175	8.30996	8.02853	7.97681	8.17095	8.18538	7.93625	8.47862	8.14074	8.24255		AT4G27520	TP: Signal peptide/SP: Signal peptide	nucleus	ER	1	highly probable/Yes/Yes
AT1G22480	6.51091	6.45432	6.38929	6.52243	6.60922	6.42889	6.65378	6.40072	6.46693	6.86563	6.79517	6.47087	6.79799	6.44973	6.09872	6.54912	6.56865	6.4588	6.43825	6.80275	6.76902	6.69223	6.49661	6.59043	6.9245	6.97225	7.08673	6.84873	6.91313	6.31314		AT1G22480	TP: Signal peptide/SP: Signal peptide	secreted	ER	0	highly probable/Yes/Yes
AT4G33220	7.46782	7.07558	7.33376	7.38372	7.09665	7.05588	7.34997	7.18707	7.1079	6.79436	6.79517	7.4079	7.07708	7.05459	6.81396	7.29702	7.22047	6.91756	6.7577	6.83483	6.98362	7.31844	7.10438	6.97447	7.15657	6.99142	7.35071	7.18984	7.32263	7.30899		AT4G33220	TP: Signal peptide/SP: Signal peptide	secreted	ER	0	not probable/No/No
AT5G03610	7.35288	7.22798	7.39197	7.44698	7.30269	7.35966	7.29503	7.32034	7.22515	7.13977	6.61125	7.21502	7.40965	7.17784	7.25725	7.06109	7.21475	7.45846	7.27587	7.431	7.32979	7.55158	7.33238	7.41159	7.23456	7.37391	7.24682	7.49774	7.32286	7.40997		AT5G03610	TP: Signal peptide/SP: Signal peptide	secreted	ER	1	not probable/No/No
AT3G61490	7.4465	7.36087	7.28053	7.43492	7.47173	7.16414	7.12195	7.29465	7.2909	7.28675	7.53352	7.44699	7.31394	7.4145	7.44787	7.47626	7.33572	7.44131	7.34318	7.04319	7.11776	7.38225	7.338	7.4687	7.02262	7.24064	7.10072	7.31331	7.08061	7.24288		AT3G61490	TP: Signal peptide/SP: Signal peptide	secreted	none	0	not probable/No/No
AT5G21090	7.07446	6.98081	7.03764	7.07005	7.13481	7.2021	7.09804	7.07603	7.20768	7.0795	7.02993	7.13072	6.95266	7.18098	7.13752	7.14342	7.12142	7.26383	7.2359	7.12739	7.17214	7.23564	7.21108	7.10175	7.25455	7.21885	7.29987	7.14192	7.28114	7.28157		AT5G21090	TP: Signal peptide/SP: Signal peptide	plasma membrane	possibly ER	0	not probable/No/No
AT5G55480	7.54265	7.40117	7.53574	7.52872	7.48968	7.46003	7.46497	7.44872	7.58492	7.46269	7.56261	7.58119	7.41291	7.42851	7.61669	7.43918	7.46558	7.70392	7.39872	7.27501	6.97306	7.46764	7.36786	7.3317	7.59657	7.49581	7.56013	7.50774	7.43379	7.53003		AT5G55480	TP: Signal peptide/SP: Signal peptide	secreted	none	1	highly probable/Yes/No
AT5G45280	8.0541	8.0617	8.03684	8.18863	8.1773	8.22242	7.4939	7.62683	7.95088	7.80837	7.51058	7.85745	7.68614	7.74246	7.93334	7.74964	7.828	8.05922	7.83688	7.94771	7.84604	7.60739	7.64848	7.93084	8.09908	7.57041	8.10581	7.83793	7.91586	7.95601		AT5G45280	TP: Signal peptide/SP: Signal peptide	secreted	ER	1	not probable/No/No
AT1G05835	7.49369	7.51621	7.5248	7.4577	7.46105	7.49233	7.58384	7.73423	7.19066	7.54998	6.66953	7.42982	7.44111	7.42937	7.52547	7.47292	7.33487	7.60374	6.43825	6.45057	7.79368	7.36034	7.52806	7.4671	7.32159	7.35904	7.14245	7.39308	7.41244	6.39443		AT1G05835	TP: Signal peptide/SP: Signal peptide	secreted	ER	0	not probable/No/No
AT4G26690	7.37513	7.25539	7.2828	7.38565	7.48503	7.30966	7.39643	7.4	7.57289	7.55359	7.47718	7.48154	7.20967	7.512	7.39821	7.56287	7.3855	7.31087	7.45542	7.40955	7.41979	7.63541	7.38357	7.6226	7.54247	7.57275	7.62367	7.49751	7.57164	7.48468		AT4G26690	TP: Mitochondrial/SP: Signal peptide	secreted	ER	0	highly probable/Yes/No
AT3G23450	8.17866	8.25394	8.13633	7.97972	8.02547	8.36329	8.30763	7.5483	7.64857	8.32688	7.86937	8.02612	8.13984	8.13386	6.62897	7.8026	8.312	7.57534	7.86655	7.6886	7.62132	8.26925	8.4578	7.9287	7.73851	8.2397	7.79207	8.10332	6.45064	7.68421		AT3G23450	TP: Signal peptide/SP: Signal peptide	nucleus	ER	2	not probable/No/No
AT5G39570	7.9586	7.80309	8.03276	7.91721	7.90834	7.87807	7.87823	7.97591	7.98896	7.95955	8.00312	8.00102	8.00276	7.74785	7.77341	8.06503	7.7784	8.00989	7.99987	7.75133	7.89925	8.139	7.96902	8.11149	7.89422	7.8941	7.96901	7.93572	8.04718	7.90797		AT5G39570	TP: _/SP: Non-secretory protein	secreted	none	0	not probable/No/No
AT4G37520	6.45009	6.54413	6.38929	6.07754	6	6	6.48416	6.27044	6.39378	6	6	6	6.20827	6.64832	6.49778	6	6.25835	6.14599	6.43825	6.56276	6.68036	6.35584	6.81792	6	6.09306	6.28678	6.1572	6.45653	6	6		AT4G37520	TP: Signal peptide/SP: Signal peptide	secreted	ER	0	not probable/No/No
AT1G76160	8.09603	8.4008	8.34065	8.27753	8.25661	8.30046	8.34307	8.2814	8.41946	8.46147	8.34974	8.41385	8.20637	8.36189	8.30729	8.29738	8.19236	8.2352	8.21068	8.18523	8.25225	8.13135	8.40067	8.35843	8.36789	8.2366	8.33212	8.29577	8.26994	8.1936		AT1G76160	TP: Signal peptide/SP: Signal peptide	secreted	ER	1	not probable/No/No
AT5G25460	8.71716	8.81251	8.78942	8.55532	8.57743	8.51497	8.83922	8.81934	8.9093	8.94271	8.63122	8.81238	8.54031	8.16076	8.47395	8.32641	8.45044	8.67482	8.2668	8.61154	8.6805	8.92264	8.61583	8.65248	8.58155	8.78794	8.28859	8.65552	7.34684	8.60987		AT5G25460	TP: Signal peptide/SP: Signal peptide	secreted	ER	1	not probable/No/No
AT4G35220	7.19985	7.27574	7.22266	7.03645	6.81954	7.05454	6.96643	7.37546	6.91843	7.09969	6.79517	7.15827	7.04867	7.22799	7.10036	6.54912	7.01069	6.84719	7.28023	6.99847	7.1847	6.93696	7.23665	7.05651	7.01682	6.94418	7.0266	7.01853	6.78409	6.83058		AT4G35220	TP: Signal peptide/SP: Signal peptide	secreted	ER	0	not probable/Yes/No
AT5G47350	6.67317	6.43431	6.38929	6.32334	6.60922	6.70725	6	6.2622	6	6.55868	6.79517	6.49465	6.49331	6.46484	6.37119	6.54912	6.67694	6.4588	6.49703	6.44001	6.52258	6.46461	6.84349	6.43575	6.49174	5.91798	6.47468	6.40111	6.45064	6.54137		AT5G47350	TP: Signal peptide/SP: Signal peptide	secreted	ER	1	not probable/No/No
AT1G26560	7.03735	7.01489	7.02367	6.80311	7.06478	7.09259	7.14586	6.81037	7.06387	6.74806	6	6.73051	6.98424	7.07653	7.0936	6	6.55075	6.9945	7.00497	7.15219	7.00775	6.68033	6.69177	6.82784	7.01919	6.74556	6.84341	6.5064	6.79836	6.74005		AT1G26560	TP: Signal peptide/SP: Non-secretory protein	chloroplast	possibly ER	0	not probable/No/No
AT2G02130	6.45009	6.5735	6.54857	6.24063	6.66862	6.89459	6.329	7.02918	7.04887	6.58305	6.47252	6.49465	6.93438	7.12046	6.96059	6.81488	6.51607	6.84995	7.16159	6.89717	6.66926	6.60712	6.68926	6.43575	6.96977	6.92937	7.04254	6.84779	6.46195	6.54137		AT2G02130	TP: Signal peptide/SP: Signal peptide	secreted	ER	1	not probable/No/No
AT2G43550	7.63853	6.42858	7.61652	6.52243	6.60922	6.50336	6.48416	5.9826	6.46693	6.55868	6.79517	6.49465	6.46273	6.44973	6.37119	8.21601	6.51607	6.4588	6.43825	6.44001	6.52258	6.46461	5.95713	6.43575	6	6	7.72721	6.42689	7.82122	6.54137		AT2G43550	TP: Signal peptide/SP: Signal anchor	secreted	none	1	not probable/No/No
AT4G30810	7.11321	7.35692	7.26606	7.03249	6.89919	6.94745	7.32786	7.33363	7.28971	6.92107	6.86069	7.25412	7.07025	7.22115	7.30143	6.89968	6.99441	7.21968	7.19594	7.09636	7.0715	7.05478	7.13884	7.01057	7.29692	6.96173	7.21768	6.90516	7.07677	7.03732		AT4G30810	TP: Signal peptide/SP: Signal peptide	secreted	ER	0	not probable/No/No
AT5G14920	8.5706	8.2217	8.51384	8.60215	8.42823	8.05346	8.55904	8.4261	8.2696	8.30377	8.49314	8.51155	8.44578	8.40748	8.39472	8.70254	8.28562	8.47487	8.07256	8.28919	8.32404	8.57804	8.57137	8.29756	8.58294	8.53676	8.26546	8.35959	8.59382	8.1059		AT5G14920	TP: Signal peptide/SP: Signal peptide	secreted	ER	0	not probable/No/No
AT3G45940	6	6	6	6	6	6	6.30279	6.27044	6.19939	6.42109	6.79517	6.49465	6.05975	7.18605	6.37119	6.54912	6.51607	5.94898	6.43825	6.16067	6.52258	7.31016	6.46716	6.43575	7.01024	6.44808	6.47468	6.42689	7.52435	7.27154		AT3G45940	TP: Signal peptide/SP: Signal peptide	plasma membrane	ER	0	not probable/No/No
AT3G54400	9.21374	8.50008	9.15516	9.0143	8.95317	8.68809	8.90748	9.03481	8.68517	8.49589	8.95856	8.81249	8.6968	8.73365	8.84033	8.91787	8.97146	8.91329	8.9401	8.94794	9.08314	9.08551	8.93641	9.11011	8.94116	8.9217	9.08814	9.04093	8.69796	8.83426		AT3G54400	TP: Signal peptide/SP: Signal peptide	vacuole	ER	0	not probable/No/No
AT4G38400	7.89905	7.70205	7.77528	7.85664	7.70968	7.83264	7.93059	7.7952	7.75487	7.82319	7.2602	7.76971	7.8517	7.54556	7.77075	7.27331	7.70122	7.45883	7.51431	7.36236	7.6558	7.75675	7.82075	7.4279	6.92418	7.60374	7.81677	7.63258	7.76057	7.76743		AT4G38400	TP: Signal peptide/SP: Signal peptide	secreted	ER	0	not probable/No/No
AT1G33811	6.75635	6.89999	6.78417	6.79109	6.60286	6.53118	6.25158	6.81157	6.46693	6	6	6.33178	6.85641	6.69941	6.42439	6	6.30417	6.58391	6.71385	6.56505	6.46355	6.60246	6.90473	6.43884	6.49174	6.57211	6.49528	6.39086	6.16333	6.54137		AT1G33811	TP: Signal peptide/SP: Signal peptide	secreted	ER	0	not probable/No/No
AT4G25240	7.33975	7.02901	7.10458	7.36368	7.04578	6.94203	7.13948	7.17372	7.03939	6.96776	6.99581	7.15122	7.09153	7.15584	7.05559	7.09399	6.92171	7.07882	7.02235	6.89188	6.99236	7.07457	7.20624	7.01286	7.21654	7.02077	7.24653	7.16466	7.26174	7.25268		AT4G25240	TP: Signal peptide/SP: Signal peptide	secreted	ER	1	highly probable/Yes/No
AT4G12960	7.98088	8.23473	8.08041	7.83846	7.78209	7.8416	7.54033	7.66373	7.41438	7.62952	8.23346	8.08269	8.10944	6.54087	8.05399	8.06004	8.14664	7.71947	7.63209	7.5131	7.67061	7.41471	7.62478	7.72239	7.64108	7.80554	7.83469	7.92433	7.72482	7.92777		AT4G12960	TP: Signal peptide/SP: Signal peptide	secreted	ER	0	not probable/No/No
AT3G05180	7.5126	7.47259	7.45544	7.38595	7.42227	7.29813	7.52997	7.4108	7.3799	7.27936	7.36456	7.33003	7.48476	7.42785	7.36579	7.2634	7.18788	7.53097	7.47473	7.4568	7.52254	7.36189	7.13427	7.38183	7.4276	7.54469	7.56293	7.49792	7.5624	7.43837		AT3G05180	TP: Signal peptide/SP: Signal peptide	secreted	ER	0	not probable/No/No
AT3G20570	7.17307	7.11118	7.31836	7.07346	7.16994	7.14838	7.4648	7.21926	7.46622	7.06203	7.07947	6.35937	7.1489	7.61457	7.26149	6.82137	7.02693	6.74884	7.48956	7.01061	7.35321	6.83195	7.66005	7.22322	7.59191	6.05172	7.68459	7.36546	7.50487	6.7476		AT3G20570	TP: Signal peptide/SP: Signal peptide	secreted	ER	0	not probable/Yes/Yes
AT1G71950	7.94315	7.72594	7.77775	8.0171	7.91993	7.84667	7.71672	7.90416	7.50842	7.71484	7.65311	7.75178	7.79846	7.58091	7.68623	7.76794	8.09056	7.53912	7.97444	7.92607	7.90806	7.7616	7.80423	7.7824	7.70642	8.0513	8.12341	7.98183	8.12228	7.98954		AT1G71950	TP: Signal peptide/SP: Signal peptide	secreted	ER	1	not probable/No/No
AT1G02180	6.45009	6.42858	6.38929	6.52243	6.62528	6.50336	6.48416	6.27044	6.81241	6.55868	6.79517	6.8847	6.46273	6.83319	6.37119	6.54912	6.51607	6.75869	6.43825	6.59162	6.52258	6.46461	6.46716	6.43575	6.49174	6.60322	6.47468	6.42689	6.45064	6.54137		AT1G02180	TP: Signal peptide/SP: Signal peptide	secreted	ER	0	not probable/No/No
AT3G59010	7.47892	7.39184	7.49802	7.54527	7.53742	7.96393	7.56842	7.59475	7.76231	8.044	8.1655	7.71618	7.47346	7.34646	7.86222	7.60338	7.68615	7.57511	7.78167	7.59942	8.05887	8.14918	8.36318	7.83875	8.106	7.7137	8.14731	7.91889	7.89485	7.96523		AT3G59010	TP: Signal peptide/SP: Signal peptide	secreted	plastid	1	lowly probable/Yes/No
AT4G31840	7.8626	7.90416	7.69197	8.05649	7.92983	7.87419	7.89966	7.93927	7.8855	8.1533	8.1027	8.06697	7.89747	7.8389	7.38075	8.07131	7.92743	8.09777	7.8368	7.95032	7.98308	8.00914	7.96923	7.93393	7.81302	8.00041	7.79209	8.04262	8.06516	7.99051		AT4G31840	TP: Signal peptide/SP: Signal peptide	secreted	ER	2	probable/Yes/Yes
AT3G24480	7.07776	7.10442	6.97765	6.52243	6.93909	6.99332	6.95447	6.85214	6.99324	6.90688	6.79517	7.14783	6.97114	6.88437	6.12889	6.54912	6.90751	6.80492	6.95193	6.9649	6.88723	6.46461	6.96851	6.96537	6.61358	6.96754	6.8779	6.76623	6.97122	6.70888		AT3G24480	TP: Signal peptide/SP: Signal peptide	secreted	ER	1	not probable/No/No
AT1G28110	5.95662	6.59777	6.38929	6.57799	6.82851	6.43399	6.6618	6.39248	6.55747	6.42642	6.79517	6.43689	6.13023	6.75934	6.16483	6.54912	6.76497	6.19977	6.26843	6.35074	6.52258	6.46461	6.46716	6.36819	6.36417	6.33129	6.22154	6.43115	6.80262	6.54137		AT1G28110	TP: Signal peptide/SP: Signal peptide	secreted	ER	0	not probable/No/No
AT4G32460	7.66641	7.88682	7.84085	7.6677	7.74569	7.82977	7.91432	7.93885	7.90212	8.08156	7.71009	7.99136	7.94715	7.68671	7.66132	7.87028	7.67628	7.93066	8.02257	7.83936	7.93131	7.8679	7.82438	7.8453	7.86258	7.55078	7.94558	7.80188	7.94032	7.87402		AT4G32460	TP: Signal peptide/SP: Signal peptide	secreted	ER	1	not probable/No/No
AT5G09440	7.80742	7.53091	7.72746	7.66364	7.73651	7.64152	7.70756	7.74581	7.5976	7.83216	7.5305	7.72472	7.74309	7.8711	8.18396	7.83911	7.75104	7.68618	7.91492	7.62336	8.06429	7.95899	7.87544	7.63481	7.90918	7.6665	7.94863	7.76764	7.76176	7.62849		AT5G09440	TP: Signal peptide/SP: Signal peptide	secreted	ER	1	not probable/No/No
AT4G02330	6.75976	6.09977	6.62788	6.52243	6.63333	6.66253	6.54698	6.95711	6.58218	6.65194	6.79517	6.49465	6.55192	6.52832	6.6041	5.91554	6.66636	7.01861	6.82658	6.97066	6.81825	6.93443	6.46716	6.81875	6.98783	6.73258	6.47468	7.03062	6.45064	6.77356		AT4G02330	TP: Signal peptide/SP: Signal peptide	secreted	ER	0	not probable/Yes/No
AT4G21620	7.47009	6.42858	6.38929	6.52243	6.60922	6.50336	6.48416	7.54934	6.46693	7.32144	6.79517	7.3161	7.19207	7.65309	6.37119	7.72921	7.28082	6.4588	6.43825	6.44001	6.52258	6.46461	7.24902	7.43219	6.49174	7.4424	6.47468	7.42265	6.45064	7.55885		AT4G21620	TP: Signal peptide/SP: Signal peptide	secreted	ER	0	not probable/No/No
AT2G28100	6.58859	7.59218	7.63687	7.50364	7.36599	7.56134	7.49354	7.6152	7.32955	7.32173	7.03905	7.35929	7.1151	6.72646	7.53198	6.90039	6.75835	7.56484	7.28305	7.18607	7.49293	7.28619	6.30788	6.66615	7.3277	7.32407	6.47925	7.43837	6.49269	7.17776		AT2G28100	TP: Signal peptide/SP: Signal peptide	secreted	ER	0	not probable/No/No
AT2G38530	8.21513	8.24558	8.07268	7.6354	7.85697	8.31151	8.14136	8.08863	7.86636	8.163	8.32054	8.26563	8.02512	8.06113	7.57888	8.14277	7.66791	8.0553	7.55918	7.89693	8.25306	7.96022	7.84986	7.92165	8.04641	8.05762	8.17907	8.03568	8.24614	8.21688		AT2G38530	TP: Signal peptide/SP: Signal peptide	secreted	ER	0	not probable/No/No
AT3G08680	7.00428	6.42858	6.38929	6.52243	6.60922	6.50336	6.48416	6.80087	6.46693	6.90838	6.79517	6.94379	6.46273	6.44973	6.37119	6.54912	6.71219	6.4588	6.43825	6.44001	6.52258	6.86492	6.46716	6.43575	6.49174	6.67182	6.47468	6.98207	6.45064	6.54137		AT3G08680	TP: Signal peptide/SP: Signal peptide	plasma membrane	ER	2	not probable/No/No
AT4G00860	6.96197	7.10397	6.94847	7.08368	7.08891	6.81149	7.18093	7.05454	7.15303	7.27855	7.13557	7.18529	7.23751	6.98542	7.2307	7.25113	7.3222	7.41417	7.19735	6.56983	7.15815	7.28436	7.09889	7.19116	7.22969	7.29836	7.31635	7.30682	7.27155	7.3113		AT4G00860	TP: Signal peptide/SP: Signal peptide	secreted	ER	0	not probable/No/No
AT2G06925	6.86824	6.54325	6.99276	6.37535	6.68082	6.67851	6.64052	6.57305	6.68364	6.36803	6.45953	6.08028	6.6233	6.76789	6.9103	6.80716	6.50909	6.73289	6.92585	6.76029	6.98469	6.79931	6.62742	6.7337	6.7554	6.88291	6.79466	6.64871	6.59525	6.60806		AT2G06925	TP: Signal peptide/SP: Signal peptide	secreted	ER	1	not probable/Yes/No
AT4G01130	7.27586	7.04246	6.86943	7.17657	6.94788	6.89066	7.20208	7.00547	6.96964	6.84799	6.86756	6.52512	6.98971	7.27942	6.37119	6.54912	6.88938	6.94118	6.98299	7.25283	7.19481	6.78131	7.04086	7.02731	6.96668	7.07414	7.03277	6.77213	6.88901	6.8526		AT4G01130	TP: Signal peptide/SP: Signal anchor	secreted	ER	0	not probable/No/No
AT4G39640	7.24115	7.42059	7.25043	7.35293	7.37992	7.49192	7.35647	7.44718	7.15378	7.41771	7.16353	6.78492	7.17018	7.52669	7.54664	7.17304	7.08713	7.63582	7.09986	7.31725	7.02189	7.20331	7.21984	7.34468	7.35497	7.32359	7.47502	7.47216	7.29463	7.2011		AT4G39640	TP: Signal peptide/SP: Signal peptide	secreted	ER	0	not probable/No/No
AT2G37640	6.60185	6.52517	6.38929	6.35986	6.43858	6.31525	6.69177	6.81034	6.61324	6.32036	6.79517	6.27166	6.65304	6.60073	6.4928	6.54912	6.51607	6.43913	6.58353	6.30339	6.34152	5.94552	6.11969	6.65569	6.53499	6.66078	6.6189	6.42689	6.19055	6.54137		AT2G37640	TP: Signal peptide/SP: Signal peptide	secreted	ER	0	not probable/No/No
AT1G80170	6.45009	7.40508	7.38946	6.63076	6.60922	6.50336	6.80842	6.97935	6.46693	6	7.1519	6.8227	7.03097	6.90971	7.02632	6.88413	6.53341	6	7.32587	7.36228	7.3634	7.01711	7.08418	7.41934	7.18173	7.13843	7.0776	6.90425	6.79609	6.54137		AT1G80170	TP: Signal peptide/SP: Signal peptide	secreted	ER	1	not probable/No/No
AT4G20830	7.18258	7.25302	7.23452	7.23836	7.33408	7.48097	7.1899	7.35923	7.00913	7.14804	6.79517	7.1739	7.36848	7.49925	7.47346	7.16194	7.15772	7.52478	7.09207	7.30263	7.18407	7.09101	7.39334	7.31412	7.23901	7.15589	7.16129	7.18445	7.44937	7.15032		AT4G20830	TP: Signal peptide/SP: Signal peptide	secreted	ER	1	not probable/Yes/No
AT2G39780	7.52109	7.56581	7.53674	7.65294	7.61419	7.66398	7.58066	7.67355	7.56927	7.85126	8.06272	7.74487	7.58035	7.19502	6.32404	8.00421	7.67268	7.49299	7.476	7.65093	7.60152	7.66149	7.89991	7.87764	7.37131	7.60825	7.64766	7.78287	7.36541	7.86052		AT2G39780	TP: Signal peptide/SP: Signal peptide	cytoplasm	ER	0	not probable/No/No
AT1G10640	6.87917	6.99543	7.02227	6.59087	6.47859	6.59755	6.48416	6.78851	6.91239	6.41123	6	6.65996	6.90474	7.00699	7.0478	6	6.5658	6.86455	6.8639	6.80252	6.93586	6.56082	6.39934	6.77886	6.87966	6.90804	6.9603	6.44726	6.57273	6.54137		AT1G10640	TP: Mitochondrial/SP: Signal peptide	secreted	ER	1	not probable/No/No
AT5G67130	7.10661	6.66731	6.83708	7.27936	7.09482	7.00568	7.18812	7.07954	6.92108	7.00641	6.79517	6.98347	6.74507	6.93648	6.86836	6.54912	7.03867	6.95771	6.72639	6.56985	6.67861	7.01537	6.63849	6.59185	6.8889	6.3773	6.86352	6.8161	6.87271	6.68999		AT5G67130	TP: Signal peptide/SP: Signal peptide	secreted	ER	1	highly probable/Yes/No
AT3G20520	7.33307	7.17669	7.08506	7.0493	6.95462	7.22669	6.52914	7.10513	6.49895	6.89089	6.79517	7.16956	7.04731	7.35575	6.97672	6.54912	7.19069	6.69459	7.09998	6.03335	6.89281	6.04342	7.10203	6.5556	6.733	6.76235	6.98447	6.6166	6.53922	6.53882		AT3G20520	TP: Signal peptide/SP: Signal peptide	secreted	ER	1	probable/Yes/No
AT5G24770	6.95538	5.99741	7.11357	6	6	6	6	7.29096	7.38758	6.91886	7.64927	7.13288	7.06618	7.28528	7.10028	7.17268	7.22333	6.4588	6.31492	7.5393	7.5571	6	7.09663	6	6.49174	6.74588	7.15307	6	6.92388	6		AT5G24770	TP: Signal peptide/SP: Signal peptide	secreted	ER	0	not probable/No/No
AT3G04290	6.85707	6.90944	6.88925	7.11232	6.87099	6.81657	7.11665	7.17243	7.20267	6.64517	6.76766	7.02439	6.2886	7.0647	6.93561	6.54912	6.8298	6.82423	6.84063	6.82337	6.78949	6.85814	6.42929	6.82174	7.17313	7.00817	6.75298	6.51792	7.22051	7.12287		AT3G04290	TP: Signal peptide/SP: Signal peptide	secreted	ER	1	not probable/No/No
AT4G23820	6.97638	6.80331	7.29419	7.44559	7.37418	7.30884	7.37909	7.3538	7.15796	7.56831	7.66094	7.57943	7.0919	7.21132	7.46816	7.5785	7.46545	7.68645	7.31694	7.40536	7.34529	7.6343	7.35438	7.61504	7.50733	7.35617	7.39295	7.58931	7.63007	7.51755		AT4G23820	TP: Signal peptide/SP: Signal peptide	secreted	ER	0	not probable/No/No
AT5G08380	8.059	8.22455	8.23036	8.2102	8.10277	8.18849	7.65671	7.95997	7.90101	8.0354	7.78175	7.81821	8.09717	8.01312	8.22176	7.87086	7.90328	8.09	8.17842	8.24067	7.78903	8.22413	8.12982	8.07366	8.09502	8.04494	8.0125	8.07774	8.19916	8.08334		AT5G08380	TP: Signal peptide/SP: Signal peptide	secreted	ER	0	not probable/No/No
AT3G56310	7.20226	7.28562	7.30258	7.45913	7.27924	7.36458	7.36816	7.37405	7.35204	7.46611	7.35107	7.34343	7.33013	7.33559	7.3983	7.40233	7.48231	7.5563	7.51809	7.4702	7.36689	7.42934	7.59397	7.34116	7.53316	7.35134	7.61889	7.71326	7.55754	7.40837		AT3G56310	TP: Signal peptide/SP: Signal peptide	secreted	ER	1	not probable/No/No
AT4G34180	6	7.05344	7.01121	7.11079	6	6	6	7.26479	6	7.29602	6	6	7.17055	7.28613	7.41491	6.99144	7.33759	7.37643	6.43825	7.39772	6.52258	7.16298	7.21394	7.14603	7.34429	7.23469	7.32594	7.05479	7.23237	7.06821		AT4G34180	TP: Signal peptide/SP: Signal peptide	secreted	ER	0	not probable/Yes/No
AT1G72610	7.989	7.99584	7.97831	8.34652	8.1454	7.64762	8.13199	7.96639	7.92497	8.13601	7.78106	7.58426	8.02967	8.0448	7.64109	8.14798	7.82116	8.1482	8.23467	8.04592	7.71384	8.24623	8.12144	6.43575	7.89603	7.93413	7.99986	8.34187	8.43898	7.77181		AT1G72610	TP: Signal peptide/SP: Signal peptide	secreted	ER	0	not probable/Yes/No
AT3G07390	7.84638	7.91729	7.81833	7.43397	7.64825	7.91199	8.00062	7.80147	7.87125	8.10327	8.07263	7.99271	7.85892	7.86398	7.35324	7.87663	7.58593	7.93356	7.89896	7.94656	7.39735	8.04843	7.76477	7.43054	7.89733	7.93334	7.0979	7.85621	7.64609	8.08112		AT3G07390	TP: Chloroplastic/SP: Signal peptide	secreted	possibly plastid	0	highly probable/Yes/No
AT5G10770	7.38392	7.34104	7.33637	7.43456	7.3455	7.26088	7.04604	7.19287	7.30597	7.08684	7.40793	7.33035	7.58784	7.14027	7.36879	7.60687	7.57855	7.25744	7.24949	7.39067	7.37888	7.60238	7.45079	7.53983	7.39666	7.65111	7.50622	7.62986	7.55559	7.62513		AT5G10770	TP: Signal peptide/SP: Signal peptide	endoplasmic reticulum	ER	0	not probable/No/No
AT3G59510	6.27007	6.5024	6.44815	6.0031	6.53539	6.62929	6.76244	5.88107	6.54803	6.39474	6	6.48708	6.52146	6.71808	6.19153	6.54912	6.51607	6.34678	6.2401	6	6	6.46461	6.17615	6.43575	6.11983	6	6	6	6	6		AT3G59510	TP: Signal peptide/SP: Signal peptide	plasma membrane	plastid	1	not probable/No/No
AT2G23000	6.98313	6.84036	6.86508	6.87249	6.44645	6.83714	6.95085	6.99092	7.05098	7.00105	6.45435	7.09393	6.96468	6.82587	7.00801	7.00552	6.91467	6.7721	6.6963	6.72058	6.55682	6.36435	6.74849	6.92225	6.87775	6.9697	6.89894	6.838	7.01475	6.66831		AT2G23000	TP: Signal peptide/SP: Signal peptide	vacuole	ER	0	not probable/No/No
AT4G16500	8.282	7.99717	8.35121	8.05227	8.22981	7.7912	7.85659	8.06739	7.97536	7.22462	8.08979	8.49176	8.14863	6.44973	8.08737	8.32142	7.19824	8.05679	7.87507	8.15258	8.56057	8.48193	7.05184	6.43575	7.85484	7.69589	7.71068	6.84285	8.01104	8.02743		AT4G16500	TP: Signal peptide/SP: Signal peptide	secreted	ER	1	not probable/No/No
AT1G67830	7.33924	7.45731	7.51105	7.13039	7.5597	7.55974	7.62695	7.81093	7.619	7.58535	7.196	7.59507	7.37432	7.69632	7.17874	7.30444	7.24388	7.17625	7.07864	7.17277	7.35971	7.03298	7.59078	7.04545	7.35977	7.35147	7.33808	7.20107	7.04922	7.17441		AT1G67830	TP: Signal peptide/SP: Signal peptide	secreted	ER	0	not probable/No/No
AT2G04780	7.93816	7.9586	7.88095	8.01442	7.94982	7.92486	7.90882	7.99906	8.04646	7.19116	7.31443	7.98475	7.96065	8.08441	8.13581	7.4689	7.90828	8.07664	7.39982	7.61949	7.75151	6.84274	7.50524	8.02868	8.01459	7.9851	8.12661	8.04312	7.66601	7.90514		AT2G04780	TP: Signal peptide/SP: Signal peptide	secreted	ER	0	highly probable/Yes/Yes
AT2G29130	7.1818	7.12132	7.17839	7.37005	7.30001	6	7.11529	6.89113	7.10513	7.13393	6.50705	7.06719	6.82338	6.89675	7.12913	6.96019	7.17239	7.15587	6	7.13473	6.89201	7.14419	6.80077	6.72435	7.32443	7.26634	7.1005	7.3191	7.31612	7.05188		AT2G29130	TP: Signal peptide/SP: Signal peptide	secreted	ER	1	not probable/No/No
AT5G44130	7.46369	7.41269	7.3509	7.20662	6.60922	6.50336	7.32887	7.28586	7.17834	7.45787	6.79517	6.49465	6.46273	7.27316	7.40958	6.54912	7.26301	6.4588	7.26978	7.29973	6.52258	7.34566	6.46716	7.39969	6.49174	7.2672	7.3384	6.42689	7.2796	6.54137		AT5G44130	TP: Signal peptide/SP: Signal peptide	secreted	ER	0	highly probable/No/Yes
AT1G30600	7.16183	6.42858	6.38929	6	6.88023	6.74234	6.48416	7.25582	6.97853	6	6	6.74551	7.02256	7.06355	6.37119	6.54912	6.44561	6.8266	7.05032	6.872	6.70673	6.70591	7.08164	6.97428	7.08288	6.44808	7.01171	6.42689	6.91118	6.54137		AT1G30600	TP: Signal peptide/SP: Signal peptide	secreted	ER	0	not probable/Yes/No
AT1G07080	6.12317	6.22253	6.59508	6.52243	6.60922	6.50336	6.45249	5.68255	6.46693	6.55868	6.79517	6.49465	6.46273	6.04986	6.60004	6.54912	6.30036	6.4588	6.3279	6.10151	6.52258	6.52573	5.91168	6.43575	6.49174	6.05281	6.45129	6.42689	6.25498	6.54137		AT1G07080	TP: Signal peptide/SP: Signal peptide	secreted	ER	0	not probable/Yes/No
AT1G79720	7.65269	7.70426	7.77569	7.65925	7.60556	7.5927	7.68711	7.60609	7.64463	7.70688	7.22096	7.69684	7.70042	7.72245	7.84858	7.53428	7.90873	7.94841	7.64506	7.68498	7.63493	7.77784	6.46716	7.8423	7.77737	7.62621	7.75	7.98714	7.91156	7.15816		AT1G79720	TP: Signal peptide/SP: Signal peptide	secreted	ER	1	not probable/No/No
AT5G07830	7.22696	7.40284	7.29328	7.50977	7.35737	7.28722	7.5265	7.55941	7.57238	7.56162	7.58837	7.49511	7.41084	7.62343	7.53056	7.54194	7.5433	7.43155	7.4796	7.55967	7.46532	7.46779	7.50854	7.46752	7.58285	7.34624	7.58138	7.55288	7.38406	7.48484		AT5G07830	TP: Signal peptide/SP: Signal peptide	secreted	ER	0	highly probable/Yes/No
AT5G59320	9.11049	8.64309	9.16858	9.25252	9.08366	9.28554	8.45127	9.0867	9.07214	9.37358	9.17168	9.36936	8.45267	9.28165	8.94841	9.13985	9.27926	9.00408	8.60728	9.10743	9.32551	9.2224	9.21376	9.30279	9.18284	9.14669	8.72076	9.26192	9.04741	9.00589		AT5G59320	TP: Signal peptide/SP: Signal peptide	secreted	ER	0	not probable/No/No
AT3G48460	7.64159	7.61928	7.51096	7.62806	7.63024	7.48235	7.48172	7.52635	7.57967	7.47934	7.54797	7.53768	7.61289	7.69101	7.52815	7.44685	7.57164	7.59619	7.538	7.44171	7.50078	7.65518	7.35981	7.79418	7.36431	7.40576	7.36406	7.19921	7.59298	7.56531		AT3G48460	TP: Signal peptide/SP: Signal peptide	secreted	ER	1	not probable/No/No
AT5G41050	6.74816	6.39263	6.38929	6.75007	6.50176	6.58666	6.88109	6.72499	6.84505	6.70683	6.79517	6.58732	6.66438	6.80648	6.54696	6.43566	6.68491	6.4588	6	6.71428	6.6345	6.46461	6.59571	6.61166	6.36633	6.8662	6.33369	6.14295	6.8017	6.54137		AT5G41050	TP: Signal peptide/SP: Signal peptide	secreted	ER	0	not probable/No/No
AT1G69295	7.27589	7.35651	7.25515	6.99079	7.32653	7.35817	6.48416	7.43724	7.55603	7.30529	7.54186	7.38206	6.78173	7.6191	7.65918	7.62323	7.57805	7.66483	7.67901	7.26166	6.68232	7.35848	7.28097	7.68026	7.25675	7.63796	7.44234	7.27175	7.27513	7.4823		AT1G69295	TP: Signal peptide/SP: Signal peptide	cytoplasm	ER	0	highly probable/Yes/Yes
AT2G05790	7.10266	7.04479	7.10207	6.99604	7.05962	6.93315	7.12385	7.13881	6.9491	7.00728	6.79517	7.03568	7.23821	6.97889	6.93621	6.72034	6.9747	6.97853	6.8081	6.69352	7.07504	6.98369	6.97935	6.70964	6.86196	6.72427	6.92435	6.84705	6.80957	6.96512		AT2G05790	TP: Signal peptide/SP: Signal peptide	cytoplasm	ER	0	not probable/No/No
AT4G00230	6.89913	6.90086	7.21396	7.05556	6.97687	7.08125	7.3052	7.08969	7.16185	7.16715	7.06608	7.19901	7.19323	6.91848	6.72155	7.04138	7.13647	6.93622	7.07635	7.06269	7.31818	7.58623	7.25316	7.09342	7.20799	7.36447	7.00724	6.92749	7.04631	7.38518		AT4G00230	TP: Signal peptide/SP: Signal peptide	secreted	ER	0	not probable/No/No
AT5G45950	7.69135	7.83959	7.60801	7.64654	7.70087	7.45673	7.90835	7.66886	7.92627	7.6534	7.37132	7.60587	7.91835	7.89136	7.97272	7.24227	7.52836	7.99977	7.92669	7.25881	7.38208	7.73281	7.05526	7.59432	7.52375	7.39055	7.86076	7.56366	7.78252	7.674		AT5G45950	TP: Signal peptide/SP: Signal peptide	secreted	ER	0	not probable/Yes/No
AT3G14310	8.61749	8.43815	8.76524	8.56911	8.32719	8.6522	8.38488	8.55299	8.70569	8.70113	8.62557	8.27654	8.7313	8.5306	8.71534	8.76233	8.63559	8.24575	8.61046	8.89566	8.729	8.72296	8.78715	8.6661	8.84029	8.76578	8.79225	8.96071	8.87885	8.55959		AT3G14310	TP: Signal peptide/SP: Signal peptide	secreted	none	1	not probable/Yes/No
AT5G26000	9.23108	9.11478	8.883	9.02448	8.88556	9.01939	8.93353	8.88232	9.031	8.77709	8.61036	8.99991	9.07827	9.06697	9.0924	8.76279	8.97326	9.06118	8.92097	8.76296	8.86223	8.60041	8.49687	8.90044	9.11193	9.064	8.97882	9.13083	8.86138	9.07142		AT5G26000	TP: Signal peptide/SP: Signal peptide	vacuole	ER	0	not probable/Yes/No
AT1G75750	6.41357	6.22625	6.84208	6.93898	6.27949	6.66683	6.76809	6.97023	6.69507	6.82282	6.84715	6.96455	6.98108	6.75161	6.70813	7.04558	6.97621	6.863	6.80898	6.67589	6.52258	6.89328	6.24625	6.52579	6.30208	6.71614	6.24019	6.9578	6.31037	6.54137		AT1G75750	TP: Signal peptide/SP: Signal peptide	secreted	ER	0	not probable/No/No
AT1G67750	7.34475	7.44067	7.33235	7.33413	7.41614	7.25807	7.44982	7.59094	7.31642	7.38952	6.72509	7.05476	7.1217	7.31887	6.79521	6.70075	7.20903	6.73055	7.24011	7.15954	7.101	6.92598	7.13377	7.05938	7.22219	7.0621	7.13391	7.06845	7.03151	7.07836		AT1G67750	TP: Signal peptide/SP: Signal peptide	secreted	ER	1	lowly probable/No/No
AT2G02850	8.0949	7.82904	8.17675	8.07248	8.27639	8.1688	8.16759	7.83257	8.24945	8.16028	8.19448	8.08202	8.15557	8.23532	8.34887	8.29283	8.18049	8.36486	8.1446	8.06565	8.24642	8.16281	8.09943	8.25829	7.97975	8.01972	8.1227	7.92847	8.05463	8.12376		AT2G02850	TP: Signal peptide/SP: Signal peptide	secreted	ER	0	not probable/No/No
AT1G13750	6.61854	6.54516	6.82877	6.76914	6.72726	6.43039	5.9438	6.76342	6.58269	6.51805	6.6761	5.95783	6	6.77533	6	6.31752	5.99892	6.86371	6	6.21909	6	6	6	6	6.74961	6.17238	6.68051	6.42689	6.94488	6.60709		AT1G13750	TP: Signal peptide/SP: Signal peptide	chloroplast	ER	0	not probable/No/No
AT3G02880	7.20207	7.32535	6.38929	6.52243	6.60922	6.50336	6.48416	7.2406	7.36257	6.55868	6.79517	6.49465	7.18705	6.44973	6.37119	6.54912	6.51607	6.4588	7.18205	6.44001	6.52258	6.46461	6.46716	6.43575	6.49174	7.18912	7.40309	6.42689	6.45064	6.54137		AT3G02880	TP: Signal peptide/SP: Signal peptide	plasma membrane	ER	2	not probable/No/No
AT5G10560	7.89703	7.98725	7.99468	8.02694	7.93278	7.85672	7.95201	8.07073	7.95195	8.00062	8.07309	7.93954	7.90681	8.13439	8.0662	7.98796	7.87853	8.03891	8.03236	7.80595	7.98073	7.92805	7.99745	7.96952	7.79148	7.8793	7.9623	8.00859	7.75208	7.92862		AT5G10560	TP: Signal peptide/SP: Signal peptide	secreted	ER	0	not probable/No/No
AT5G39280	6.88458	7.3916	6.62365	7.04558	7.23229	6.96197	7.08009	6.11805	6	6.47312	6.54559	7.00484	6.89553	7.3326	6.37119	7.11756	7.36898	6.4588	7.34338	7.13661	6.87363	7.3197	6.97645	6.46982	6	6.92953	6	6	7.10961	6.31813		AT5G39280	TP: _/SP: Non-secretory protein	secreted	possibly plastid	0	not probable/No/No
AT3G11780	7.44885	7.17649	6.38929	6.52243	7.08162	6.97679	6.48416	7.33649	6.46693	7.31567	7.14984	6.49465	6.46273	6.44973	7.24089	6.76965	6.51607	7.37241	6.97831	7.04082	7.20413	7.23965	7.40316	7.25397	7.32487	6.44808	7.26338	7.22011	7.18898	7.32992		AT3G11780	TP: Signal peptide/SP: Signal peptide	vacuole	ER	0	not probable/No/No
AT5G23210	7.2819	7.95293	7.9403	8.35996	7.66393	7.78566	7.19892	8.00592	7.87605	8.02159	7.66855	7.40734	8.20806	7.47276	7.80046	7.76028	8.59598	7.44835	8.41187	7.31026	8.38125	8.57966	8.49221	8.49967	7.98879	7.44861	7.87062	8.7218	8.45766	7.42961		AT5G23210	TP: Signal peptide/SP: Signal peptide	secreted	ER	0	not probable/No/No
AT3G12700	7.38458	7.32544	7.01929	7.16119	7.20299	7.07128	7.19771	7.18762	7.32349	7.19851	7.12728	7.26227	7.25893	7.25259	6.94043	7.35713	7.37734	6.94501	7.17163	7.03679	7.06774	7.09204	7.16427	7.10796	7.41065	7.18324	7.1067	7.32616	7.14918	7.30056		AT3G12700	TP: _/SP: Signal anchor	vacuole	none	1	not probable/No/No
AT2G38540	9.36963	9.39994	8.69813	9.16805	9.23158	9.41531	8.21729	9.5333	9.27302	9.2983	8.94164	9.15807	8.45502	9.08215	8.94948	9.45473	9.20182	9.4909	9.41364	9.24986	8.47011	9.57608	9.4842	9.12681	9.29873	9.30402	8.57596	9.3387	9.6237	8.73366		AT2G38540	TP: Signal peptide/SP: Signal peptide	secreted	ER	0	not probable/No/No
AT1G21880	7.43684	7.4206	6.43783	6.80808	7.49667	7.55354	7.58516	6.87925	6.97875	7.72924	7.69116	7.54115	7.0315	7.45749	6.70021	7.60703	7.54727	6.65814	7.32122	6.91944	7.20123	7.46094	6.9313	7.50423	7.64608	6.7245	6.49522	7.5702	6.976	7.08274		AT1G21880	TP: Signal peptide/SP: Signal peptide	plasma membrane	ER	1	highly probable/Yes/Yes
AT3G07990	6.54986	6.77483	6.68469	6.84682	6.8141	6.6516	6.44271	6.89237	6.15733	6.55868	6.79517	6.36693	6.17762	6.47666	7.01578	6.54912	6.64639	6.32615	6.42098	6.36679	6.80084	6.60502	6.49458	6.19782	6.58301	6.29747	6.56552	6.42689	6.45064	6.24519		AT3G07990	TP: Signal peptide/SP: Signal peptide	secreted	ER	0	not probable/No/No
AT2G35860	7.3675	7.03077	6.38929	7.29034	6.48346	6.81537	7.42303	6.7772	7.34329	7.70739	6.79517	6.97739	6.95606	6.60677	6.84365	7.49633	6.6977	6.80769	7.19569	6.84816	6.52258	6.82958	7.60726	6.85912	7.00992	6.89471	6.91093	6.94444	7.5679	6.59253		AT2G35860	TP: Signal peptide/SP: Signal peptide	secreted	ER	0	not probable/No/No
AT5G08000	6	6	5.90656	6	6.31465	6.1307	6	6.98697	6	6.55868	6.79517	6.49465	6	6.54183	5.7261	6.54912	6.33564	5.88527	6	6.34542	6.22825	6	6.27679	6.26989	6.62815	6.91314	6.28249	6.74087	7.22766	6.54137		AT5G08000	TP: Signal peptide/SP: Signal peptide	cytoplasm	ER	0	highly probable/Yes/Yes
AT1G68560	8.73967	8.73322	8.74262	8.73678	8.75538	8.49487	8.81649	8.68602	8.72257	8.68433	8.83187	8.70663	8.73463	8.81913	8.68036	8.76723	8.66089	8.70076	8.60184	8.61649	8.62213	8.61053	8.6278	8.53587	8.61355	8.65862	8.71183	8.63577	8.59529	8.63862		AT1G68560	TP: Signal peptide/SP: Signal peptide	secreted	ER	0	lowly probable/No/No
AT1G17860	7.65168	7.52381	7.74721	7.61529	7.44682	7.20208	6.58959	6.74734	7.13948	6.4959	7.3211	7.11163	6.75869	6.85433	7.23836	7.47671	6.61206	7.27611	7.3325	7.08699	7.34198	6.90647	7.31427	6.92719	6.9966	7.32756	7.3289	7.41035	6.45064	7.30493		AT1G17860	TP: Signal peptide/SP: Signal peptide	secreted	ER	0	not probable/No/No
AT5G63180	7.16212	6.99945	6.38929	7.16846	6.81656	7.14214	6.4846	7.08236	6.40605	6.55868	6.79517	7.03653	6.82332	6.96773	7.22948	6.54912	6.94161	7.02178	7.17846	7.02545	6.65921	6.61285	7.18261	7.31126	7.22029	7.14634	6.00939	7.03851	6.91936	6.89229		AT5G63180	TP: Mitochondrial/SP: Signal peptide	secreted	possibly plastid	1	not probable/No/No
AT5G59310	9.49189	9.56891	9.6582	9.51788	9.55404	9.66418	9.33493	8.87924	9.4298	9.05482	9.87259	9.57455	9.61168	9.59872	9.37341	9.32542	9.50461	9.70165	9.08777	9.43977	9.75338	9.72378	9.40235	9.48094	9.56122	9.61721	9.11749	9.23809	9.6585	9.66992		AT5G59310	TP: Signal peptide/SP: Signal peptide	secreted	ER	1	not probable/No/No
AT4G20430	6.45009	6.89319	6.60198	6.52243	6.40164	6.50336	6.48416	6.90221	5.89152	6.21572	6.79517	6.49465	6.46273	6.3135	8.33608	6.54912	6.51607	7.28945	6.43825	6.44001	6.52258	6.46461	6.46716	6.43575	5.94354	5.99705	7.69129	6.65653	6.45064	6.54137		AT4G20430	TP: Signal peptide/SP: Signal peptide	secreted	ER	0	not probable/No/No
