# Supplementary material for: Transcriptomic and cell wall proteomic datasets of rosettes and floral stems from five Arabidopsis thaliana ecotypes grown at optimal or sub-optimal temperature
Source: Data Brief. 2019 Sep 28;27:104581. doi: 10.1016/j.dib.2019.104581 (PMC6817649; doi:10.1016/j.dib.2019.104581)
Supplement: Durufle et al._Supplementary File 2 [file mmc2.xlsx]

## Sheet: Information
Supplementary File 2. RNAseq data
Sheet "rosettes". Transcript levels in rosettes after growth at 22°C or 15°C.
Sheet "floral stems". Transcripts levels in floral stems after growth at 22°C or 15°C.
The resulting sequences are available at NCBI short read archive (https://www.ncbi.nlm.nih.gov/sra, BioProject PRJNA344545).
Col. 22 = Columbia ecotype grown at 22°C
Col. 15 = Columbia ecotype grown at 15°C
Roch. 22 = Roch ecotype grown at 22°C
Roch. 15 = Roch ecotype grown at 15°C
Grip. 22 = Grip ecotype grown at 22°C
Grip. 15 = Grip ecotype grown at 15°C
Hern. 22 = Hern ecotype grown at 22°C
Hern. 15 = Hern ecotype grown at 15°C
Hosp. 22 = Hosp ecotype grown at 22°C
Hosp. 15 = hosp ecotype grown at 15°C
".1", ".2", and ".3" refer to biological replicates

## Sheet: rosettes
Supplementary Table S2A. Transcript levels in rosettes after growth at 22°C or 15°C.
Results are expressed as means of RPKMs
AGI code	Col. 22.1	Col. 22.2	Col. 22.3	Col. 15.1	Col. 15.2	Col. 15.3	Roch. 22.1	Roch. 22.2	Roch. 22.3	Roch. 15.1	Roch. 15.2	Roch. 15.3	Grip. 22.1	Grip. 22.2	Grip. 22.3	Grip. 15.1	Grip. 15.2	Grip. 15.3	Hern. 22.1	Hern. 22.2	Hern. 22.3	Hern. 15.1	Hern. 15.2	Hern. 15.3	Hosp. 22.1	Hosp. 22.2	Hosp. 22.3	Hosp. 15.1	Hosp. 15.2	Hosp. 15.3
AT3G47810	61.67	64.42	59.33	90.94	83.41	91.07	6.09	3.76	4.07	4.01	8.85	8.15	21.11	23.58	20.38	24.62	24.38	20.8	4.03	3.72	3.75	7.6	6.14	5.23	7.26	2.36	2.79	6.35	8.5	9.76
AT2G13300	0	0.11	0	0	0.26	0.05	0	0	0	0	0	0	6.17	5.48	5.54	6.94	7.66	8.19	0	0	0	0	0	0	0.08	0	0	0.17	0	0
AT1G61510	0	0	0	0	0	0	1.9	1.82	2.23	3.75	4.04	4.19	0.06	0.24	0.19	0.3	0.08	0.08	0	0	0	0	0	0	0	0	0	0	0	0
AT4G24420	0	0	0	0	0	0	0	0.22	0	0	0	0.17	0	1.3	0	0	0	0	0	0	0	0	0	0	4.98	6.21	6.53	20.49	19.08	21.68
AT3G62460	13.03	4.66	6.65	5.33	6.37	3.97	140.38	141.29	173.07	119.4	132.8	115.42	150.09	163.11	162.65	131.64	135.04	128.51	0.96	0.33	0.31	0.3	0.37	0.33	8.44	0.11	0.51	3.52	0.29	0.67
AT5G43050	14.01	16.42	17.44	14	13.04	12.56	1.66	0.82	1.84	0.88	0.95	1.14	0.77	0.96	0.67	0	0.22	0.44	0.3	0.2	0.13	0.38	0.31	0.28	0.15	0.28	0.16	0.84	0.36	0.24
AT3G60950	0	0	0	0	0	0	0	0	0	0.03	0	0	0	0	0	0	0	0.06	6.15	7.24	5.46	7.66	7.38	8.35	0	0	0	0	0	0
AT1G27540	9.57	11.76	12.23	13.84	20.18	17.12	35.74	41.71	39.89	41.68	43.28	39.24	49.06	44.68	51.6	48.8	42.18	48.49	0.75	1.05	0.67	1.64	0.88	0.99	3.96	3.15	3.67	4.45	4.11	5.83
AT3G29736	0	0	0.06	0	0	0.07	11.62	12.02	11.81	25.39	20.07	24.19	0	0	0	0.13	0	0	0.25	0	0	0	0	0	0	0	0	0	0	0.05
AT5G35796	0	0	0	0	0	0	0	0	0	0	0.2	0	0.08	0	0	0	0	0	0.07	0	0	0	0.23	0	6.99	4.96	6.13	9.27	10.79	10.42
AT4G02450	57.9	62.93	60.63	64.03	56.23	58.63	15.22	11.04	13.48	8.84	12.88	11.32	14.54	13.28	17.43	13.07	11.99	9.1	63.35	71.7	59.35	48.71	49.12	49.29	15.42	16.17	15.84	18.84	22.46	19.91
AT5G14840	1.38	1.28	1.67	0.29	0.87	0.26	0.11	0	0	0	0	0	0	0	0	0	0	0	4.19	3.55	3.5	5.18	4.8	5.76	0	0	0	0	0	0
AT5G24240	0.08	0	0.12	0.25	0.28	0.05	5.39	5.82	8.86	8.92	9.55	7.39	21.96	20.45	22.38	18.01	16.85	18.59	0.39	0.21	0.23	0.17	0.05	0.2	5.56	5.05	5.47	16.07	12.93	12.89
AT3G43520	50.96	49.81	41.33	59.32	54.23	51.01	8.37	6.54	4.79	4.78	4.46	7.59	6.75	6.91	8.69	7.85	6.92	6.21	9.19	8.43	9.82	10.29	12.37	7.97	37.74	32.97	33.68	63	60.07	71.06
AT3G29787	0	0	0	0	0	0	5.67	4.68	5.65	6.96	8.17	7.39	7.37	6.71	8.96	9.14	8.25	7.5	0	0	0	0	0	0	0.44	0	0	0.31	0	0.09
AT4G22710	0.65	1.18	4.11	1.16	2.06	7.51	0.57	1.02	3.52	0.17	2.7	1.23	0.66	0.87	0.66	2.22	1.44	1.9	0.52	0.95	0.3	0.44	1.03	0.7	27.66	43.13	37.39	64.93	66.25	71.15
AT2G04378	30.77	27.39	32.41	20.28	24.05	29.49	1.16	0	0.14	0	0.11	0	0.07	0	0	0	0	0	0	0	0	0	0	0	0	0	0	0.09	0	0
AT3G18535	8.06	8.08	15.54	7.56	9.45	14.61	0.32	0	0.1	0	0.24	0.07	0	0	0	0.28	0.06	0	54.45	56.25	54.39	53.17	66.7	69.85	4.08	8.51	9.47	5.83	5.29	4.35
AT5G59630	0	0	0	0.2	0.05	0.05	0.05	0	0	0.03	0.04	0.07	0	0.04	0	0.04	0.03	0.06	1.21	1.13	0.94	1.21	1.04	1.34	0.04	0	0	0	0	0.03
AT1G09420	1.35	0.88	3.06	1.96	2.66	3.4	20.06	20.71	25.03	36.21	40.8	47.99	33.71	31.09	30.15	37.26	38.15	37.29	3.21	4.35	3.15	2.98	4.19	3.72	23.26	22.61	26.61	36.21	37.09	34.67
AT2G15290	69.87	69.92	62.59	78.44	63.04	59.66	17.97	14.9	21.45	15.73	15.35	17.92	69.76	67.53	73.62	80.9	73.13	81.12	16.97	15.96	17.18	16.07	22.13	18.41	22.52	19.24	16.35	17	14.69	12.74
AT4G20480	28.5	20.74	26.86	23.77	27.57	24.77	25.22	22.04	23.86	31	35.96	31.41	0.1	0	0.11	0	0.07	0	27.5	23.97	29.54	27.93	27.86	27.54	29.06	27.73	26.96	57.94	53.55	51.43
AT3G44280	13.62	16.87	13.54	17.6	14.43	17.04	1.34	0.15	0.76	0.4	0.87	0.8	0.98	0.44	0.15	0.14	0.99	0.61	11.69	17.16	13.83	19.06	18.22	18.13	1.06	1	1.02	0.38	2.15	1.51
AT1G35340	45.05	38.8	50.49	51.92	47.36	42.61	37.38	38.33	39.28	44.35	34.23	35.18	7.18	5.8	5.88	5.35	4.52	5.61	6.58	7.32	7.21	4.45	5.21	6.24	7.42	6.87	7.61	7.63	5.87	6.85
AT2G10410	128.81	108.91	85.85	96.62	108	95.93	3.3	0.11	0.22	0.07	0.09	0.17	0	0.11	0.22	0.1	0.07	0	0.2	0.13	0	0.13	0	0.27	0.29	0.37	0	0.28	0	0.63
AT5G54290	56.66	40.83	59.37	70.41	73.38	57.78	3.35	1.42	1.34	1.79	2.04	1.46	38.17	42.75	43.73	56.5	60.01	57.15	50.15	43.68	48.9	75.44	70.58	68.85	5.09	1.28	2.21	5.35	2.52	2.58
AT4G14905	3.62	3.13	4.82	6.42	5.72	5.22	0.08	0	0	0	0	0	0	0	0	0	0	0	0.07	0	0	0	0	0	0	0	0	0	0	0
AT5G38120	2.76	1.88	1.53	1.65	1.45	1.71	5.79	4.76	7.54	6.49	4.33	9	36.84	40.82	44.01	9.88	10	9.57	1.02	2.49	0.52	1.98	4.44	1.44	1.59	3.5	3.09	1.26	1.83	1.39
AT5G55790	11.13	7.26	9.26	10.79	11.65	11.28	0.39	0.34	0	0.12	0.14	0.4	1.12	0.5	0.18	1.32	0.8	1.86	0	0	0	0	0	0	0.15	0.87	0.17	0.65	0.19	1.12
AT5G05060	13.79	16.93	18.35	10.59	13.88	12.62	0.13	0	0	0	0	0.09	2.63	2.96	3.12	1.81	2.72	3.8	1.39	1.09	1.2	1.75	1.77	1.47	0.42	0	0	0.15	0.26	0.08
AT1G24807	0	0	0.14	0.14	0	0	0	0.32	0.82	0.43	0.13	0.12	11.92	10.99	10.25	4.51	5.14	5.24	0	0.1	0.13	0	0	0.14	5.32	4.62	5.81	3.9	5.72	6.77
AT4G02725	53.78	64.76	61.48	59.37	45.1	50.99	5.87	3.84	6.16	4.87	3.72	5.7	4.39	3.04	5.05	5.63	5.24	2.57	50.21	63.94	73.65	63.94	67.95	62.58	3.23	4.33	4.76	5.23	5.02	6.46
AT3G30218	0	0	0	0	0	0	0	0	0	0	0.03	0	0	0	0	0	0.02	0	1.37	1.28	1.26	1.32	1.74	1.15	0	0.03	0	0	0	0
AT5G10140	1.15	0.67	0.21	0.52	0.95	0.39	61.5	48.11	56.7	65.55	57.5	54.04	8.32	8.84	7.05	4.37	6.5	6.63	47.23	47.14	40.66	25.34	27.88	18.79	45.91	42.3	56.96	59.7	58.38	57.7
AT1G27570	0	0	0	0	0	0	0	0	0.12	0	0	0	0	0	0	0	0	0	1.76	1.16	1.71	2.23	1.94	2.16	0.68	0.94	1.03	3.22	3.58	2.85
AT5G28919	20.19	15.47	24.37	21.16	22.47	18.98	0.74	0.07	0	0	0	0	0	0	0	0	0.04	0	0.06	0	0	0	0	0	0	0.06	0	0.33	0	0
AT2G33220	65.63	96.88	72.62	74.9	69.73	75.49	6.07	2.19	5.06	3.34	4.11	5.5	5.46	4.54	5.23	3.24	5.04	3.56	4.26	4.06	4.93	4.87	5.11	4.77	3.25	2.58	4.12	5.38	5.01	4.54
AT5G27630	0.61	0.04	0.83	0.48	0.94	1.1	0.91	0.56	0.73	1.2	1.69	1.57	0.95	0.89	0.57	1.81	1.86	1.58	1.02	1.1	0.48	1.11	1.59	1.02	3.26	4.19	3.41	7.25	7.55	8.43
AT1G65985	1.61	1.33	1.81	0.95	1.36	1.18	0	0	0	0	0	0	0	0	0	0	0	0.11	0	0	0	0	0	0	0	0	0	0.1	0	0
AT3G29739	0	0	0	0.07	0	0.09	13.52	12.53	15.27	20.75	17.17	25.03	0	0	0	0	0	0	0.15	0	0	0.09	0.23	0	0	0	0	0	0	0
AT3G06433	1.02	0.94	1.05	0.26	0.27	0.46	0.04	0	0	0.04	0.03	0.13	0	0	0	0	0	0	0.03	0.04	0.03	0.04	0.16	0.14	0	0	0	0	0	0.02
AT1G44510	0	0	0	0	0	0	0.03	0	0	0	0	0	0	0.03	0.03	1.33	1.05	1.23	0	0	0	0	0	0	0.07	0.02	0.03	0	0	0
AT2G04170	2.67	4.97	4.4	14.06	13.9	12.38	0.85	1.9	1.88	1.7	2.02	1.23	0.42	0.46	0.32	1.39	1.42	1.66	0.3	0.39	0.51	4.6	3.34	4.38	0.74	0.74	0.97	0.18	0.3	0.45
AT4G13170	52.04	49.66	46.89	27.97	19.08	20.29	2.53	1.19	2.03	1.07	1.1	1.02	15.37	15.86	14.8	7.8	10.2	6.28	48.68	42.38	47.51	28.68	26.35	22.55	19.35	18.51	16.25	9.61	12.05	16.59
AT3G44890	211.77	247.27	221.06	187.28	119.83	121.53	48.57	39.42	59.11	23.32	18.22	32.98	41.59	46.51	44.66	21.2	25.55	22.87	243.2	234.32	272.63	176.52	189.78	192.79	56.93	47.22	53.17	18.81	24.22	26.6
AT1G25155	0	0.17	0	0	0	0.12	0.12	0.11	1.02	0.45	0.09	0.34	11.53	13.61	11.6	5.25	5.08	6.16	0.2	0.21	0.09	0.13	0.11	0.09	4.94	5.51	7.78	5.51	6.89	7.39
AT4G28030	95.3	110.09	90.5	80.05	56.87	61.75	38.85	41.4	41.1	30.6	24.99	28.93	43.73	45	47.38	24.86	28.33	28.77	144.7	126.27	125.11	102.96	103.25	108.96	53.23	48.22	53.61	34.07	29.64	27.9
AT4G16940	0.28	0.05	0.28	0.31	0.52	0.31	0	0.19	0.36	0.04	0	0	0.06	0.31	0.17	0	0.04	0.31	0.32	0.38	0.28	0.59	0.7	0.46	5.55	5.84	6.66	6.37	8.7	6.12
AT1G31580	2411.47	2422.57	1493.39	3061.44	2945.55	2474.8	85.6	0.82	0.84	1.66	2.31	4.55	22.73	23.47	20.86	16.78	21.79	20.01	2.84	0.81	0.9	1.7	0.93	2.89	1.61	0.83	0.64	10.44	4.18	3.92
AT4G08110	4.56	3.63	3.68	4.39	5.38	4.35	0	0	0	0.03	0	0	0.04	0.04	0	0	0	0	2.34	2.21	2.94	3.44	3.59	2.26	0	0	0	0	0	0.06
AT5G57890	8.88	8.48	7.69	5.71	6.34	5.72	1.15	1.74	0.94	0.89	0.93	0.94	0.95	1.59	1.67	1.38	0.88	0	9.76	8.77	7.7	5.4	5.41	5.39	14.17	15.36	13.4	6.36	8.82	9.6
AT5G56747	2.31	3.69	2.85	4.88	6.38	5.84	0	0	0	0	0	0	0	0	0	0	0	0.33	0	0.08	0.1	0	0.23	0	0	0	0.12	0.16	0.27	0.53
AT5G34795	0.95	0	0.82	0.62	1.29	1.2	0.09	0	0	0	0	0	0	0	0	0	0	0	2.76	2.07	2.45	3.86	4.16	3.61	0	0	0	0	0	0
AT4G09360	0	0	0	0	0	0	0	0	0	0	0	0	0	0	0	0	0	0	1.26	1.38	1.02	0.87	1.14	0.75	0	0	0	0	0	0
AT3G27990	6.83	4.26	4.68	4.32	5.34	5.32	0	0	0	0	0	0	0	0	0	0	0	0	4.98	5.74	6.65	7.15	7.86	6.59	0	0	0	0	0	0
AT1G25211	33.19	19.29	30.83	39.31	38.69	34.85	0.79	0	0	0	0	0.05	0.92	0.82	2.67	1.83	2.52	1.72	0	0	0	0	0	0	1.44	0.71	1.85	3.76	2.81	5.56
AT3G47965	16.92	17.31	12.59	20.33	14.87	21.6	0	0	0	0	0	0	0	0	0	0	0	0	0	0	0	0	0	0	0	0	0	0	0	0.32
AT1G66590	7.35	9.29	5.42	13.19	8.11	12.25	43.17	29.62	48.22	58.67	55.47	62.21	7.27	7.67	6.93	7.06	6.68	3.1	14.94	16.81	9.24	18.6	18	12.89	49.73	50.77	48.65	96.91	125.19	109.24
AT3G44740	4.78	3.59	3.2	3.14	3.33	2.62	0	0	0	0	0	0	0	0	0	0	0	0	0	0	0	0	0	0	0	0	0	0	0	0
AT5G27345	0.08	0	0.04	0.12	0.6	0.2	0	0.14	0.05	0	0	0	2.7	2.12	2.62	1.19	1.32	1.6	0	0.12	0.15	0	0	0	0.13	0.08	0.23	0.18	0.26	0.21
AT1G28510	18.8	14.74	14.6	13.92	12.75	11.81	19.78	17.4	20.2	13.63	13.77	12.53	21.54	21	22.91	18.58	13.88	14.84	0.3	0.34	0.78	0	0.42	0.19	18.43	20.68	17.67	15.78	16.32	15.3
AT4G33360	11.85	10.04	15.04	15.94	13.96	16.6	0.67	0.76	0.19	0.11	0.35	0.65	0.59	0.18	0.44	0.41	0.51	0.57	12.18	13.3	9.99	8.95	7.72	11.28	0.38	0.21	0.9	0.96	0.93	1.22
AT1G07660	18.79	30.56	21.61	25.54	20.02	21.81	23.11	22.67	24.9	27.42	32.23	26.67	22.08	24.35	22.09	26.76	30.24	27.85	24.61	24.83	22.42	33.21	30.18	28.61	46.81	43.03	42.35	76.47	85.83	84.52
AT4G15690	14.02	14.26	11.95	1.15	0.66	2.47	1.29	0.96	0.78	0	0	0	2.32	2.23	2.35	0	0.13	0	4.7	4.25	3.3	0	0.36	0	0.34	0	0	0	0	0
AT1G24148	24.27	22.51	23.35	24.66	41.64	32.41	1.07	0.13	0.61	0.31	0.27	0.1	16.82	17.48	17.98	33.35	33.7	32.87	0	0.62	0.55	0.12	0.29	0.19	0.49	0.93	0.91	0.77	0.42	0.63
AT2G28430	20.64	37.75	25.26	30.95	31.83	32.03	0.52	0	0	0	0	0	0	0	0.24	0	0	0	24.77	24.64	26.98	28.1	29.66	33.98	0	0.19	0	0	0.26	0.17
AT3G11530	13.41	22.87	15.42	15.49	16.3	20.45	0.69	0	0	0.31	0.09	0.16	0.72	0.45	0.16	0.3	0.27	0.21	18.58	16.95	21.13	22.85	26.81	24.03	0.09	0.13	0.45	0.78	0.17	0.48
AT2G18400	13.65	14.49	12.33	7.65	8.8	10.15	1	0.36	1.45	0.48	0.59	0.82	0.83	0.86	1.27	0.17	1.3	0.24	5.83	6.37	8.24	9.2	12.28	9.09	0.16	1.49	0.52	2.04	1.97	2.06
AT5G43403	1.45	1.91	2.58	2.71	2.86	3.39	0	0	0	0.09	0	0	0	0	0	0	0	0	0	0	0	0	0	0	0	0	0	0	0	0
AT2G17420	46.67	30.76	36.38	40.39	39.85	43.51	45.36	37.46	45.34	41.82	45.13	42.03	47.07	41.61	46.78	43.88	44.28	43.6	10.14	9.38	5.38	5.46	5.89	5.93	10.66	8.7	9.91	12.67	9.57	16.77
AT4G13810	10.45	7.87	11.22	21.09	28.63	23.44	0.47	0.05	0.16	0.41	0.52	0.12	1.64	1.01	0.86	0.75	0.79	0.7	2.37	4.31	2.62	1.86	2.22	1.78	0.32	0.26	0.3	0.53	0.58	0.23
AT1G71920	0.53	2.49	1.82	0.8	1.67	0.67	25.82	20.29	18.47	13.92	14.79	8.45	23.25	24.9	26.17	17.34	14.37	17.83	0.86	1.25	0.97	1.51	1.25	1.89	2.61	1.18	1.52	1.17	1.96	0.83
AT1G42852	0	0	0	0	0	0	1.22	1.75	2.07	2.7	2.35	3.16	0	0	0	0	0	0	0	0	0	0	0	0	0	0	0	0.18	0	0
AT4G07825	32.46	21.11	27.1	15.75	20.1	18.89	1.54	0	0	0.05	0	0	0	0	0	0	0	0	0.07	0	0	0	0	0	0	0	0	0	0.08	0.06
AT4G31530	49.15	52.43	59.73	63.65	51.68	67.09	56.1	66.9	67.9	62.46	57.56	71.3	66.94	70.34	61.68	60.69	64.08	62.2	13.74	18.16	17.91	15.71	15.6	19.61	22.04	16.64	12.88	13.92	10.67	12.02
AT5G24670	19.6	18.17	24.29	21.22	30.66	32.82	22.37	22.17	26.16	46.56	49.13	61.63	4.25	4.8	4.85	3.58	3.39	4.94	47.82	50.94	51.42	68.94	66.78	84.61	3.71	3.55	3.18	8.14	7.72	5.31
AT1G27565	0	0	0	0	0.51	0	0.5	0	0.68	0.3	0.37	0	12.04	16.18	15.46	13.26	16.93	12.62	26.89	19.62	19.53	17.36	14.07	15.99	26.27	27.99	17.92	42.07	39.09	46.39
AT3G58010	27.01	24.2	28.6	44.31	47.39	43	13.31	14.39	16.92	22.47	21.89	24.81	15.8	16.43	15.42	18.54	23.06	19.85	23.18	25.57	23.42	39.77	42.09	40.2	16.68	18.45	18.61	20.51	21.41	22.55
AT4G09200	4.24	3.46	5.81	5.57	4.99	6.03	0	0	0	0.05	0	0	0	0	0	0	0	0	0	0	0	0	0	0	3.09	3.78	2.53	4.82	6.12	5.93
AT4G09680	6.21	2.78	6.54	7.41	8.29	7.9	7.29	7.59	6.76	10.4	9.68	10.97	0.5	0.51	0.48	0.61	0.25	0.26	3.16	2.67	3.04	3.08	2.57	3.06	0.68	0.44	0.56	0.66	0.39	0.46
AT4G09580	10.29	9.08	12.63	12.85	15.48	13.84	3.31	2.87	2.92	3.04	3.6	3.54	10.87	12.49	10.49	13.13	12.9	13.63	1.5	1.29	1.23	1.4	1.07	1.02	5.56	5.84	4.47	6.07	5.96	9.1
AT3G20120	5.15	4.43	5.34	8.88	11.94	8.11	0	0.07	0.07	0.27	0.17	0.1	5.65	5.48	6.39	11.65	10.07	12.02	4.08	2.94	4.85	7.41	6.61	5.97	7.55	5.64	7.4	19.93	21.04	22.6
AT1G20810	59.12	76.01	56.89	59.13	43.18	40.42	18.06	18.21	14.6	9.89	9.71	7.48	13.52	13.57	12.51	7.69	10.42	9.79	66.08	63.57	69.73	64.82	54.86	63.92	20.08	17.5	18.19	11.26	8.56	7.39
AT5G07780	0	0.05	0	0.33	0.44	0.96	0.07	0.06	0.19	0.47	0.16	0.54	0.12	0.31	0.2	0.18	0.21	0.09	0.12	0.08	0.05	0	0.18	0.05	0.62	0.8	0.43	4.52	4.71	5.56
AT5G21070	7.15	8.21	8.88	6.7	10.33	9.56	7.62	7.49	7.32	11.81	15.54	15.43	8.58	8.15	6.95	14.9	12.5	12.55	0.09	0	0.16	0.11	0.09	0.17	0.18	0	0	0.89	0	0.14
AT4G04180	0.85	0.4	0.9	1.04	1.02	0.79	3.82	4.77	4.21	7.04	7.85	6.36	4.89	4.94	4.98	5.65	6.6	7.58	1.33	1.75	1.64	1.45	2.48	1.8	5.31	5.06	4.02	9.59	10.38	11.32
AT4G12060	50.6	53.8	60.47	48.39	42.88	42.4	16.81	19.31	25.64	12.38	13.5	18.51	22.8	25.87	21.01	16.89	15.59	17.86	18.58	18.37	26.04	18.11	21.72	18.39	9.96	7.46	8.09	7.05	6.88	5.77
AT2G09795	10.1	12.55	7.18	12.48	14.55	11.18	0.56	0	0	0	0	0	0	0	0	0	0	0	0.12	0	0	0	0	0	0	0	0	0	0.2	0.29
AT3G29680	2.25	2.03	2.62	4.83	3.9	5.16	1.02	1.41	2.27	3.39	3.83	2.48	1.31	0.64	1.44	2.71	3.78	2.68	8.12	10.47	8.5	11.4	9.54	10.52	2.13	1.46	1.37	0.74	1.1	1.31
AT1G23780	15.53	7.55	10.27	15.35	19.66	15.93	0.77	0	0.13	0.08	0.62	0.1	0.35	0.42	0.06	0.24	0.08	0.17	14.83	14.9	14.74	17.51	16.11	13.59	14.87	14.16	16.37	26.47	23.67	21.84
AT1G71340	18.32	13.9	8.19	14.37	12.5	9.27	1.77	2.06	1.56	2.86	2.66	2.91	2.19	2.05	2.3	2.77	2.63	3.11	1.61	1.51	1.88	2.53	2.17	2.16	25.83	23.36	27.45	29.69	32.64	25.6
AT1G12940	0.11	0.1	0.89	0.06	0.3	0.07	0.44	0.91	0.66	0.96	3.01	0.9	0.73	0.63	0.6	0.31	0.86	0.79	1.36	0.72	0.15	0.22	0.37	0.11	0.12	0.05	0	11.55	12	11.54
AT1G71720	23.61	22.48	24.42	21.34	14.35	17.22	8.54	7.05	7.32	4.55	2.8	3.41	7.24	7.6	7.86	4.41	3.83	4.38	33.17	28.12	29.55	16.77	21	17.23	32.52	37.66	35.76	11.29	13.34	10.24
AT5G26800	15.13	17.5	12.27	14.96	8.45	8.49	1.41	0.54	1.28	0.6	0.3	0.97	0.84	1.22	0.92	0.86	0	0.24	18.6	20.93	18.72	13.81	14.92	13.06	0.8	1.05	0.87	0.46	0.79	1.68
AT1G63870	0	0.14	0	0	0.04	0.04	0.04	0	0.11	0	0.03	0	3.52	2.37	2.99	1.35	1.13	1.3	0	0	0	0	0	0	0	0.03	0.07	0	0	0.03
AT4G22000	26.77	29.47	27.01	25.74	25.29	21	2.04	0.33	1.01	0.56	0.82	0.76	1.7	1.77	1.86	4.78	3.29	2.01	34.76	38.9	23.88	29.07	25.79	22.01	0.59	0.14	0.8	1.47	1.28	0.96
AT5G43060	6.71	4.51	12.72	6.08	5.29	11.77	4.71	5	8.48	5.51	6.18	8.25	46.09	45.46	45.23	75.45	81.6	67.71	5.34	5.35	4.76	3.14	4.35	5.69	17.31	33.16	41.34	32.28	34.09	35.22
AT2G15555	0.09	0.08	0.09	0.09	0	0.11	1.08	1.07	0.54	1.65	1.24	1.15	4.18	3.11	4.36	5.96	3.39	3.89	69.86	70.53	81.1	93.75	90.74	104.79	69.29	66.1	70.77	186.45	134.42	126.74
AT3G27430	51.25	53.53	57.78	65.38	67.33	62.16	24.44	28.29	26.43	30.65	35.83	37.18	33.72	29.94	28.43	35.58	32.18	36.61	45.55	47.42	41.69	41.9	43.24	45.28	47.55	41.56	45.73	64.51	69.3	67.33
AT4G22450	0	0	0	0	0	0	10.37	13.24	15.34	20.26	19.72	27.78	0.08	0.24	0	0.32	0.11	0.34	0.15	0	0	0	0	0.07	0	0	0	0	0	0.12
AT1G68080	3.42	2.49	2.52	2.7	3.24	3.15	3.87	3.47	2.95	4.94	4.42	3.6	0.49	0.34	0.25	0.46	0.57	0.22	0.25	0.35	0.5	0.25	0.37	0.06	3.87	3.53	3.3	5.46	6.62	5.31
AT5G61550	0	0	0.1	0.08	0.1	0.22	0.09	0.08	0.12	0.17	0.41	0.15	2.15	1.72	1.48	2.72	2.33	2.22	0.15	0.21	0.1	0.05	0	0.28	0.32	0.14	0.28	1.41	0.91	1.08
AT3G18520	9.15	10.2	10.64	10.75	13.93	12.97	10.75	12.27	11.83	14.28	16.91	16.13	12.14	12.46	11.33	13.47	15.54	13.77	4.76	4.21	4.66	4.74	5.04	4.29	5.14	5.04	4.49	5.81	5.78	4.45
AT3G44042	0	0	0	0	0	0	0	0	0	0	0.1	0	2.5	3.17	2.86	5.39	7.87	7.72	0	0	0	0	0	0	0.1	0	0	0.15	0.13	0.08
AT1G63390	0.25	0.22	0.75	1.5	1	0.63	10.75	9.58	5.62	7.61	9.38	7.59	6.24	5.36	8.91	7.83	11.35	10.6	8.46	7.89	7.52	10.01	9.61	7.29	28.91	26.35	26.81	35.06	49.17	47
AT1G63230	1.43	1.01	1.62	1.44	1.51	1.72	0.16	0.07	0.22	0	0.12	0.06	0	0	0	0	0.05	0.3	0	0	0	0	0	0	0	0	0.14	0.18	0	0
AT2G05440	6.04	10.14	7.39	21.65	23.67	20.91	0	0	0.19	0.58	1.01	0.68	0	0.18	0.18	1.86	1.5	0.7	0	0	0	0.2	0	0	1.72	3.1	7.08	2.91	5.32	6.14
AT2G15292	12.14	9.33	15.47	9.27	10.92	11.6	0.51	0	0	0	0	0.07	0.43	0.62	1.03	0.18	0.3	0.25	0	0.06	0	0	0	0	0.32	0	0	0.35	0	0
AT2G14878	42.97	59.4	37.99	59.31	64.13	83.78	1.03	0	0	0	0.11	0.1	0	0.25	0	0	0	0	0	0	0	0	0	0	0.12	0.11	0	0.83	0	0.19
AT1G31500	14.34	12.1	14.89	11.17	13.71	10.04	3.56	3.83	3.61	2.5	2.07	2.63	12.23	12.78	13.34	13.29	12.51	14.18	6.64	4.45	5.74	3.33	5.21	4.38	14.04	14.08	14.6	12.34	14.97	15.6
AT5G26622	9.44	7.95	15.1	8.91	11.1	10.62	0.53	0	0	0.05	0	0.06	11.53	11.35	11.01	12.47	11.45	11.86	0	0	0.06	0	0.07	0.07	0.21	0	0	0.69	0	0
AT5G39000	0	0	0.04	0	0.05	0	4.46	4.93	6.8	4.6	4.98	5.64	5.01	4.41	4.51	5.76	4.45	6.9	0.4	0.24	0.14	0.3	0.41	0.18	0.27	0	0.08	0.06	0	0
AT2G05914	1.12	0.13	0.35	0.07	0.76	0.18	39.02	31.56	37.98	13.04	12.93	8.66	27.26	26.98	27.84	6.33	8.61	6.89	0.45	0.15	0	0.09	0.08	0	18.92	10.36	11.02	7.83	7.37	5.46
AT4G32210	57.97	93.55	73	83.12	93.59	73.91	10.83	1.21	1.45	1.25	0.18	4.81	1.74	1.07	1.01	0.85	0.87	1.04	65.38	71.06	58.89	84.09	77.79	80.62	62.8	73.35	91.14	127.55	149.94	116.67
AT3G07565	11.16	11.32	12.24	11.35	14.65	12.83	12.65	12.14	13.08	17.34	18.4	14.76	10.2	12.65	11.15	16.76	13.97	14.84	28.14	33.59	32.96	42.67	36.81	43.68	12.98	16.33	13.9	17.76	22.33	23.37
AT1G25054	8.46	8.72	15.58	22.62	29.72	28.25	0.36	0.16	0.47	0.11	0.2	0.6	0.65	1.06	0.31	0.75	0.87	0.96	0.14	0.19	0.12	0.18	0.07	0.07	0.56	0.32	0.46	1	0.69	1.2
AT3G54366	22.43	26.73	23.87	27.87	31.79	38.58	41.27	43.91	57.48	80.17	99.53	118.06	71.04	68.99	69.16	93.5	99.92	108.74	0.6	0.65	0.31	0.15	0.13	0.55	52.91	49.11	57.84	99.67	118.72	115.16
AT4G16845	10.94	6.75	12.42	12.53	12.31	15.25	11.79	12.03	12.23	18.42	20.29	15.68	1.56	1.38	1.94	2.1	2.42	2.22	2.28	1.53	2.2	2.46	3.17	1.73	2.42	2.34	2.82	2.8	2.94	2.18
AT3G29644	5.23	8.67	7.51	4.36	4.53	5.01	0	0	0	0	0	0	0	0	0	0	0	0	0	0	0	0	0	0	0	0	0	0	0.2	0
AT5G49555	10.08	10.34	13.12	16.01	23.01	19.58	22.66	25.22	24.13	38.63	44.67	37.94	24.98	21.79	23.64	37.08	38.05	32.38	30.51	31.57	33.98	37.35	44.26	37.61	34.39	38.1	36.71	59.25	61.13	62.25
AT1G63380	0.97	0.31	1.1	0.69	1.64	2.2	0	0.13	0.27	0.18	0.33	0.77	3.32	4.19	4.55	6.88	5.56	5.47	0.12	0.08	0.11	0.15	0.25	0	0.12	0.45	0.13	0.34	0.63	0.1
AT2G07213	0.07	0	0.07	0	0	0.09	20.56	26.92	26.35	8.32	12.04	14.75	1.45	1.42	1.67	0.33	0.17	0	4.62	5.37	1.28	0.69	1.06	0.65	1.15	0.94	1	1.64	1.52	0.68
AT1G12230	37.07	35.38	43.73	26.45	25.05	31.27	8.16	7.71	11.97	6.97	6.41	12.67	12.51	9.51	11.62	9.51	8.88	8.76	9.56	8.09	10.35	8.96	10.39	10.86	11.78	9.95	11.59	6.17	7.02	6.87
AT4G16830	58	60.68	66.4	79.31	103.07	81	54.43	60.82	49.24	98.35	115.87	90.58	39.37	39.83	41.8	60.26	56.68	60.12	9.11	9.55	10.48	17.63	16.79	12.98	12.71	14.95	16.64	33.54	30.99	29.88
AT1G11150	1.54	1.39	1.25	1.74	2.38	1.44	0	0	0	0	0	0	0	0	0	0	0	0	0	0	0	0	0	0	0	0	0	0	0	0
AT1G70500	0.62	0.37	0.63	0.7	0.37	0.61	0.09	0	0.08	0.05	0.07	0.13	0.15	0.08	0.08	0.16	0.11	0	1.41	1	1.15	1.21	1.08	1.16	0	0	0.08	0	0	0.06
AT4G04692	77.35	79.69	61.91	58.26	65.03	77.38	15.03	13.08	12.8	13.69	14.98	13.65	14.63	15.12	10.98	15.99	13.73	16.47	21.07	22.55	13.42	28.44	26.68	19.29	20.45	15.71	20.28	15.53	23.87	21.18
AT1G53480	16.92	19.68	15.63	11.24	12.34	18.78	1.97	0.57	0.55	0.47	0.17	0.1	1.45	1.24	1	0.19	0.38	0.14	0.85	0.48	0.68	0	0.22	0.34	41.03	44.48	44.28	53.25	73.46	85.2
AT4G27050	6.18	5.1	6.64	6.89	8.14	6.45	27.05	28.73	32.87	36.86	36.94	41.43	35.97	31.99	35.35	36.73	34.67	37.49	16.77	14.36	14.73	15.75	17.09	15.69	24.69	28.01	27.09	52.89	42.97	37.82
AT4G35570	33.7	48.25	42.35	46.04	53.11	60.06	10.99	4.9	6.77	14.58	11.15	16	8.33	8.67	8.59	10.45	7.54	10.65	49.03	50.13	39.27	54.69	57.73	61.21	12.29	10.58	10.88	14.23	26.33	24.27
AT5G56910	14.02	14.77	11.17	10.4	12.38	11.58	5.43	3.39	3.45	3.25	2.4	2.42	2.37	3.64	3.46	0.82	2.24	1.64	2.86	3.14	2.85	1.39	1.37	2.94	3.66	2.74	4.23	2.92	2.41	3.67
AT2G13975	18.06	22.96	13.43	16.41	14.69	12.57	0	0	0	0	0.14	0.13	0	0	0	0	0	0	0	0	0	0	0	0	0	0	0	0	0	0
AT5G36910	12.22	15.79	9	16.03	5.13	6.69	0.89	0	0.16	0.21	0.4	0.25	56.86	55.1	62.61	35.6	32.1	29.52	193.87	151.45	167.73	90.29	57.7	50.55	53.4	44.44	31.43	5.26	5.11	5.87
AT5G09290	0.66	0.9	2.16	2.01	2.8	3.77	0	0.19	0	0	0.08	0	3.18	2.46	2.79	2.9	4.19	3.68	1.06	2.64	1.07	0.78	0.64	0.98	1.73	1.88	2.74	15.83	20.14	18.56
AT3G63280	0.58	0.7	0.78	0.34	1.23	1.69	0.39	0.68	0.52	1.12	0.89	0.82	1.11	0.88	0.35	0.88	1.01	1.21	0.76	0.56	0.83	1.1	1.13	0.75	1.41	2.06	1.95	6.43	5.97	6.78
AT1G35680	382.26	386.02	391.38	231.96	148.08	182.32	79.15	63.6	92.12	26.24	26.49	52.01	409.06	411.29	401.71	193.57	193.87	193.56	339.56	357.73	430.36	213.91	257.35	249.49	385.7	400.68	377.32	134.44	127.78	162.6
AT3G25180	0.11	0.05	2.2	0.39	0.99	3.88	0.21	0.46	1.84	0.43	2.31	2.37	16.44	16.3	16.06	3.17	3.62	3.84	0	0.04	0	0	0	0.17	0.23	2.2	1.96	0.24	0.36	0.28
AT1G52990	0.21	0.37	0.1	0	0	0.13	0	0	0	0	0.2	0	0	0.24	0.5	4.33	4.91	5.75	0	0	0	0	0	0	0.65	0.31	0.47	0	0	0
AT4G24860	0.17	0.18	0.14	0.2	0.19	0.14	0.64	1.08	1.03	1.29	1.11	1.09	0.79	0.72	0.72	0.68	0.71	0.64	0.06	0.12	0.16	0.15	0.19	0.23	0.09	0.28	0.16	0.04	0.04	0.02
AT5G63020	12.56	7.85	16.45	16.99	14	12.59	1.08	0.44	0.69	0.24	0.2	0.4	14.56	14.28	12.95	16.05	13.72	14.95	18.45	19.4	15.82	13.9	16.02	14.18	1.32	0.87	1.09	0.25	0.09	0.38
AT5G17800	0	0.07	0	0.15	0.41	0	0	0.35	0.18	1.07	0.59	1.02	0	0.09	0	0.51	0.24	0.12	0.24	0.22	0	0.71	0.42	0.59	0.55	0.22	0.26	4.06	4.32	4.93
AT3G42658	0.11	0.2	0	0	0.29	0.28	9.9	9.84	15.48	11	13.76	17.39	24	25.83	26.68	26.35	25.84	29.21	6.51	8.45	7.83	8.82	10.27	9.74	12.5	15.36	13.79	28.59	19.52	24.66
AT3G43540	45.79	33.91	45.85	45.13	41.9	27.52	10.99	9.79	8.94	9.48	8.11	9.48	9.93	8.28	9.33	7.48	8.62	8.79	2.46	2.08	2.84	2.33	1.83	1.9	42.44	42.87	48.95	34.86	30.06	28.66
AT3G53710	23.86	15.74	22.5	24.34	24.77	26.91	6.19	6.34	6.59	6.15	7.31	5.12	7.89	7.66	8.9	7.54	6.69	7.02	8.45	7.19	7.7	7.59	5.39	7.34	6.37	7.03	6.69	10.36	9.85	8.73
AT1G47950	0	0.03	0	0.02	0	0.08	0.1	0.09	0.02	0.25	0.13	0.42	0.23	0.24	0.14	3.92	2.94	3.9	0	0	0	0	0	0	0.13	0	0.1	0.04	0	0
AT2G38140	376.31	448.22	322.21	238.21	160.39	197.24	64.54	50.93	70.68	29.82	28.33	42.07	51.67	53.34	56.6	30.47	35.34	28.79	304.56	341.99	421.53	229.15	247.02	281.66	59.79	53.99	50.47	21.75	25.33	24.87
AT4G11630	12.71	13.3	12.94	15.64	14.02	12.89	3.79	1.96	2.66	2.19	1.26	2.18	3.56	6.24	5.24	1.68	3.17	2.21	3.76	4.71	4.02	3.25	1.96	2.28	7.74	6.86	4.55	9.27	10.84	12.51
AT1G67700	346.18	358.23	335.62	325.37	225.18	233.18	150.43	120.67	126.62	74.47	72.65	100.07	126.51	128.74	134.34	88.23	88.61	83.72	116.13	107.43	132.92	108.98	105.36	115.7	129.31	104.02	108.15	52.25	53.17	67.4
AT2G13970	5.16	3.3	6.48	5.73	7.32	5.92	0.06	0	0	0	0	0.04	0	0	0.05	0	0	0.07	0	0	0	0	0	0.08	0	0	0	0	0	0
AT1G52980	42.65	22.85	30.18	26.03	23.14	23.81	13.71	9.79	11.53	10.15	10.7	9.89	34.34	34.96	33.99	32.67	33.9	33.19	11.54	8.82	7.87	8.61	9.71	6.42	44.27	50.81	45.01	46.19	50.29	54.15
AT2G04066	0	0.34	0.38	0	0	0.72	0.25	0.44	0	0.3	0.18	0	0.21	0.22	0	0.21	0	0.3	1.01	0.14	0.35	0	0.21	0	2.76	2.61	3.66	5.64	5.89	7.69
AT1G51430	5.57	10.43	12.6	8.37	8.54	13.24	3.74	5.38	6.39	7.75	4.77	11.13	29.32	25.89	26.74	31.46	30.22	24.43	0	0.16	0	0	0	0.21	13.78	13.67	15.69	14.16	19.71	17.96
AT1G25083	0.12	0	0	0	0.17	0.16	0.49	0.58	0.59	0.1	0.24	0.11	18.98	17.92	13.86	5.55	8.02	8.38	0	0.09	0.23	0.17	0	0	7.69	8.11	10.36	7.51	10.21	12.6
AT5G36170	39.46	31.91	41.77	45.14	37.7	32.74	44.8	46.08	43.37	48.11	44.21	46.31	22.67	23.5	24.05	17.38	22.04	18.39	42.35	42.29	46.66	47.92	50.57	44.29	19.1	18.06	20.02	16.67	15.21	14.61
AT5G27250	0.93	1.26	1.22	1.22	1.63	0.94	0	0	0	0	0	0	0	0	0	0	0	0	0	0	0	0	0	0	0	0	0	0	0	0
AT1G66950	0	0	0	0	0	0	0	0	0	0	0	0	0	0	0	0	0	0	0	0	0	0	0	0	1.32	1.16	0.93	0.29	0.17	0.11
AT5G27990	30.31	21.08	20.62	16.38	16.23	17.78	1.94	0.67	1.08	0.36	0.55	0.2	25.01	21.61	22.49	22.96	26.83	22.69	23.03	24.43	16.83	23.88	24.93	17.95	1.78	0.45	0.39	2.2	0.88	0.96
AT5G16570	6.69	9.56	13.88	7.68	13.79	14.07	5.67	13.43	12.85	10.36	25.68	11.92	11.12	9.55	7.47	8.07	8.54	7.07	9.19	6.29	6.02	13.99	7.33	5.06	4.41	2.8	2.8	93.26	88.91	94.2
AT5G46250	62.45	39.28	60.06	54.13	63.75	85.6	16.41	16.46	17.9	16.17	23.36	19.6	20.75	21.3	24.47	22.64	21.32	21.87	17.15	19.43	18.57	23.07	24.38	24.29	50.37	57.58	64.06	117.38	122.94	112.99
AT1G59359	83.59	59.85	57.83	53.85	38.75	45.11	4.2	0.94	1.59	0.84	0.52	1.2	24.97	25.16	24.58	18.43	17.09	19.69	0.38	0.77	0.73	0.48	0.49	0.35	11.28	9.17	9	12.42	10.59	18.11
AT5G42730	3.79	4.74	3.03	4.18	6.51	5.44	0.11	0	0	0	0.08	0	0.19	0.2	0.21	0.19	0.54	0.14	0	0	0	0	0	0	0.09	0.08	0.2	0.13	0.34	0.51
AT5G43170	3.61	3.13	3.49	2.52	2.44	1.4	0	0.16	0	0	0	0	0.3	0.95	0.33	0.63	0.43	0	0.59	0.6	0.38	0.19	0	0.27	0	0	0	0	0	0
AT5G35753	2.07	0.59	1.68	2.6	2.53	2.3	0.07	0	0	0.04	0	0	0	0	0	0	0	0	2.16	2.6	2.24	1.91	1.85	1.84	0	0	0	0	0	0
AT1G52905	19.97	22.59	18.47	14.23	13.47	14.84	1.8	0	0.47	0	0.38	0	7.08	11.38	10.58	3.98	5.63	5.28	3.55	4.11	5.59	4.22	4.56	1.92	5.11	6.37	6.92	14.6	9.66	12.62
AT1G58983	82.36	60.89	53.37	50.07	39.84	41.23	3.76	1.73	0.93	0.96	0.84	1.17	23.92	23.98	26.2	16.64	17.98	15.66	1.29	0.5	0.8	0.35	0.58	0.77	9.76	8.36	6.52	11.1	11.36	15.86
AT3G29734	0	0	0	0.03	0.05	0.04	6.13	5.99	5.81	10.8	7.95	13.5	0	0	0	0.08	0	0	0.04	0.02	0	0	0	0	0	0	0	0	0	0
AT1G73885	187.11	184.91	136.92	191.87	131.56	116.33	177.41	154.12	148.43	125.49	121.87	130.34	156.71	171.21	175.9	111.32	135.53	111.69	15.1	9.64	15.51	12.49	14.2	13.07	23.19	13.78	15.75	13.06	15.75	15.42
AT3G53530	8.2	7.55	6.97	7.78	7.29	6.3	2.48	1.8	1.12	0.52	1.64	3.47	0.74	0.65	1.13	1.61	2.16	0.89	0.4	0.49	0.17	0.65	1.91	1.23	0.5	0.48	0.22	0.56	0.25	0.25
AT5G22880	59.74	66.39	66.13	70.03	37.93	46.22	3.28	2.06	1.92	0.92	0.57	1.58	5.3	6.01	5.98	4.63	5.12	4.88	3.44	5.84	7.28	6.52	3.74	6.9	9.47	10.97	13.69	7.86	8.56	11.67
AT4G27070	4.89	3.89	5.54	4.03	5.68	4.25	11.57	13.76	8.86	7.05	8.02	7.02	10.03	11.45	12.82	7.9	8.02	9.43	8.65	9.11	7.9	4.61	7.99	4.13	24.19	24.68	22.73	16.7	14.21	14.85
AT5G25230	0.17	0.03	0.3	0.17	0.18	0.13	1.85	2.15	3.03	2.1	1.94	2.5	2.38	2.85	2.84	1.96	2.21	2.54	0.39	0.12	0.31	0.63	0.33	0.82	0.31	0.3	0.08	0.1	0.3	0.31
AT3G28840	1.68	2.12	1.15	1.7	1.36	1.79	0.09	0	0	0	0	0	0.07	0	0	0	0	0	0	0	0	0	0.07	0	0	0.07	0	0	0	0.06
AT4G05050	727.36	568.72	388.09	613.1	677.24	664.87	35.86	7.84	8.65	5.36	12.33	8.5	14.85	12.05	12.31	7.31	12.02	8.22	239.66	226.18	110.9	175.4	140.86	82.79	13.91	10.7	8.87	15.72	18.21	19.81
AT3G23840	12.28	10.1	14.09	19.82	13.47	12.27	3.64	2.93	2.82	3.03	4	4.02	1.48	2.85	2.19	2.06	3.15	1.71	13.04	10.37	11.5	23.21	20.29	20.48	3.59	2.39	2.69	2.21	1.75	1.66
AT3G44880	38.02	33.96	43.09	44.61	58.06	67.93	5.43	5.71	5.75	8.48	11.88	9.39	9.21	6.66	6.78	10.93	11.61	11.69	40.81	49.02	52.62	47.37	63.16	65.96	5.58	6.25	7.51	11.43	10.91	9.87
AT5G09600	30.24	19.84	20.11	32.27	43.63	24.7	35.44	36.5	43.57	70.46	78.2	49.86	98.62	95.19	96.44	135.66	125.5	129.04	37.2	38.43	33.32	33.66	40.14	30.69	52.34	39.15	26.27	61.94	45.98	55.39
AT1G60560	5.43	1.84	3.51	6.08	4.4	2.57	13.89	11.66	10.19	14.05	14.77	12.44	7.3	7.7	7.78	8.25	8.78	7.87	17.43	19.62	15.89	18.27	19.13	16.29	5.59	5.1	5.31	8.08	8.08	7.7
AT1G47640	16.64	20.68	18.03	14.99	20.68	22.09	9.29	8.94	11.9	7.34	10.23	9.5	24.42	24.01	27.77	27.2	24.86	25.21	9.34	7.22	7.79	7.74	11.27	10.9	15.79	20.85	21.55	42.62	37.85	39.54
AT4G22320	3.84	4.17	4.13	1.97	2.27	2.87	0.56	0.73	1.2	0.68	0.77	0.38	0.66	0.59	0.31	0.79	0.55	0.54	2.39	2.92	2.61	1.39	2.23	1.31	0.74	0.68	0.29	0.41	0.47	0.46
AT3G62530	237.98	247.43	272.85	172.41	111.63	117.81	260.97	259.88	352.12	206.03	178.36	203.24	322.69	324.26	330.03	220.96	221.79	216.99	3.61	2.14	1.56	0.71	0.35	1.97	292.68	264.93	247.87	213.53	267.51	312.15
AT1G29810	9.14	14.52	10.6	12.08	14.83	11.13	0.72	0.89	0.52	1.89	2.01	0.79	1.07	0.99	0.78	0.98	1.69	0.35	0.93	1.26	0.5	1.17	1.81	1.5	1.7	1.07	0.99	1.46	3.25	1.66
AT1G29785	6.55	5.06	4.85	3.47	5.89	5.54	0	0.19	0	0	0	0.14	0.34	0.73	0	0.18	0.12	0	0.17	0.34	0.29	0.21	0.35	0	0.17	0.15	0.18	0.95	0.2	0.13
AT2G18910	21.84	15.34	19.77	15.88	17.47	15.14	16.91	17.83	17.64	13.08	15.7	14.19	19.12	17.81	17.99	22.01	16.64	21.91	6.06	3.65	5.32	3.03	3.21	3.47	6.92	2.53	4.03	4.47	5.56	5.26
AT5G40810	93.32	66.83	72.48	76.94	61.74	58.23	83.83	81.32	83.84	72.7	74.99	61	72.44	79.49	79.75	64.66	70.94	61.91	26.47	25.67	21.21	25.4	23.58	20.23	105.62	104.75	104.73	96.06	90.57	85.45
AT5G03010	0	0.37	0.1	0	0.28	0	0.27	0.12	0	0.08	0	0.28	1.01	1.98	1.35	1.27	1.51	0.81	0	0	0.19	0	0	0	1.81	2.01	2.21	2.44	2.65	2.25
AT5G37360	88.31	102.75	111.45	128.29	117.48	102.44	41.14	39.28	34.91	53.05	56.33	38.64	34.75	30.67	31.84	72.35	59.64	69.56	23.53	26.62	37.82	52.14	60.31	39.34	116.95	117.3	132.34	104.12	109.25	92.24
AT5G44565	6.77	4.27	5.78	6.66	8.91	10.48	0.45	0	0	0.8	0.49	0	0.37	0.19	0.41	0.19	0.53	0.27	0.18	0.25	0	0	0	0	0.53	0.17	0.19	0.25	0.66	0.86
AT4G14410	31.96	27.32	21.39	36.11	31.04	29.9	27.5	23.1	23.5	30.9	30.16	31.89	7.63	6.1	6.64	10.81	12.93	11.41	16.8	20.2	18.6	23.18	25.27	23.25	6.17	6.67	6.58	6.23	9.41	12.72
AT1G15885	3.71	6.02	4.65	5.05	3.5	3.28	0.24	0	0	0	0	0	0	0	0	0	0	0	0	0	0	0	0	0	0	0	0	0	0	0
AT4G03230	1.02	0.7	1.44	2.05	2.54	2.04	0.32	0.32	0.04	0.19	0.26	0.24	0.2	0.1	0.22	0.2	0.02	0.05	0.16	0.15	0.17	0.12	0.13	0.09	0.19	0.12	0.17	0.18	0.12	0.13
AT5G03440	4.25	8.87	5.81	7.94	6.26	10.75	13.05	18.02	21.06	27.37	32.88	37.88	21.79	18.39	19.92	20.58	22.23	22.92	3.29	4.47	2.58	3.58	5.8	3.5	2.96	3.71	2.75	3.48	4.08	4.65
AT2G10931	1.45	1.68	0.83	1.36	1.68	1.31	0	0	0	0	0	0	0	0	0	0	0	0	0	0	0	0	0	0	0	0	0	0	0	0
AT5G45420	19.09	14.29	16.59	21.93	25.35	19.54	26.04	24.08	26.68	26.84	28.22	21.38	22.58	22.71	22.2	31.21	27.35	29.1	5.48	4.38	5.07	6.11	7.54	4.6	23.62	25.29	27.19	29.37	31.66	36.86
AT1G63900	17.59	18.95	21.25	21.85	28.8	21.6	3.31	3.74	3.31	4.03	5.5	4.55	20.75	18.27	18.36	25.97	23.24	26.9	22.13	24.75	16.92	23.83	18.56	18.76	3.01	2.67	4.55	7.7	5.84	4.8
AT3G45443	2.54	5.9	5.2	5.92	8.3	7.03	0.64	1.15	1.28	1.77	1.04	2.29	1.18	1.11	0.94	1.66	1.44	0.47	6.57	10.34	11.16	17.39	15.83	20.25	1.83	1.64	1.34	2.62	2.03	3.31
AT3G47680	7.17	5.39	8.98	11.12	17.02	17.21	0.16	0	0	0	0	0	0	0	0	0	0	0	0	0	0	0	0	0	0	0	0	0	0.08	0
AT5G25920	0	0.05	0.16	0.05	0	0.07	0.07	0	0.32	0.09	0	0	0	0	0.13	0	0	0	1.57	1.14	1.4	1.1	1.09	1.55	1.53	1.34	2.05	1.46	1.48	1.11
AT1G32910	0	0	0.28	0	0.09	0.44	0	0.16	0.08	0.33	0.27	0.32	3.91	4.22	5.71	1.34	1.25	1.44	0	0	0	0	0.08	0	0	0	0.08	0	0.09	0
AT3G29375	10.65	8.59	10.18	13.83	11.76	8.15	11.03	10.59	12.93	13.73	12.41	13.75	7.68	6.86	8.28	8.44	8.47	9.32	2.47	1.81	1.73	2.67	2.01	1.44	2.81	1.18	3.03	2.43	2.09	1.74
AT1G67105	0.5	0.78	0.5	1.38	1.67	1.88	2.94	2.77	2.07	2.05	3.37	3.92	0	0.14	0.15	0	0.87	0	3.84	3.69	4.11	7.7	8.12	5.85	0	0	0.14	0.92	0.16	0.21
AT3G61020	1.79	2.21	2	1.5	2.97	2.2	0.2	0	0	0	0	0	0	0	0	0	0	0	2.02	1.3	1.98	2.76	3.74	3.36	0	0	0	0	0	0
AT5G49540	20.76	30.8	29.53	29.57	35.21	33.11	22.34	26.16	30.03	36.2	44.25	38.52	33.15	29.61	28.06	38.34	40.95	38.21	8.11	6.96	10.16	10.72	9.74	12	8.04	9.7	9.2	17.86	17.87	19.11
AT3G30875	0.09	0.01	0.03	0.21	0.2	0.11	0.12	0.09	0.07	0.18	0.17	0.07	1.04	0.75	0.91	0.54	0.63	0.46	0.06	0.16	0.07	0.18	0.1	0.06	0.15	0.07	0.02	0.02	0	0.06
AT4G32230	0	0	0	0	0	0	5.37	2.57	4.53	4.83	6.23	5.78	2.88	3.82	3.15	4.45	6.23	4.63	0	0	0	0	0	0	0.46	0	0	0.22	0	0
AT1G36920	0	0.15	0.17	0	0	0.43	0	0.2	0.2	0.81	0.33	0.46	9.51	4.46	6.33	14.23	14.29	19.17	0.36	0.74	0.16	0.23	0.38	0.67	0	0.17	0.19	1.27	1.1	0.14
AT4G04223	20.69	23.2	17.65	30.36	24.58	25.79	9.78	7.03	6.66	18.95	22.71	14.93	21.05	18.43	16.91	33.37	38.13	36.15	122.89	134.54	103.39	150	154.03	106.91	76.44	81.56	75.44	130.39	152.95	193.31
AT4G19500	12.85	5.53	12.87	14.54	17.41	11.71	16.15	14.05	11.88	22.3	17.79	15.7	15.5	14.37	15.45	17.31	16.64	16.79	0.32	0.02	0.02	0.03	0.11	0.09	0.9	0.02	0.06	0.75	0.09	0.06
AT4G21650	14.67	20.51	25.8	26.79	23.3	44.88	63.28	62.52	57.87	82.34	61.67	96.58	1.23	1.09	1.1	8.67	6.5	7.42	1.07	0.78	0.74	2.48	3.95	1.22	61.17	62.26	61.54	57.41	36.5	49.69
AT4G09670	39.45	26.48	35.1	30.49	33.41	28.62	37.49	36.27	34.25	35.13	40.36	35.65	17.02	17.14	16.54	18.97	16.42	17.2	12.1	10.9	14.24	12.26	13.5	10.31	13.06	15.1	12.84	18.88	13.08	15.12
AT5G60440	0.6	0.23	0.61	0.87	1.4	1.31	0.34	0.3	0.31	2.52	2.68	2.1	1.13	0.79	1.14	1.85	1.34	1.78	0	0.12	0.16	0	0.19	0.42	1.53	0.85	1.08	5.91	7.5	6.14
AT1G78450	12.26	14.63	9.34	15.69	17.31	10.75	141.55	114.8	109.4	122.09	106.73	151.65	30.73	29.5	34.89	31.3	31.6	31.7	102.18	85.3	81.96	79.14	65.99	103.02	28.65	38.49	43.88	26.74	18.87	16.26
AT1G34418	57.07	31.34	16.31	37.57	42.07	28.88	1.24	0	0.23	0	0.18	0.17	26.92	24.98	24.73	29.68	26.45	26.98	0	0	0	0	0	0	45.33	41.91	42.45	89.32	88.59	85.23
AT2G37370	0	0	0.04	0	0.06	0	0	0.24	0.55	1.64	0.85	1.13	0.69	0.48	0.65	0.71	0.65	0.93	0.49	0.42	0.65	1.12	0.79	1.15	1.04	0.66	0.67	4.79	5.96	6.29
AT1G80980	3.03	3.1	4.83	7.22	11.41	10.07	0	0	0	0	0	0	0	0	0	0	0	0	0	0	0	0	0	0.2	0	0	0	0	0.18	0
AT5G51730	6.03	7.69	7.54	10.82	7.5	9.39	1.55	2.3	1.12	2.41	2.2	1.48	1.89	1.69	2.07	2.21	1.89	2.23	8.44	9.81	7.71	9.92	9.9	7.76	3.35	3.39	3.12	3.62	3.76	4.91
AT1G52290	15.52	10.25	19.57	22.84	25.52	21.68	1.26	1	0.89	2.22	2.32	1.2	21.26	20.71	20.61	26.9	23.18	27.32	16.91	21.45	12.63	13.83	18.22	22.13	23	28.75	27.99	38.98	44.1	38.43
AT5G43280	11.11	11.27	16.88	16.98	20.32	18.49	12.72	18.22	18.17	18.71	22.06	22.75	2.71	2.93	2.88	4.01	2.94	3.67	5.53	3.65	3.37	3.4	6.28	3.59	2.86	2.99	4.64	7.1	6.53	8.15
AT2G16510	77.38	64.13	47.09	51.16	52.54	47.24	68.51	66.67	66.89	62.22	64.33	63.25	65.2	66.98	65.4	61.21	61.75	62.44	24.77	24.07	20.43	22.33	24.72	26.3	70.9	69.51	66.66	82.15	82.43	85.35
AT5G21090	169.45	175.05	183.04	219.65	206.11	307.26	174.77	162.7	228.8	297.49	329.67	258.05	48.06	49.02	47.41	46.52	55.93	46.96	50.4	53.34	33.28	51.56	50.14	43.89	38.48	43.55	49.9	91.39	102.78	103.64
AT4G26570	26.89	34.4	26.57	25.34	34.97	31.47	7.46	7.28	6.67	7.67	9	9.09	7.11	7.9	6.06	9.15	9.73	8.57	6.44	7.83	5.47	8.37	11.28	7.43	26.47	25.9	29.13	39.44	50.82	57.9
AT3G31475	0	0	0	0	0	0	0	0	0	0	0	0	1.52	1.58	1.22	0.94	1.72	1.32	0	0	0	0	0	0	0	0	0	0.41	0	0
AT5G42825	38.93	31.71	29.02	65.94	63.16	91.52	0.99	0	0	0	0.12	0	0	0	0	0.14	0.1	0	15.9	11.88	12.22	45.41	57.07	36.27	0	0	0	0.19	0.33	0.32
AT1G09490	19.4	22.25	23.18	30.21	30.03	33.79	19.01	24.64	20.8	38.9	30.07	29.42	22.68	22.06	22.57	32.87	30.18	30.01	2.73	1.61	1.63	3.41	4.27	3.41	25.68	28.09	30.03	19.09	22.57	28.18
AT5G35935	1.32	1.15	1.4	1.09	1.94	1.65	0.08	0	0	0.01	0	0.01	1.2	1.11	0.74	1.12	0.79	1.07	0	0	0	0.02	0	0.01	0.03	0	0.07	0.07	0	0
AT1G23950	22.79	15.42	18.59	14.18	19.75	21.14	18.88	17.96	19.23	25.31	34.31	23.07	19.62	19.96	18.7	25.22	26.42	22.82	2.91	2.52	5.61	1.67	1.7	1.73	2.17	1.16	1.87	3.36	1.91	4.4
AT1G66250	7.32	3.59	4.49	7.82	6.78	7.17	8.12	8.71	7.69	8.74	9.49	9.21	1.26	1.12	0.98	3.08	2.12	1.82	2.45	2.22	2.61	3.02	3.09	1.72	6.38	6.24	6.54	9.69	10.99	8.89
AT1G13350	11.86	5.37	12.08	10.99	14.56	13.82	14.38	13.46	13.16	20.8	18.1	18.87	2.86	2.1	2.82	2.27	3.3	3.17	16.47	16.72	13.85	15.16	13.26	13.06	3.59	4.43	3.44	4.96	4.57	3.54
AT3G28915	0.17	0.03	0.21	1.36	0.93	1.19	0	0	0	0	0	0	0	0	0	0	0	0	0	0	0	0	0	0	0	0	0	0	0.02	0
AT1G52347	9.01	16.24	9.19	10.97	13.41	12.94	0.82	0	0	0	0	0	0	0	0	0	0	0	0	0	0	0	0	0	0	0	0	0.46	0	0.13
AT1G58684	83.57	58.47	55.11	52.35	35.99	40.46	3.31	0.91	1.45	0.68	0.42	0.86	25.63	26.55	22.56	15.27	19.12	16.9	1.2	0.69	1.28	1.05	0.67	0.43	10.57	7.43	7.9	12.91	11.7	14.24
AT1G80900	2.78	2.4	2.73	3.9	4.48	4.43	2.55	2.48	2.67	4.91	4.64	5.56	5.76	5.51	5.8	6.62	7.47	8.05	6.26	6.44	5.84	7.58	6.84	7.89	6.55	5.18	5.99	9.55	11.3	9.73
AT5G02740	13.36	13.53	12.72	15.77	17.04	14.41	12.12	12.84	16.41	13.95	15.77	13.88	12.41	15.71	15.01	15.27	16.37	17.87	23.8	24.36	22.48	19.9	22.68	24.31	27.77	27.2	25.33	35.2	45.51	41.7
AT5G63450	0	0.05	0	0.12	0	0.51	0.76	0.34	0.76	0.18	0.23	0.42	18.52	19.72	21.13	0.98	0.5	0.74	0.37	3.96	0.27	0.08	3.16	0.17	0.3	3.03	3.44	0.09	0	0.15
AT4G04293	5.52	5.47	4.25	8.17	11.67	3.72	35.61	23.96	18.9	26.26	21.09	16.6	27.42	26.63	28.49	24.95	30.18	22.48	91.54	73.06	117.08	83.12	76.74	79.87	14.97	23.03	24.33	12.34	19.11	13.41
AT1G34270	2.94	4.33	6.45	5.45	5.99	4.85	0.47	0.42	0.5	0.47	0.41	0.54	5.13	5.68	4.97	5.22	6.35	5.72	4.94	4.52	5.64	6.64	5.4	6.61	0.69	0.53	0.62	0.63	0.78	0.66
AT1G24909	0.09	0	0	0	0	0.24	0.37	0.11	0.68	0.15	0	0.26	13.5	10.26	11.49	4.07	5.53	5.11	0	0.41	0.09	0.13	0	0	4.25	5.32	6.81	3.25	7.14	7.15
AT3G14210	1714.78	1158.12	1058.44	1262.29	1581.56	994.58	114.89	73.05	72.24	31.83	21.91	52.25	46.19	49.01	44.84	27.94	30.52	29.42	45.91	31.87	52.86	44.07	56.61	64.64	28.6	26.31	22.04	22.35	17.85	16.11
AT3G24890	3.98	2.21	2.77	3.4	3.51	3.87	0	0	0	0	0	0	0	0	0	0	0	0	0.49	0	1.12	1.44	0.66	0.75	0	0	0	0	0	0
AT1G47820	5.75	12.1	8.12	6.8	5.44	8.5	1.52	1.13	0.23	1.82	1.31	1.04	9.06	8.99	6.94	9.75	10.59	8.85	0.81	1.12	0.35	0.26	0.64	0.38	10.63	10.05	12.5	16.06	21.22	20.03
AT5G65050	15.42	15	25.26	33.95	35	38.57	3.62	3.13	4.27	7.31	6.82	6.06	12.21	9.81	9.53	15.56	14.18	13.08	15.35	15.06	16.36	29.04	28.28	29.68	16.76	14.38	14.26	39.79	50.23	46.38
AT5G22510	47.35	37.47	51.33	49.99	52.6	53.73	18.05	23.6	20.89	26.07	27.84	18.91	24.78	25.77	24.15	29.72	27.96	28.6	55.41	62.76	57.05	60.62	56.93	49.57	54.64	58.56	63.33	47.45	52.3	43.32
AT1G48840	3.59	3.48	6.29	6.53	5.8	7.92	5.97	6.66	7.2	7.9	6.13	9.35	16.25	14.43	17.33	19.56	16.77	19.39	11.58	16.34	15.65	17.92	17.58	15.3	6.25	6.61	9.58	3.12	3.12	2.54
AT5G59690	105.75	136.6	90.6	99.56	53.78	66.35	2.6	0.19	0	0	0	0.3	0	0.38	0	0	0	0	6.86	5.37	7.58	6	3.65	3.07	1.89	3.25	2.63	1.72	2.57	4.05
AT4G08035	14.58	15.73	21.07	22.09	25.07	30.48	5.31	5.54	5.89	6.04	4.6	5.73	4.3	5.36	6.51	5.75	4.78	5.03	6.02	5.09	3.37	4.49	4.64	3.54	5.15	4.29	4.99	7.71	5.95	4.82
AT1G48380	4.16	4.75	4.81	6.26	8.09	7.31	1.94	2.4	1.55	2.11	3.05	2.17	7.7	7.67	7.03	8.48	8.01	7.38	1.49	1.56	1.63	3.16	1.92	3.48	9.33	8.46	10.2	10.75	13.31	16.07
AT3G27610	4.68	3.3	5.53	6.54	6.98	7.92	0.82	0.8	0.74	1.25	2.41	1.99	0.83	1.33	1.49	1.01	1.45	0.88	0.07	0.85	0.57	0.28	1.15	0.41	0.65	1.15	1.41	2.06	1.26	2.28
AT1G24880	49.56	83.78	52.6	59.21	82.55	57.61	5.07	0.24	0.51	0.33	0.4	0.18	0	0.56	0.32	0.62	0.54	0.33	0.16	0.1	0.25	0	0.25	0.22	0.21	0.34	0.23	0.72	0.62	0.54
AT5G37350	10.65	7.37	9.56	11.05	9.66	12.74	11.03	6.98	8.11	10.14	11.78	10.51	5.86	5.64	5.12	7.27	6.03	7.51	5.61	5.76	6.14	6.53	6.2	4.58	12.05	13.35	14.61	20.89	20.24	20.98
AT4G09310	2.96	4.97	6.55	7.2	5.63	5.35	0	0.08	0	0	0	0	0	0	0	0	0	0	0	0	0	0	0	0	3.3	2.72	3.76	5.22	7.08	5.99
AT2G40955	0	0	0	0	0	0	0	0	0	0	0	0	0.31	0.87	0.46	0.43	0.26	0.61	0	0	0	0.06	0.11	0	3.04	2.59	2.07	1.35	1.18	1.99
AT2G03780	10.46	9.43	9.62	11.61	11.17	8.47	1.49	1.23	0.94	1.1	2.12	2.04	1.24	1.89	1.26	2.07	2.17	2.35	10.98	13.26	9.39	12.46	11.7	9.67	11.82	11.08	9.64	16.37	20.14	24.31
AT2G41440	2.08	1.74	2.21	1.14	1.67	2.38	0.17	0	0	0.04	0	0.1	0	0	0	0	0	0	0	0	0	0	0	0	0	0	0	0	0.24	0
AT1G80910	11.08	6.29	10.16	13.53	13.79	10.16	8.6	9.02	8.52	10.17	12.98	8.54	9.87	11.42	9.72	11.61	11.17	12.12	11.56	11.15	8.3	8.94	10.05	10.14	17.36	16.06	18.98	33.58	42.12	36.55
AT4G38932	17.89	44.8	31.26	33.21	35.31	59.27	0.73	0.65	0.92	1.31	1.39	0.5	4.84	5.41	4.37	6.24	9.36	6.31	29.48	37.85	39.66	135.67	143.83	106.84	1.61	1.2	3.53	4.28	10.76	14.51
AT4G21800	19.95	25.12	21.14	27.08	25.58	26.88	7.72	5.92	7.84	8.72	9.37	7.03	28.66	22.08	25.33	25.32	23.55	24.65	37.38	36.93	29.1	24.05	29.12	23.47	7.32	8.28	11.23	14.81	15.52	18.43
AT5G43500	4.08	3.83	5.42	6.74	5.72	5.31	10.76	9.64	12.43	17.57	16.69	14.41	15.16	13.27	11.92	19.9	16.69	17.42	11.28	13.14	11.4	12.82	13.26	13.31	7.27	6.48	6.8	9.44	8.34	9.55
AT5G49440	70.46	40.62	55.74	39.68	45.6	64.24	3.59	0.08	0	0	0	0	0.16	0.08	0	0	0.11	0	0.08	0	0.07	0	0.24	0.14	0.07	0.07	0.08	0.11	0.09	0.12
AT5G43940	144.77	139.65	150.54	185.37	204.48	212.36	142.77	147.28	184.23	211.12	222.41	237.02	197.68	198.28	204.63	206.92	213.84	224.01	111.98	96.19	113.5	138.79	144.22	143.11	207.26	198.49	191.57	336.61	302.74	296.08
AT3G44205	1.4	0.8	0.68	1.24	1.32	1.55	0.17	0	0.1	0.03	0	0	1.11	1.35	1.07	0.67	0.63	0.94	0	0	0	0	0	0	0.04	0	0	0	0	0.07
AT1G62600	18.14	11.59	13.67	20.04	18.55	17.2	7.96	9.86	7.68	12.25	13.91	12.17	9	8.05	8.71	8.92	9.4	6.36	3.67	4.66	4.4	3.95	4.17	4.06	17.99	13.74	16.62	24.58	30.58	31.08
AT3G46980	10.01	8.46	11.84	12.13	19.32	13.61	1.59	1.77	0.73	0.79	1.36	0.9	1.16	1.88	1.37	0.8	1.49	0.39	1.29	0.98	1.54	1.14	1.78	1.24	0.78	1.04	0.58	1.59	0.84	0.68
AT1G31600	10.25	6.95	13.28	10.97	14.75	11.92	1.23	0.58	0.85	0.68	0.79	1.23	0.69	0.79	0.7	1.27	0.74	1.25	0.96	0.83	0.72	2.44	1.66	1.04	0.64	0.93	1.15	0.93	2.15	1.6
AT5G65060	5.91	10.57	11.5	23.01	22.25	17.42	5.98	4.05	6.46	10.18	8.28	5.95	5.61	3.85	2.4	4.58	6.13	4.55	0	0	0	0	0	0	0.12	0	0	0.15	0	0
AT3G24927	14.25	20.64	13.66	26.7	25.93	31.09	2.42	4.81	2.45	10.64	8.92	7.89	6.15	9.72	7.13	28.19	21.83	22.79	2.88	2.74	1.59	5.82	5.51	2.76	2.59	2.34	3.08	7.57	8.55	8.97
AT1G65960	232.36	162.84	208.82	297.4	304.69	269.23	130.5	113.82	122.52	139.36	143.31	150.53	233.22	237.69	243.95	281.7	263.35	276.62	284.05	274.38	265.72	273.46	242.57	282.28	130.11	95.08	97.12	174.64	129.87	117.32
AT1G50290	6.23	8.93	6.03	8.54	8.11	4.08	12.9	9.27	8.24	13.78	11.35	13.05	0	0	0	0	0	0	0	0.08	0	0	0	0	14.98	12.18	20.81	16.1	19.66	19.72
AT2G41480	1.22	0.73	0.57	0.9	1.42	0.82	0.21	0.29	0.19	0.51	0	0.44	2.85	2.5	3.6	4.12	5.42	4.38	0.69	1.23	0.9	1.09	0.45	0.32	1.52	1.28	0.92	0.36	0.32	0.55
AT1G51630	21.72	16.44	25.3	30.32	29.86	23.48	14.92	13.37	15.08	17.69	16.91	14.96	8.67	10.9	9.14	12.27	13.68	8.99	12.73	12.02	13.75	18.31	14.73	14.38	24.01	27.93	24.97	40.92	44.76	49.19
AT5G46490	13.97	7.54	10.66	15.56	20.31	12.86	0.79	0.4	0.16	0.25	0.59	0.3	0.34	0.53	0.54	0.4	0.45	0.29	0.49	0.42	0.13	0.6	0.16	0.36	0.23	0.31	0.53	0.55	0.27	0.12
AT1G23960	19.33	18.5	28.13	28.87	31.47	50.41	18.33	22.46	25.31	42.67	47.57	48.34	7.23	8.95	7.26	9.68	11.45	9.47	0.25	0.05	0	0	0.09	0.36	0.23	0	0	0.33	0	0.07
AT5G34800	0.81	0.47	1.2	0.53	0.78	0.79	0.25	0	0	0	0.05	0	0	0	0	0	0	0.08	2.86	2.05	2.12	4.58	3.03	3.06	0	0	0	0	0.06	0
AT3G26612	2.86	5.07	5.32	6.1	9.02	6.03	0	0	0	0	0	0	0	0	0	0	0	0	0	0.08	0.1	0	0	0	0	0	0	0	0	0.18
AT3G44670	20.83	8.48	20.78	24.81	34.17	31.64	2	0.59	0.95	0.3	0.82	0.67	0.58	0.31	0.41	1	0.92	1.83	0.77	1.01	0.42	1.04	0.79	0.73	0.2	0.44	0.49	0.36	0.57	0.61
AT1G69550	5.85	3.08	6.78	7.29	8.53	7.75	1.78	1.1	1.43	1.3	0.95	1.17	3.33	3.61	3.56	2.69	2.65	3.18	0	0.1	0	0	0	0.09	1.35	1.65	1.45	1.68	0.9	0.54
AT5G47445	1.36	1.29	1.99	2.38	2.76	2.58	1.88	1.96	2.59	2.05	3.55	3.75	2.79	3.53	2.83	3.01	2.75	3.44	0	0.04	0	0	0.07	0.12	0.06	0	0	0.18	0	0
AT1G54040	15.5	15.37	17.8	28.59	41.73	26.85	1483.07	1690.18	1503.06	592.86	618.56	1161.33	1017.44	1077.91	1043.33	704.63	675.95	687.54	1248.94	1096.01	1589.51	1119.94	1250.42	946.96	1961.55	1910.22	2225.09	953.42	936.02	975.36
AT5G25470	0.57	1.27	0.83	1.33	3.02	2.52	0.32	0	0	0.13	0.08	0	0.09	0	0	0	0.26	0	0.18	0	0	0.22	0.09	0	1.38	1.15	1.51	8.86	6.89	6.52
AT1G36320	50.88	47.97	56.81	60.75	59.68	47.79	47.12	49.71	55.13	58.32	52.14	42.78	19.25	20.01	17.41	15.63	18	16.67	57.17	65.98	67.02	54.27	56.52	49.52	73.82	63.07	70.91	75.77	80.85	95.92
AT2G43180	7.81	8.94	8.25	10.2	11.49	9.37	2.48	2.14	2.79	3.08	3.32	2	2.37	3.12	2.95	3.54	3.12	2.71	7.16	9.68	11.23	7.05	8.52	10.63	11.5	9.61	10.68	12.07	13.36	15.01
AT1G62085	2.81	2.28	2.26	2.48	3.04	2.04	0.28	0.41	0.25	0.44	0.07	0.06	0.46	0.4	0.25	0.16	0.27	0.22	0.15	0.25	0.65	0.09	0.47	0.14	0.37	0.55	0.72	0.31	0.64	1.01
AT1G60525	5.33	3.65	3.69	4.36	5.39	4.18	0.44	0.26	0	0.28	0.07	0.2	6.94	5.71	5.89	7.45	6.87	7.46	4.64	4.73	6.08	4.62	6.04	7.44	6.27	5.15	5.59	11.29	10.58	8.8
AT3G44590	25.1	29.66	18.13	13.86	11.52	10.32	3.85	1.02	1.9	0.24	0.43	1.2	1.92	3.34	1.74	0.98	1.02	1.16	0.62	0.74	0.26	0.2	0.33	0	2.7	1.89	1.16	0.86	1.34	3.08
AT1G48310	2.33	1.72	3.15	2.78	3.09	4.29	2.12	2.34	3.09	4.28	3.92	2.72	3.4	3.87	2.5	3.98	3.96	4.11	9.38	8.49	8.29	8.47	7.54	8.34	4.69	4.98	5.42	6.65	7	5.33
AT1G33780	21.37	21.55	24	36.55	42.13	30.1	9.35	9.86	9.78	12.57	12.67	12.22	6.03	4.87	5.91	6.55	4.79	5.63	8.66	11.76	13.28	14.65	15.51	17.93	7.71	5.64	7.6	13.83	19.19	19.04
AT2G25260	0.75	0.45	0.25	1.42	1.45	0.73	0.55	1.07	1.88	2.16	3.95	2.69	2.27	3.69	3.78	3.84	4.25	3.42	0.27	0.78	0.15	0.78	0.37	0.24	0.69	1.72	1.13	9.64	11.2	11.39
AT5G48790	98.43	95.91	92.62	97.31	69.37	61.36	89.46	86.24	89.97	79.24	55.99	69.53	96.95	93.72	95.92	68.32	76.66	69.97	39.73	41.05	42	47.04	40.91	45.11	35.61	28.24	30.49	16.47	21.79	20.91
AT1G62850	16.94	14.22	14.79	13.16	13.91	9.97	17.66	17.07	14.75	16.08	14.83	13.98	12.4	13.96	13.72	11.45	16.25	12.78	2.75	3.53	2.94	2.86	1.72	2.62	20.73	20.27	18.25	15.19	21.07	19.72
AT1G44030	0	0	0	0	0	0	0	0	0	0	0	0	0	0	0	0	0	0	0	0	0.07	0	0	0.04	0.59	1.24	0.74	0.97	1.21	1.34
AT4G15420	5.1	4.42	9.38	10.66	8.59	9.89	0.2	0.41	0.48	0.64	0.39	0.36	0.39	0.58	0.49	0.69	0.59	0.72	0.54	0.48	0.42	0.61	0.73	0.45	0.32	0.2	0.46	0.23	0.79	0.56
AT3G22231	489.35	711.27	313.91	1180.08	1358.09	970.87	80.81	6.09	57.05	79.57	70.21	49.55	47.26	45.47	26.42	76.42	39.93	46.27	3.63	5.57	0.82	1.45	3.18	1.93	19.04	20.1	24.07	370.29	233.04	143.04
AT5G10600	4.76	5.06	3.08	4	5.71	5.01	5.99	5.77	5.24	6.01	5.55	6.73	2.26	1.45	1.71	2.39	1.44	1.59	1.41	1.76	1.8	0.64	1.29	1.71	5.9	7.14	6.09	5.84	5.36	5.74
AT4G13630	3.09	3.27	6.28	6.53	8.2	7.12	0.47	0.37	0.15	1.06	0.96	0.89	0.2	0.05	0.05	0.2	0.31	0.71	0.28	0.23	0.25	0.67	0.15	0.49	0.37	0.4	0.56	0.6	0.52	1.18
AT1G29110	0	0.09	0	0	0	0	0	0.46	0.46	0.31	0.09	0.26	3.3	3.1	2.33	1.32	1.06	1.39	0.1	0	0.09	0	0	0	1.01	0.29	0.22	0.14	0.13	0
AT5G10610	5.91	5	5.57	6.39	10.25	10.35	5.63	7.28	8.85	10.88	11.59	10.93	1.39	1.44	1.74	2.18	1.73	2.29	1.03	0.92	1.17	1.06	1.4	1.72	7.98	12.3	12.57	13.93	12.68	11.55
AT3G27900	0.53	0.84	0.13	0	0.89	0.34	0	0.16	0	0.1	0.52	0.24	0.29	0.15	0.32	0.9	0.31	0.84	2.41	2.11	2.08	4.47	6.62	5.99	0.14	0.13	0	0.99	0.17	0.11
AT5G23460	4.76	7.16	4.91	8.28	11.6	13.03	0.35	0	0	0	0	0	2.76	3.17	5.56	4.49	4.22	4.62	0.71	1.63	0.12	2.14	2.35	1.95	4	4.3	6.64	13.61	14.78	15.14
AT5G17880	4.01	2.64	6.39	5.44	7.02	7.02	0.32	0	0	0	0.05	0	0.03	0	0	0	0	0	0	0	0	0	0	0	0	0	0	0	0	0
AT4G19630	0	0	0	0	0	0	0	0	0.18	0	0.14	0.13	1.47	2.71	2.68	0.5	1.16	3.07	6.04	5.72	6.17	8.03	5.78	5.85	1.86	3.67	2.89	2.22	2.32	3.03
AT3G07260	0	0	0	0	0	0.13	2.95	2.13	3.69	3.36	2.8	2.69	0.12	0.61	0.38	1.08	0.33	0.51	0.11	0.08	0	0.14	0.24	0.1	2	2.31	3.28	2.86	3.6	4.07
AT3G08940	2403.85	4149.92	3238.4	3005.94	2608.17	2532.03	2608.37	3495.7	2829.09	3340.97	2989.27	3091.09	350.29	354.93	349.5	377.25	412.58	384.27	348.57	294.94	428.23	566.88	474.05	463.32	2194.04	2598.25	2838.93	1279.88	1730.55	2078.93
AT5G33330	0	0	0	0	0	0	0.62	1.47	1.68	1.11	1.22	2.26	0	0	0	0	0	0	0	0	0	0	0	0	6.37	7.87	6.07	6.3	10.57	6.37
AT5G32460	0	0	0	0	0.17	0	2.58	3.16	3.07	2.8	2.68	4.03	0.54	0.28	1.18	0.14	0.57	0.87	0.65	1.06	1.07	0.08	0.2	0.3	1.85	1.57	2.09	2.37	2.62	2.08
AT2G47600	9.45	5.9	11.9	17.55	19.18	22.88	18.48	18.38	18.12	37.49	32.38	36.63	27.73	28.47	27.15	36.44	35.38	36.32	10.14	15.76	15.6	25.23	24.94	21.14	10.04	12.62	15.59	15.78	13.62	13.78
AT4G27040	21.92	19.12	19.69	23.47	25.95	26.89	21.77	21.56	22.87	46.7	45.91	52.69	32.88	30.44	30.04	43.63	37	40.49	16.61	18.03	16.72	20.1	18.7	21.82	20.45	21.79	24.32	41.54	47.06	43.59
AT1G03550	4.26	4.19	3.66	5.71	10.04	9.2	0.1	0	0.37	0	0.15	0.14	3.23	3.89	3.16	3.59	4.58	4.55	0.66	0.17	0.14	0	0.17	0.15	0.08	0.15	0.09	0.23	0	0.13
AT1G43170	352.53	275.48	289.48	221.84	144.12	173.84	195.75	182.84	226.49	101.67	122.67	127.99	212.6	213.17	215.22	122.43	129.38	120.05	236.76	212.19	200.12	111.74	128.89	92.39	367.36	372.39	346.42	344.36	350.12	406.39
AT1G24180	34.04	24.09	29.86	35.56	31.98	35.74	38.76	42.82	44.11	47.07	53.27	42.98	38.34	39.51	40.18	39.53	43.23	44.7	35.54	38.37	35.93	35.02	31.4	35.97	14.73	16.03	17.25	18.98	19.32	21.32
AT4G16380	82.08	77.62	58.18	64.77	80.81	58.02	21.47	16.87	11.41	22.47	24.02	19.85	11.82	11.89	11.79	20.01	19.09	21.84	72	48.04	67.19	67.17	65.27	90.34	63.48	67.5	66.79	86.17	88.14	89.8
AT4G28910	29.58	19.75	23.34	22.47	25.99	26.76	9.82	7.89	8.89	8.68	11.78	12.59	12.69	11.78	10.28	9.82	10.01	11.86	29.37	24.63	26.09	26.75	30.8	31.83	6.44	6.95	9.3	16.5	13.14	11.21
AT5G26230	5.89	4.28	3.62	4.99	6.92	5.88	6.63	6.58	5.56	10.12	6.92	11.74	6.87	6.93	7.3	8.38	8.87	9.95	1.01	1.24	0.35	0.77	0.63	1.4	0.89	1.22	0.87	1.13	0.74	0.48
AT1G73530	42.95	57.83	48.12	53.97	51.57	44.17	17.61	18.86	25.97	14.16	11.02	19	18.95	19.86	23.02	13.12	13.23	15	35.76	41.4	44.65	36.97	46.45	40.99	30.57	29.82	28.49	16.31	17.89	16.6
AT1G29150	49.63	47.98	40.02	43.75	52.62	45.02	37.54	40.59	41.31	43.58	55.92	42.75	19.88	21.66	19.54	21.83	22.94	19.51	18.04	19.08	18.76	16.33	20.53	16.71	20.99	17.2	17.7	29.08	25.97	34.07
AT1G11850	27.49	37.84	29.96	18.56	6.3	11.61	1.87	0.85	1.44	0.59	0.7	1.17	0.58	1.2	2.13	0.97	1.42	0.92	0.93	0.42	1.06	1.2	0.8	0.44	1.27	1.52	0.71	0.65	0.94	0.89
AT3G44798	2.3	4.03	5.17	8.75	11.88	7.7	0	0	0.32	0	0	0	0	0	0	0	0	0	0	0	0	0	0	0.13	0	0	0	0	0	0
AT5G45220	0	0	0.18	0	0	0	0	0	0	0	0	0	0	0	0	0	0	0	1.27	0.9	1.92	1.28	1.32	1.34	0	0	0	0	0	0
AT5G56500	6.29	5.63	8.27	10.32	8.95	8.76	12.17	11.62	12.55	13.07	16.08	12.91	8.45	8.45	8.7	11.34	12.76	11.66	10.72	9.01	8.65	7.9	10.49	6.21	15.6	12.54	11.07	30.52	29.66	35.34
AT1G35190	7.88	5.42	6.17	9.91	15.97	14.96	3.62	5.51	6.12	9.79	15.21	7.42	11.7	9.23	9.96	18.03	17.33	16.37	3.47	3.92	4.99	5.97	5.85	6.45	10.69	8.82	10.2	38.94	43.07	48.34
AT5G36930	8.58	3.3	10.25	9.63	12.41	12.63	9.88	10.97	11.05	12.15	11.11	10.49	0	0.03	0.03	0.03	0	0.04	0.06	0	0	0.07	0	0	3.29	6.26	5.28	4.07	6.17	5.94
AT5G62270	12.92	10.58	11.98	13.03	10.29	10.78	13.91	12.08	16.66	10.29	11.65	13.83	13.01	12.57	12.37	12.68	12.32	11.08	5.29	5.38	5.82	5.18	3.98	3.01	17.7	17.17	16.93	18.47	21.15	17.36
AT1G05360	4.59	4.94	6.91	6.95	5.64	5.87	2.02	2.56	2.46	2.41	1.94	2.34	1.74	2.15	2.19	2.79	2.43	1.59	2.51	2.73	2.66	1.91	2.68	3.07	5.22	6.73	6.78	8.96	7.42	8.39
AT1G65150	2.1	2.67	2.22	6.13	6.5	7.02	1.52	2.32	2.06	1.72	3.04	1.56	1.01	1.46	1.1	1.37	0.7	1.32	5.72	7.08	5.83	2.35	3.52	1.41	0	0.07	0	0	0	0.06
AT5G03495	1.13	1.5	1.37	2.67	4.28	5.15	0	0	0	0.06	0	0	0.17	0	0	0	0	0	2.26	2.03	1.95	6.12	6.21	4.45	0	0	0	0	0	0
AT4G13160	6.63	5.74	9.49	10.08	9.78	10.49	0.93	1.45	1.06	2.86	2.32	1.67	0	0.1	0.11	0.6	0.69	0	5.66	9.16	4.4	11.92	9.02	8.68	0.18	0.44	0.3	0.66	0.8	1.2
AT3G19515	7.84	5.18	13.89	10.3	18.18	12.94	1.61	1.86	2.49	2.47	2.86	2.14	3.94	4.22	3.19	5.48	5.87	5.42	16.12	18.1	16.15	25.11	25.64	25.52	9.45	10.63	10.49	13.13	16.94	13.1
AT3G46430	88.08	85.52	82.92	96.12	90.34	89.08	53.89	41.38	52.93	36.73	47.63	35.39	45.27	48.8	48.46	45.82	47.07	44.29	29.8	24.46	28.83	20.6	21.13	28.16	64.53	53.17	51.83	54.84	64.91	85.71
AT4G00752	6.35	5.11	9.68	8.01	9.34	11.53	0.22	0	0	0	0.22	0	0	0	0	0	0	0	7.81	10.28	10.13	13.54	17.37	12.26	6.74	6.6	11.12	12.18	13.7	11.3
AT3G55040	59.66	61.05	62.02	76.04	69.25	51.16	42.26	42.12	54.2	40.19	37.28	37.66	43.04	44.66	44.27	43.07	45.28	39.8	44.11	47.41	46.78	51.52	56.15	50.67	12.2	8.39	7.08	14.54	22.33	18.19
AT1G25098	144.3	138.67	228.29	142.17	234.72	243.02	5.77	0.07	0.08	0.31	0.13	0	0	0.15	0.08	0	0.1	0	0	0	0	0.18	0.07	0.19	0	0	0	0.48	0	0.38
AT5G09310	13.45	16.84	10.65	13.42	18.14	15.19	4.1	3.82	4.39	3.46	5.91	5.36	12.25	8.55	10.7	13.27	11.66	11.9	14.51	13.02	11.86	18.51	16.33	16.68	14.02	15.62	16.78	25.11	29.04	27.84
AT5G28442	2.33	1.73	1.37	2.35	4.07	3.29	0	0	0	0	0	0	0	0	0	0.31	0	0	0	0	0	0	0	0	0	0	0	0	0	0
AT5G28060	219.86	272.44	192.76	174.75	100.33	157.11	46.66	37.02	48.96	22.74	20.73	21.58	42.95	45.84	42.7	19.87	29.56	22.37	44.46	47.32	41.92	29.12	28.26	25.53	47.08	52.01	49.4	36.25	52.4	70.5
AT4G12990	2.63	2.37	1.32	2.08	4.3	3.32	1.48	1.32	0.9	5.91	3.1	3.89	0	0	0	0	0	0	0	0	0	0.25	0	0	1.96	2.77	3.21	8.39	9.5	9.38
AT3G04181	0.5	0.22	0.25	1.26	0.34	1.89	1.31	1.46	2.38	1.57	1.45	1.57	3.01	2.56	2.4	2.82	3.68	3.56	0	0	0	0	0	0	1.82	2.21	1.14	4.83	5.51	5.07
AT1G27030	6.66	8.76	9.76	13.76	21.47	16.83	19.09	23.08	41.94	73.3	92.51	100.54	45.36	38.86	38.68	109.47	109.7	107.82	9.21	5.85	10.11	50.95	63.31	58.36	19.46	14.52	19.22	33.08	46.21	46.65
AT5G17900	10.99	7.92	14.28	14.07	18.03	18.48	2.44	2.44	2.76	3.24	5.11	3.44	3.93	3.76	3.19	4.97	4.05	4.31	3.27	3.19	3.25	3.35	2.95	3.18	3.02	2.85	3.3	4.4	4.43	4.31
AT4G39180	3.48	1.69	3.62	5.98	8.88	8.68	0.56	0.58	0.78	0.5	0.66	0.66	0.34	0.43	0.62	0.28	0.5	0.21	0.23	0.09	0.12	0.23	0.33	0.95	0.35	0.41	0.1	0.13	0.05	0.27
AT4G04800	26.53	28.91	23.2	28.44	27.2	34.1	29.34	24.62	23.8	36.54	40.54	37.33	29.21	30.64	23.92	35.31	33.46	34.42	11.71	9.57	9.34	15.26	13.21	11.7	22.38	27.89	31.86	55.03	62.93	66.47
AT4G02860	19.62	17.02	13.89	24.48	20.87	18.19	2.36	3.82	3.79	6.8	9.17	5.95	3.21	3.34	3.42	6.9	6.46	6.07	7.91	5.78	4.87	11.31	11.02	9.83	3.57	1.85	2.41	9.71	8.35	11.39
AT1G22590	25.03	24.48	19.66	23.54	18.89	10.3	0.63	1.07	0.48	1.05	0.49	0.23	0.72	0.31	0.16	0	0.3	0.19	1.08	0.58	0.7	0.98	0.28	0.25	11.05	8.73	10.49	1.78	5.03	5.36
AT1G68250	0	0	0.12	0	0	0.3	0.16	0	0	0	0	0.21	1.98	1.37	2.29	1.34	0.93	1.32	0	0.09	0	0.16	0	0	0	0.13	0	0	0.17	0
AT5G38050	3.3	3.31	4.14	3.43	4.46	3.13	0.48	0.54	0.66	0.8	0.71	0.74	0.9	0.94	1.87	1.04	1.43	1.6	3.43	3.39	2.96	3.96	4.07	4.41	0.48	0.09	1.05	0.96	1.79	2.02
AT4G11521	8.3	9.39	9.95	2.39	10.29	5.67	0.89	0	0.1	0.07	0	0.08	7.99	7.53	7.12	11.39	11.13	10.08	0.09	0	0.08	0	0	0	0	0	0	0.13	0	0.07
AT4G13150	18.87	9.46	20.33	28.64	26.55	21.98	4.6	2.29	4.66	4.75	6.95	6.53	3.3	3.15	3.32	4.04	3.67	2.58	14.33	19.03	20.52	24.79	24.63	29.71	2.8	4.81	3.34	6.43	8.24	8.41
AT1G58848	33.86	16.72	36.11	35.12	37.76	30.82	4.91	2.52	2.41	1.43	2.64	1.3	1.24	1.13	1.03	1.36	1.51	1.83	2.46	1.85	1.29	1.54	1.57	1.88	10.07	9.51	5.47	10.5	7.12	7.14
AT2G28410	4.48	8.41	9.48	10.02	7.03	9.48	0	0	0.14	0.19	0	0	0	0	0	0	0	0	7.24	7.29	7.14	16.5	14.65	9.76	0.13	0.12	0.28	0	0	0
AT1G58590	2.46	3.21	2.58	4.08	3.15	4.95	0	0	0	0	0	0	0.14	0	0.29	0.14	0.67	0	0	0	0	0	0	0	0.89	2.28	1.11	2.18	1.75	2.6
AT5G66040	263.77	325.52	181.92	265.14	238.81	282.83	22.24	7.8	6.69	8.53	12.35	13.71	177.93	177.84	173.9	209.83	230.74	221.29	247.53	187.99	221.22	312.53	392.41	345.24	197.5	168.38	213.21	241.01	239.03	285.63
AT1G50310	0.19	0.23	0.13	0.25	0.25	0.24	0.17	0.29	0.07	0.05	0.12	0.11	0.83	0.72	1.05	0.85	1.17	1.19	0.33	0.18	0.12	0	0.07	0.12	0.2	0.12	0	0	0.16	0
AT1G65290	93.87	125.28	88.45	109.43	70.13	101.73	103.31	90.9	116.12	99.09	87.37	113.74	96.43	103.95	106.3	95.3	98.26	88.91	114.14	120.3	98.06	86.72	109.42	84.08	6.72	0.41	2.08	5.43	2.37	2.26
AT1G25055	4.59	2.72	3.54	5.02	3.82	5.64	0.58	0	0.15	0.1	0	0	2.55	2.51	1.81	3.13	3.13	4.49	0	0.05	0	0	0	0	2.03	2.85	3.01	3.75	4.49	4.8
AT1G53490	3.33	1.64	3.17	3.58	3.97	3.55	0.51	0.81	0.26	0.34	0.46	0.31	0.14	0.1	0.05	0.34	0.17	0.34	0.14	0.19	0.12	0.41	0.43	0	0.54	1.45	1.09	1.29	1.8	1.65
AT1G67360	33.76	16.59	9.59	62.32	181.79	85.23	32.37	29.08	23.73	144.44	236.25	96.04	14.01	14.04	16.39	113.08	115.39	115.32	23.91	16.13	12.59	94.88	96.65	70.99	50.16	21.19	14.47	606.41	579.9	626.99
AT1G29030	3.03	2.28	2.59	2.75	2.45	2.42	3.13	2.79	2.29	3.55	3.78	2.46	4.15	2.99	3.21	5.31	3.5	4.25	4.42	3.95	4.47	2.52	3.03	2.73	4.64	4.68	3.86	9.64	10.17	9.29
AT2G17910	0	0	0	0	0	0	0	0	0	0	0	0	0	0	0	0	0	0	0.98	2	1.4	1.11	1.69	1.5	0	0	0	0	0	0
AT1G58807	38.35	15.76	34.84	44.09	54.41	44.57	9.34	5.94	3.39	6.2	5.24	3.61	3.27	3.28	3.13	4.29	3.18	3.68	2.05	2.06	1.77	1.69	1.77	1.51	8.74	8.71	7.83	10.45	8.37	6.44
AT4G34881	130.05	114.15	90.79	139.81	156.12	182.62	3.63	0.39	0.13	0.7	0.54	0.8	95.39	92.9	91.64	208.9	197.86	205.11	116.72	115.82	106.36	196.35	266.53	134.88	11.97	0.11	0.13	4.44	0.72	0.37
AT1G63360	14.76	8.81	16.26	17.23	23.54	15.21	4.45	4.44	4.21	3.13	3.32	2.68	13.16	14.27	13.14	14.23	14.11	15.09	0.12	0.08	0.24	0.25	0.04	0	5.36	5.1	6.62	6.95	3.96	3.52
AT3G15590	10.16	6.26	8.65	8.24	6.67	6.64	3.82	2.02	2.98	3.18	3.3	3.48	3.63	4.29	3.43	3.13	2.93	3.31	3.63	4.37	3.3	2.69	2.36	2.27	11.97	11	12.77	16.84	17.9	11.69
AT4G08280	46.97	38.23	34.77	41.67	27.11	35.96	10.55	8.68	9.13	5.54	7.3	9.79	9.19	8.99	10.8	6.83	9.78	8.41	7.9	7.5	5.79	5.65	5.88	5.45	15.82	11.79	14.48	8.82	16.01	19.86
AT1G23130	999.12	1348.22	942.84	2120.58	2761.23	1810.23	179.63	189.09	112.23	583.61	868.26	394.21	665.87	657.15	663.72	1790.18	2400.48	1855.91	1002.99	1127.6	869.89	3231.39	2700.51	2787.21	85.11	33.49	36.15	167.81	148.28	182.79
AT2G32160	30.05	46.61	53.8	60.78	72.03	70.14	12.17	14.52	13.22	26.31	22.47	12.19	18.26	16.01	15.48	14.65	17.65	17.95	6.2	8.17	5.45	5.87	5.87	6.06	13.92	18.91	18.78	24.94	37.85	35.69
AT4G00520	10.75	6.62	8.2	11.37	13.8	9.03	0.76	1.13	1.93	1.22	2.57	2.09	2.26	2.79	1.93	2.26	2.35	2.56	0.97	1.21	1.48	2.35	2.43	1.52	1.27	1.33	1.18	2.12	1.17	1.53
AT3G25290	3.63	1.8	3.32	9.44	11.61	9.48	1.09	0.98	1.47	5.87	4.21	4.14	1.22	1.19	1.08	1.47	2.25	2.82	0.58	0.1	0.19	0.93	1.07	0.88	1.51	1.22	1.25	5.83	4.92	5.66
AT1G11280	8.29	4.52	9.56	9.75	8.06	7.51	11.7	8.8	10.67	9.87	8.46	7.46	11.03	13.11	11.89	8.35	8.71	9.35	11.15	9.36	10.98	8.97	7.15	8.11	0.51	0	0.04	0.05	0.05	0.09
AT1G27180	1.2	1.03	2.27	2.18	2.68	2.33	0.28	0.18	0.05	0.03	0.36	0.2	0.09	0.07	0.09	0.07	0.08	0.22	0.06	0.1	0.16	0.11	0.09	0.1	0.08	0.14	0.09	0.18	0.08	0.17
AT3G18320	3.58	2.54	2.83	3.06	3.65	1.92	0	0.13	0	0	0.21	0	0.12	0.12	0.13	0.24	0.17	0.17	0.12	0	0.3	0.15	0.24	0.43	0.34	0.11	0.86	0.32	0.56	0.28
AT4G29550	0.08	0.07	0.24	0.24	0	0.1	0	0.19	0.09	0.12	0.69	0.71	0	0.09	0	0.18	0.12	0.63	0	0.06	0	0.11	0.09	0	1.07	0.78	0.72	2.24	2.87	3.14
AT3G44430	20.69	12.83	12.77	16.53	20.25	10.88	0.26	0	0	0	0	0	0	0	0	0	0	0	10.8	11.54	12.14	7.83	6.01	8.59	0	0	0	0.1	0	0.11
AT5G59660	1.49	0.69	0.76	3.35	2.88	2.17	0.15	0	0	0	0	0	0	0	0	0	0.09	0	3.17	2.26	3.58	3.55	2.87	2.02	0	0	0	0	0	0
AT3G60980	4.55	4.04	10.15	6.09	7.42	8.23	0	0	0	0	0	0	0	0	0	0	0	0	6.96	9.24	8.62	8.51	8.81	11.4	0	0	0	0	0	0.12
AT4G27080	15.56	11.25	17.64	16.18	18.29	16.59	36.24	35.12	45.59	48.72	61.08	64.1	53.52	48.78	51.67	55.95	55.52	58.08	25.98	26.02	28.76	27.11	28.37	27.27	36.62	34.47	37.09	66.41	56.07	46.1
AT1G24380	0	0	0	0	0	0	0	0	0	0	0	0.12	0	0	0	0.08	0	0	0	0	0	0	0	0	0.14	0.13	0	2.3	3.32	2.39
AT4G01540	1.74	0.84	1.01	1.95	4.58	3.83	1.66	0.96	0.37	9.48	9.59	6.74	0.95	1.48	0.69	4.89	4.42	4.26	1.41	1.31	0.75	3.42	2	0.97	2.58	2.13	2.37	27.41	38.6	31.79
AT5G27927	0	0	0	0	0	0	0	0	0	0	0	0.11	0.68	0	0	0.14	0.19	0	4.39	6.78	10.79	11.1	13.42	17.02	0	0	0	0.19	0	0.32
AT5G16350	0.65	0.9	0.94	0.24	0.24	0.22	5.03	5.45	5.13	5.52	4.28	5.15	4	3.95	4.31	7.78	8.23	9.24	5.34	6.56	8.4	5.87	4.83	5.31	7.3	6.72	6.17	3.24	4.12	5.14
AT5G29000	8.2	8.66	7.46	10.22	12.31	8.68	12.41	9.84	8.51	11.65	15.06	10.02	8.78	10.31	9.49	12.1	13.71	15.5	19.7	22.51	23.02	23.4	24.22	25.7	7.16	7.23	7.05	16.08	18.84	20.03
AT5G59620	0	0	0	0	0.08	0	0.08	0.07	0	0.18	0	0.16	0	0.07	0	0.07	0	0	2.43	2.58	2.42	4.41	3.37	2.06	0	0	0	0	0.23	0
AT5G66005	7.87	9.63	7.1	8	7.34	4.79	1.29	2.38	2.46	1.67	1.48	2.07	6.67	8.24	5.56	5.26	7.03	7.3	8.8	8.96	9.52	8.98	8.32	8.98	2.76	1.67	1.08	1.93	2.62	1.44
AT2G40290	39.79	25.8	38.52	33.98	25.83	27.72	41.51	37.28	50.95	28.7	31.53	33.17	66.96	63.66	60.81	55.67	51.66	52.47	51.46	49.9	39.64	33.7	36.91	28.93	69.86	72.37	69.45	63.11	67.77	68.4
AT1G34060	2.68	4.66	2.5	2.52	3.61	1.77	0.48	1.93	0.51	2.88	6.85	1.48	1.67	1.18	1.39	2.82	2.08	3.09	2.27	1.23	1.51	1.97	1.42	0.84	0.7	0.9	0.69	43.26	57.43	63.02
AT1G61300	21.8	11.98	14.41	20.46	23.17	11.08	3.75	2.91	2.12	2.1	2.19	2.4	0.08	0	0.04	0.13	0.17	0	1.3	1.77	1.64	1.8	1.89	1.56	21.38	19.33	18.9	20.8	22.39	16.22
AT2G04230	7.48	6.6	8.32	7.85	10.29	7.85	4.86	7.23	7.6	9.84	8.93	9.25	6.92	6.51	6.19	7.19	4.79	6.73	13.49	18.12	19.22	16.01	16.25	16.62	4.11	5.08	5.53	7.23	7.28	7.37
AT5G45550	31.9	33.89	39.07	39.86	51.88	53.96	23.63	31.19	31.3	40.2	48.05	50.87	34.96	34.09	36.25	41.95	43.11	44.89	0.51	0.28	0.44	0.38	0.63	0.75	27.14	27.79	34.97	49.55	63.99	74.94
AT1G58440	14.64	12.64	17.43	16.02	14.12	15.82	5.97	7.56	6.22	4.14	3.7	5.53	10.45	10.51	10.89	10.48	9.66	11.69	13.92	15.72	17.89	13.83	11.95	16.91	3.33	4.78	5.82	4.53	5.09	5.81
AT4G09750	8.2	7.85	4.28	28.8	33.88	10.46	8.27	12.57	7.3	48.51	50.41	14.5	1.19	1.43	1.61	11.54	12.63	9.3	1.43	1.33	0.62	7.45	7.43	4.27	21.83	18.81	19.85	125.55	161.41	159.87
AT5G56380	4.07	4.5	5.54	4.89	8.43	6.42	3.12	3.46	3.99	6.3	6.25	6.9	3.93	3.48	4.24	5.47	5.65	5.15	1.96	3.58	2.27	1.04	1.34	1.24	0.15	0	0.06	0.22	0	0
AT4G08170	6.1	7.96	10	6.69	10.84	11.24	7.46	8.76	11.35	9.14	8.83	10.89	35.42	34.35	33.64	11	12.32	11.71	6.82	9.14	7.69	9.14	14.37	6.91	7.88	8.14	10.75	9.31	8.65	9.47
AT3G03702	0.87	0.91	1.01	1.63	2.27	1.87	0	0.24	0.08	0.16	0.13	0.24	0	0	0	0.23	0	0	0	0	0	0	0.07	0	1.26	1.39	1.07	2.4	2.09	1.2
AT5G10330	18.25	21.28	15.38	18.52	13.8	12.93	38.17	39	38.72	29.28	26.34	32.51	36.86	44.29	35.07	28.59	32.76	29.92	22.51	23.18	19.76	16.89	14.89	17.24	25.56	23.65	23.81	22.17	22.6	23.77
AT4G39250	0.97	0.29	0.32	0	3.04	0	0.85	0.76	0.38	1.27	1.56	0.87	0	0	0	0.73	3.25	1.02	1.72	0.23	0	2.17	1.43	0.32	1.01	0.32	0.73	16.79	14.63	18.55
AT1G67560	8.53	5.19	11.1	11.43	14.38	13.54	10.13	10.55	11.45	13.76	12.78	13.79	3.03	3	2.8	2.45	2.56	3.59	8.93	9.73	8.22	8.4	9.61	10.5	3.02	3.77	5.13	4.37	4.11	3.73
AT5G27100	0.65	0.25	1	0.97	1.07	1.18	0.05	0	0	0	0	0	0	0	0	0	0	0	0.74	0.87	0.7	0.65	0.54	0.68	0	0	0	0	0	0
AT1G24510	46.97	32.09	49.09	48.06	43.39	46.85	26.1	27.5	33.13	24.92	35	29.82	32.98	33.89	35.82	33.23	35.74	31.54	33.33	29.56	28.45	31.94	37.11	29.1	53.39	49.32	54.5	80.78	86.69	100.16
AT1G31870	7.72	7.24	7.69	9.82	9.97	10.66	2.41	1.77	2.24	3.1	1.73	1.98	10.2	8.74	9.16	11.03	9.25	10.65	9.55	10.26	7.1	8.79	9.11	8.15	8.15	8.15	8.74	16.45	13.36	11.83
AT5G24160	3.4	2.43	3.14	1.63	3.49	4.7	19.66	23.27	26.07	38.29	57.49	48.96	14.65	14.99	15.01	29.97	26.91	26	17.38	23.51	19.71	16.72	22.19	23.61	7.08	9.83	15.73	3.3	3.64	4.11
AT3G27200	7.81	9.31	13.28	10.3	6.12	9.23	0.5	0.15	0	0	0.12	0.34	0	0.14	0	0	0.29	0.2	2.96	2.37	1.86	1.87	4.33	3.34	0.13	0	0.43	0	0	0
AT3G25470	41.1	43.26	48.25	36.63	33.84	37.64	25.22	24.16	29.76	19.27	18.52	21.03	32.14	32.97	33.96	20.46	21.37	24.92	40.81	39.6	42.65	29.17	28.8	31.4	31.59	30.25	29.42	24.97	27.68	27.85
AT4G29410	141.56	130.71	112.96	91.2	61.44	71.05	145.26	109.31	148.36	76.93	88.85	94.18	352.79	319.04	316.22	184.81	218.83	190.28	176.98	134.57	135.29	101.09	101.31	69.04	186.38	195.93	187.42	156.7	225.26	235.69
AT1G24793	3.38	4.79	3.72	2.78	3.92	4.98	0.31	0.19	0.19	0.37	0.24	0.58	0.26	0.55	0.97	0.73	1.26	0.76	0.18	0.41	0	0.32	0.09	0.08	0.34	0.24	0.46	0.96	1.57	1.64
AT5G61330	16.19	11.6	14.89	12.18	12.96	10.18	15.56	13.51	17.06	10.63	13.21	12.66	15.38	14.8	14.93	13.36	12.83	14.75	8.68	7	6.07	6.23	4.44	3.26	14.9	15.84	14.04	21.85	22.62	21.35
AT1G25150	3.9	1.79	2.63	4.13	3.88	5.81	0.34	0	0	0.1	0	0	3.01	2.62	2.61	3.1	3.08	3.04	0	0	0	0	0	0	2	1.95	2.48	3.81	5.31	5.31
AT2G23410	0	0	0	0	0.12	0	0	0	0	0	0	0	0	0	0	0	0	0	0.69	0.4	0.68	1.12	0.51	0.45	0.58	0.36	0.52	3.7	4.78	3.2
AT1G22500	2.53	3.02	6.11	2.21	2.59	3.89	6.94	5.38	7.35	7.01	4.92	4.81	11.02	12.17	13.72	5.49	5.48	6.73	1.9	3.57	3.15	0.28	0.46	0.74	1.07	0.88	0.7	1.22	1.07	1.28
AT4G28220	12.08	8.98	16.98	19.46	15.57	18.25	11.82	9.84	11.6	14.82	13.13	14.55	13.68	15.23	13.2	13.71	13.88	13.93	17.06	19.09	14.49	20.89	20.57	24.27	13.58	13.56	14.51	54.05	47.01	45.45
AT2G12040	0	0	0	0	0	0	8.5	7.71	5.85	9.74	9.3	7.03	0	0	0	0.13	0.09	0	7.84	8.39	12.4	10.81	10.5	17.82	0	0	0	0	0	0
AT5G21060	23.29	17.49	20.57	28.82	23.21	15.54	29.41	24.93	23.33	28.67	23.29	23	22.83	21.02	23.55	19.52	21.73	18.1	5.65	5.87	4.81	5.05	6.4	4.08	9	6.97	7.28	5.99	5.03	5.76
AT5G20620	31.85	29.48	34.66	55.5	64.59	53.02	36.86	36.37	39.75	84.57	87.85	69.14	42.07	42.04	48.68	55.57	56.65	59.25	54.75	56.63	54.57	47.8	49.34	49.4	51.5	48.8	49.96	108.92	111.93	108.17
AT4G16840	5.19	6.43	3.47	5.02	4.08	6.01	9.11	5.58	6.2	7.16	6.09	6.05	0.47	0.99	0.26	0.73	0.5	0.34	0	0	0	0	0	0	1.35	1.92	0.49	2.9	2.81	3.3
AT5G23200	4.97	4.24	7.12	4.95	5.83	5.95	1.7	1.29	2.62	1.12	1.57	1.8	2.4	2.13	2.01	1.82	2.06	1.74	6.34	5.93	6.65	6.7	7.15	6.84	5.78	5.66	6.03	7.21	9.46	10.77
AT4G15242	0	0	0.16	0	0.33	0	12.41	7.37	9.81	8.76	9.78	6.1	9.35	8.44	10.34	8.01	8.2	7.92	0	0	0.07	0	0	0.16	10.75	11.19	12.39	18.61	12.44	10.17
AT1G62640	17.15	11.4	15.72	12.68	11.79	9.72	8.6	7.81	8.46	5.8	6.32	5.62	3.53	3.2	3.66	2.58	2.95	2.75	5.66	3.35	4.15	2.58	3.1	3.28	11.47	10.12	9.99	7.2	5.14	7.39
AT1G24881	5.06	6.1	6.79	4.25	7.82	7.16	0.16	0	0.07	0	0	0	3.01	2.22	2.78	2	3.46	2.03	0	0.04	0	0	0	0	2.04	1.5	2.99	4.09	4.91	5.58
AT2G15230	5.89	8.26	11.41	10.26	13.63	16.81	0.97	1.88	2	4.06	3.57	3.56	10.7	11.36	10.44	10.73	11.13	12.95	0.64	3.05	1.29	1.98	2.52	2.96	7.6	8.31	12.81	20.24	19.8	19.56
AT4G02460	1.73	0.86	1.83	1.87	1.54	2.11	2.89	3.01	2.92	3.46	4.02	4.69	4.27	3.7	3.12	4.19	3.92	4.12	1.91	2.08	2.22	1.58	2.2	1.55	4.32	3.81	4.76	5.72	5.86	4.88
AT1G09590	183.73	176.05	118.75	103.82	63.18	84.18	146.17	123.45	174.35	79.06	88.03	95.29	10.72	10.52	10.75	5.6	7.82	5.03	183.82	133.03	134.2	88.96	89.08	71.42	10.06	8.69	9.89	14.17	15.02	19.38
AT3G18165	27.56	23.9	22.32	22.97	24.36	24.89	25.84	24.76	21.98	22.56	25.84	22.97	21.22	21.37	21.36	22.37	21.43	24.22	27.94	27.68	23.37	22.7	24.87	23.13	8.92	9.37	9.35	12.35	14.16	16.19
AT1G60620	4.63	3.01	3.69	3.85	5.33	4.47	2.51	0.96	1.46	1.93	2.91	2.03	1.49	1.4	2.29	2.62	2.07	2.05	2.11	2.52	2.38	1.65	1.74	1.81	5.19	5.51	5.36	10.57	10.8	7.68
AT5G17890	5.99	2.39	7.47	6.39	7.4	6.93	0.13	0	0	0	0	0	0	0	0	0	0.01	0	0.02	0.01	0	0	0	0	0	0	0	0	0.02	0
AT1G77770	8.52	9.29	7.25	11.81	16.14	14.96	1.08	1.25	1.85	2.18	3.19	2.36	8.74	11.76	9.26	13.51	12.21	14.9	13.94	14.88	11.47	11.7	9.09	12.44	11.03	11.61	9.55	18.93	15.43	18.22
AT3G44120	0.55	0.25	0.55	0.35	0.74	0.26	2.9	2.9	1.97	3.2	2.8	3.53	1.66	2.58	1.81	1.63	1.92	1.53	0.59	0.5	0.7	0.37	0.23	0.61	6.67	4.61	4.54	3.07	4.55	4.37
AT4G01920	0.68	0.53	1.69	1.83	2.22	2.18	0	0	0	0	0	0	0	0	0	0	0	0	0	0	0	0	0	0	0	0	0	0	0	0
AT4G31130	19.17	19.68	18.69	20.74	19.8	20.27	21.74	19.91	17.64	26.4	24.86	22.01	23.83	21.43	25.77	29.02	28.6	31.15	22.14	21.87	20.61	17.69	19.54	19.28	19.33	22.51	20.81	40.35	44.43	43.78
AT4G31650	2.5	1.42	3.04	3.85	6.39	7.73	1.73	2.55	3.85	9.49	9.14	11.87	5.05	3.97	4.34	8.85	8.13	8.46	0.07	0.14	0.42	0.18	0.73	0.39	0.34	0.13	0.3	1.37	1.11	0.45
AT5G61950	0.46	0.47	1.18	0.67	0.81	0.76	0.68	1.14	1.03	0.63	0.72	0.62	3.46	4.02	2.45	3.18	3.68	3.28	1.23	0.94	1.72	0.5	0.7	0.76	1.05	1.13	0.79	1.11	0.75	0.66
AT5G34790	0.85	0.38	1.37	0.19	1.65	0.42	0.43	0	0	0	0	0	0	0	0	0	0	0	3.46	2.25	2.47	4.18	3.54	2.91	0	0.05	0	0	0	0
AT5G18880	0	0	0	0	0	0	0	0	0	0	0	0	0	0	0	0	0	0	0	0	0	0	0	0	0.57	1.52	1.25	1.64	1.14	1.4
AT5G45390	161.11	156.39	171.97	174.61	142.87	152.18	173.46	165.83	199.47	138.19	132.36	141.99	182.73	187.38	191.11	142.77	142.13	147.75	116.1	118.92	123.8	87.84	103.4	96.15	229.16	220.5	222.36	152.27	147.5	143.56
AT1G24490	16.4	11.52	12.05	18.79	16.34	14.16	5.79	4.74	3.13	6.01	5.89	4.1	5.26	5.29	5.76	7.98	7.33	5.79	6.21	6.14	6	5.59	4.76	4.47	20.11	19.24	19.74	28.82	24.91	17.16
AT3G46530	15.62	11.68	15.41	18.01	26.96	20.76	4.02	3.93	3.53	4.14	6.76	4.62	6.26	7.22	6.58	10.08	7.37	10.31	4.2	3.28	2.75	3.32	4	3.42	4.76	3.82	3.63	5.14	7.03	3.42
AT5G38980	389.38	345.54	153.22	343.89	302.13	169.85	11.51	0.2	0.4	0.13	1.14	0.45	0.37	0.19	0.2	0.95	0.26	0.8	180.23	147.53	120.77	181.15	139.33	129.62	301.09	286.01	281.4	419.38	482.06	457.38
AT3G29330	3.02	5.55	5.23	5.81	5.43	4.78	1.23	1.12	0.48	1.54	2.06	1.56	6.15	5.93	8.14	10	7.04	11.37	0.57	0.3	0.8	0.92	1.36	0.81	0.99	1.26	0.75	1.77	2.15	3.02
AT1G31910	65.63	38.75	52.82	54.27	64.61	65.07	40.17	26.28	30.13	28.65	35.89	30.33	43.43	43.58	46.21	42.97	40.27	45.12	10.54	7.93	8.51	8.83	8.46	8.64	46.17	35.63	36.67	53.6	53.06	55.23
AT2G24755	5.42	4.98	8.96	5.79	7.01	10	0.07	0	0.07	0	0.06	0	0	0.05	0	0.37	0.04	0	0.04	0	0	0	0.06	0.06	0	0	0	0.09	0.15	0
AT1G30160	1.31	0.95	0.76	2.71	2.28	1.83	0.1	0	0	0	0	0	0.84	0.67	0.54	1.28	1.18	1.45	0.49	0.33	0.07	0.62	1.1	1.47	0.71	0.88	0.96	3.18	3.43	2.98
AT5G02870	189.07	142.85	136.62	93.93	74.21	81.98	59.89	34.44	61.73	22.93	33.32	31.07	63.33	54.92	56.12	32.57	34.91	35.03	66.71	55.76	44.87	27.01	30.59	23.18	93.71	98.14	92.19	99.86	101.9	102.68
AT1G23890	2.11	2.75	3.3	4.16	4.56	2.62	0.98	1.87	1.67	1.37	1.99	2.01	2.06	0.89	1.13	1.93	1.16	0.57	5.47	4.93	4.47	4.1	6.24	4.55	3.99	3.45	4.66	11.82	9.8	9.67
AT1G72880	22.06	17.36	24.96	20.53	16.83	18.83	8.67	8.02	11.05	9.76	7.5	7.06	19.47	18.61	14.94	15.16	15.26	17.09	16.13	19.75	16.37	13.64	13.34	15.11	5.94	7.24	7.32	4.33	4.75	3.29
AT1G80555	0.14	0	0.55	0.14	0.18	0.17	0.72	0.48	0.33	0.11	0.53	0.86	0.45	1.56	0.33	1.23	0.42	0	2.62	1.78	1.76	4.24	4.55	4.16	0.28	0	0	1.22	0.89	0.81
AT2G20390	17.12	15.43	8.57	12.47	4.49	8.25	0.78	2.09	1.7	1.31	1.04	2.68	0.65	0.95	2	0.27	1.29	1.69	16.34	17.06	12.7	14.27	15.95	12.61	16.32	14.29	13.15	20.38	24.86	28.13
AT4G10810	27.32	37.65	26	19.17	24.15	31.13	6.41	8.84	9.38	4.83	8.39	8.36	8.43	6.62	7.16	6.56	7.94	7.47	19.11	21.16	21.11	24.99	21.95	24.68	4.91	4.95	6.98	11	8.77	9.85
AT4G14910	29.93	29.26	27.3	28.25	26.24	22.85	20.75	18.84	17.33	14	14.69	13.29	16.7	15.55	15.61	15.5	16.53	14.85	15.94	17.28	19.09	14.98	18.01	15.52	21.28	18.92	22.17	17.66	19.18	18.67
AT4G03910	0	0	0	0	0	0	0	0	0	0.06	0	0	0	0	0.05	0.05	0	0	0	0	0.04	0	0	0	0.86	0.93	1.08	0.74	0.48	0.17
AT5G24735	67.51	66.86	43.67	69.13	73.99	108.61	14.71	8.21	9.55	14.19	24.29	23.61	0	0.19	0	0	0	0.26	25.98	25.97	22.41	49	45.67	42.4	5.04	5.09	6.27	10.44	22.94	25.72
AT5G43430	9.38	16.16	13.94	20.41	21.39	18.58	10.43	12.81	13.52	27.95	27.2	27.79	5.52	5.52	5.94	7.37	7.91	7.24	13.66	15.69	16.76	32.99	36.14	34.11	9.69	11.62	12.27	24.2	26.34	33.2
AT1G67865	1000.1	1587.1	897.63	622.18	604.77	832.35	105.81	76.18	88.44	101.03	72.99	112.44	35.23	35.39	40.15	16.93	32.93	20.33	11.59	18.25	16.8	22.55	21.92	21.12	22.65	22.69	18.08	22.99	31.02	49.9
AT2G20360	59.64	45.64	63.15	63.38	63.33	59.2	40.54	43.4	42.92	46.15	44.63	39.76	36.24	40.76	41.25	40.87	39.82	40.67	71.06	68.28	67.33	63.7	72.46	67.83	69.05	74.19	66.2	82.91	69.85	69.47
AT3G45770	26.57	24.13	33.86	27.98	38.83	51	4.5	4.93	7.16	6.13	9.15	11.73	12.45	11.43	11.67	13.98	15.51	12.76	32.32	32.71	35.22	38.93	53.09	48.4	3.95	5.04	6.09	9.02	9.82	14.71
AT3G26470	1.27	0.97	0.34	0.61	0.54	2.46	3.8	1.34	2.32	5.23	6.71	5.44	0.15	0.61	0.16	0.3	0.31	0.85	2.79	1.7	0.86	3.07	2.46	2.44	2.1	2.45	2.45	8.9	9.84	10.12
AT2G17640	8	8.34	7.13	9.2	8.08	9.67	6.97	6.78	7.31	7.52	6.02	6.65	4.12	5.31	4.26	5.43	5.41	5.3	7.43	7.26	7.44	9.2	9.42	7.59	10.67	9.81	11.19	13.59	14.55	17.88
AT1G63110	12.13	10.43	13.07	11.85	12.29	14.12	6.01	5.66	6.49	6.65	5.58	8.16	6.63	4.48	5.16	5.37	4.36	4	3.25	4.43	4.62	3.43	4.28	3.54	5.71	5.84	4.94	7.97	5.24	4.79
AT1G14930	0	0	0.27	0	0.18	0	3.21	3.82	4.21	0.86	0.13	0.73	1.04	1.39	1.47	0	0	0	0.72	1.18	1.12	0.18	0.3	0.93	0.14	0.27	0.15	0	0	0
AT2G20910	0	0	0	0.04	0	0	1.11	0.9	0.53	1.33	0.96	1.09	0.48	0.5	0.7	1.33	1.63	2.04	0.04	0	0.03	0	0	0	0.31	0	0	0.22	0.19	0.03
AT2G25450	112.18	156.48	185.91	110.72	137.19	130.8	406.85	521.93	505.07	138.26	147.29	230.16	517.17	512.86	503.03	303.75	338.66	298.78	222.88	262.24	275.82	98.84	185.21	146.52	518.76	544.19	555.32	37.72	48.78	39.89
AT2G07750	0	0	0	0.04	0	0	0	0	0	0	0	0	0	0.04	0	0	0	0	1.43	1.92	2.07	1.08	1.49	1.5	3.41	3.87	3.44	8.66	6.65	4.37
AT1G48700	0	0	0	0	0	0	0	0	0	0	0	0	0.46	0.28	0.5	0	0	0.13	0.44	0.18	0.84	0	0.18	0	1.73	1.96	1.52	1.36	2.7	2.04
AT5G38990	34.7	20.29	28.99	29.96	46.34	33.43	4.66	2.92	3.3	2.24	3.95	2.78	2.84	2.63	2.82	3.48	2.83	2.72	50.84	44.81	25.54	23.09	23.58	28.37	42.25	61.08	53.37	51.84	47.7	42.6
AT3G45440	0.15	0.04	0	0.44	0.26	0.12	0.64	1.02	0.46	1.38	1.23	1.79	1.06	1.16	1.28	1.75	1.55	1.69	2.02	2.21	2.28	3.14	3.23	4.67	0.71	0.38	0.5	1.16	1.51	1.23
AT1G58270	5.6	10.98	14.45	32.47	23.2	39.81	0.17	0	0	0	0.06	0.06	0.07	0	0	0	0	0	0	0	0	0	0	0.06	0	0	0	0.1	0.17	0
AT5G45500	15.05	19	28.56	23.18	32.77	39.67	1.66	1.57	2.04	2.02	2.91	3.21	1.75	2.28	2.54	2.85	2.45	2.06	0	0	0	0.05	0	0.04	1.43	1.86	3.42	2.04	4.81	5.41
AT5G41960	18.19	13.18	15.57	23.98	22.88	26.06	19.83	13.87	16.39	37.12	45.08	38.85	6.6	5.98	6.7	10.84	11.19	10.62	5.72	6.95	5.45	7.82	9.53	9.1	9.66	5.61	8.52	10.65	20.28	21.85
AT5G50550	3.48	3.79	4.58	4.31	6.06	4.85	0.76	0.68	0.61	1.26	1.48	1.76	1.27	1.49	0.87	0.74	1.58	1.15	1.08	0.94	0.93	1.17	1.45	1.35	0.53	0.64	1.4	1.4	2.73	2.4
AT1G63370	0.58	0.06	0.36	0.58	0.39	1.82	0.19	0.17	0	0.23	0.35	0.2	0.87	0.66	1.38	1.3	1.51	0.91	0.08	0.1	0.2	0.1	0.4	0.21	1.35	1.42	1.89	4.62	4.4	3.67
AT3G44660	0	0	0	0	0	0	2.99	2.67	2.17	4.12	4.64	4.31	5.98	6.22	6	7.19	3.36	3.61	0.24	0.49	0	0.31	0	0.45	0.95	0.45	1.3	2.03	2.07	2.7
AT4G21210	151.21	129.23	129.28	162.11	133.72	92.02	139.6	124.73	148.97	118.52	114.65	97.62	155.66	158.83	163.52	115.77	116.15	114.37	37.32	34.66	39.63	25.37	22.92	25.6	161.53	137.82	130	130.03	128.19	110.33
AT1G30390	0.31	0.51	0	0	0	0	0	0	0	0	0	0	0	0	0	0	0	0	4.4	3.53	2.47	1.51	1.11	0.98	0	0	0	0	0	0
AT5G45600	9.05	9.43	10.7	12.94	13.14	9.36	10.26	10.74	10.52	13.6	11.06	10.57	11.51	12.62	11.55	9.8	10.52	12.33	4.86	2.61	2.75	2.72	2.43	2.06	9.9	12.86	11.39	16.39	21.16	20.89
AT3G16390	0	0	0	0	0	0	0.62	1.32	1.2	0.98	1.89	2.4	3.04	2.63	3.19	2.27	2.48	2.25	1.01	1.5	1.14	0.72	1.97	1.1	0.12	0	0	0	0	0
AT5G40580	21.2	23.39	27.16	31.56	30.53	37.46	23.36	26.27	26.96	29.51	35.71	39.45	33.12	28.96	29.46	32.53	39.45	30.22	4.04	3.07	3.14	4.14	6.5	5.59	29.15	29.35	30.91	38.19	49.57	57.58
AT1G65200	0.06	0	0	0	0.04	0.04	0	0	0.04	0	0	0	1.1	1.11	1.06	1.17	0.78	0.56	1.48	1.24	0.71	0.99	1.24	1.13	0.22	0.35	0.3	0.48	0.61	0.58
AT1G24350	16.37	13.31	11.27	12.93	13.57	14.53	14.95	11.5	10.73	15.15	13.44	13.66	5.14	5.23	5.96	6.05	6.91	7.13	9.23	7.85	6.3	7.6	7.15	6.23	11.52	13.93	12.76	19.93	18.38	18.49
AT4G11710	0	0	0	0	0	0	0	0	0.08	0	0	0	0	0.08	0	0	0	0	1.17	1.14	0.95	0.55	0.08	0.61	0	0	0	0	0.09	0.17
AT1G65380	2.61	2.25	3.23	4.71	5.48	3.76	0.9	1.23	1.06	1.24	1.41	1.34	0.97	0.64	0.82	1	1	1.21	2.02	2.22	2	1.36	1.16	1.82	1.17	1.27	1.1	1.74	1.72	1.5
AT1G25210	2.88	3.17	2.67	2.04	3.49	3.81	0.09	0.16	0.17	0.12	0.42	0.07	0.24	1.07	0.69	0.74	1.28	1.25	0.3	0.05	0.07	0.1	0.32	0.14	0.83	0.28	0.49	1.39	1.49	1.71
AT3G29670	6.13	8.68	11.71	9.51	8.72	13.07	1.74	0.77	0.71	2.29	2.82	1.13	0	0	0	0	0.05	0	2.82	1.77	3.52	2.22	1.54	2.01	0.48	0.65	0.45	1.08	1.71	1.57
AT4G35140	5.34	4.32	5.19	7.72	9.75	7.83	2.84	2.66	2.32	5.06	4.5	4.62	3.54	2.52	3.11	4.32	4.48	4.45	6.62	7.34	7.69	9.6	10.17	8.15	3.82	4.04	4.24	6.99	5.67	5.67
AT4G12000	17.07	8.68	8.11	13.68	11.85	9.85	1.94	1.48	1.68	2.22	2.52	1.77	3	4	2.36	3.49	3.06	2.34	1.28	1.78	1.29	2.65	1.79	1.04	15.75	16.48	12.1	19.27	15.87	14.41
AT1G74230	48.84	35.18	43.93	46.68	48.94	49.91	67.05	62.28	67.76	82.2	100.05	76.63	74.13	72.63	74.71	80	85.13	90.03	78.62	72.95	76.78	75.17	74.95	61.21	77.06	73.23	71.91	137.83	126.3	119.28
AT4G22390	0.42	0.06	0.35	0.28	0.75	0.52	0.82	0.81	0.91	1.64	1.48	2.5	0	0	0	0.08	0	0	0	0.05	0.06	0	0	0.14	1.88	1.23	2.05	3.61	5.13	3.35
AT5G41950	15.8	14.02	20.04	20	27.14	27.85	14.65	19.93	24.2	25.5	31.7	28.23	7.19	8.04	10.44	9.09	9.89	9.69	21.91	22.82	21.5	26.06	29.21	26.93	5.44	4.9	5.72	11.63	10.71	11.5
AT1G12220	3.39	2.43	6.71	6.33	7.63	9.37	0.09	0	0	0	0	0	0	0	0	0	0	0	0	0	0	0	0	0	0	0	0	0	0	0
AT1G33102	4.29	4.35	1.26	3.43	4.35	4.07	0	0	0	0	0	0	0	0	0	0	0	0	0.38	0	0.33	0	0.6	0.7	4.48	3.35	1.84	20.81	15.57	13.65
AT3G47250	67.28	45.27	70.88	60.74	78.64	108.89	38.27	37.49	33.72	58.59	66.53	49.74	75.71	74.23	75.42	119.39	107.93	112.54	0.64	0.04	0.25	0.22	0	0.11	49.5	72.4	82.35	58.11	81.15	68.77
AT5G35530	110.79	101.49	97.87	84.37	66.32	74.88	45.36	33.99	51.74	25.6	37.12	36.09	55.45	50.71	50.83	34.46	42.2	32.45	128.83	104.72	110.87	82.38	91.56	68.02	49.12	49.16	54.21	54.17	64.65	78.64
AT3G50020	0	0	0	0	0	0	0	0	0	0	0	0	0	0	0	0	0	0	3.22	2.91	4.63	4.97	8.18	4.61	0	0	0	0	0	0
AT2G21860	40.28	25.21	25.83	29.35	22.96	14.57	4.03	2.49	2.6	2.46	1.94	2.12	1.36	1.68	1.7	2.53	2.75	1.78	0.57	0.43	0.6	0.87	0.52	0.17	1.9	0.93	0.54	1.14	0.54	0.4
AT3G12200	11.82	9.75	14.7	18.06	20.37	14.73	8.12	9.15	11.12	13.15	13.09	13.58	18.62	18.8	19.54	21.74	23.57	20.05	16.9	17.23	14.41	19.94	17.64	16.61	17.3	18.52	19.42	32.01	34.65	30.87
AT1G47970	29.13	21.02	40.46	70.29	70.91	67.97	25.71	20.18	28.61	38.19	35.06	29.8	26.6	24.78	32.56	33.98	29.13	37.51	16.34	15.29	12.83	12.52	14.75	15.24	40.07	42.96	49.09	66.25	66.19	51.98
AT4G35230	34.74	27.02	34.16	32.11	25.99	30.75	14.25	11.81	12.08	15.27	16.03	12.06	14.35	13.57	15.53	12.6	15.69	14.77	53.85	62.82	39.12	49.4	46.64	38.64	13.43	13.65	20.98	15.57	15.95	18.76
AT1G55890	9.92	9.61	9.15	8.66	10.31	8.46	3.09	3.7	4.32	1.96	4.49	3.14	3.6	4.66	3.7	3.41	4.06	3.72	4.44	3.98	3.89	2.89	3.05	2.63	7.27	7.79	4.66	7.99	9.05	10.57
AT5G60360	281.19	278.91	294.62	481.29	546.85	630.29	104.75	110.38	109.86	245.41	281.22	218.62	106.7	116.92	119.53	258.99	259.6	252.08	109.97	141.98	128.6	233.33	246.89	216.69	118.27	115.4	144.77	208.1	284.52	333.26
AT2G14090	1.41	1.22	1.42	1.24	2.16	0.7	0	0	0	0	0	0	0	0	0	0	0	0	0	0	0	0	0	0.06	2.31	1.82	1.75	1.65	1.84	1.15
AT5G56810	0.37	0.13	1.05	0.6	0.3	0.47	2.55	2.1	2.23	2.23	1.45	1.88	3.51	3.31	2.42	2.11	2.26	2.6	0.48	1.19	0.34	0.8	0.58	0.59	0.62	0.37	0.42	0.44	0.68	0.32
AT1G72140	0	0	0	0	0	0	0	0	0	0.04	0	0	0.4	0.41	0.37	0.59	1.01	0.83	0	0	0	0	0	0	0.11	0.15	0.24	0.31	0.27	0.04
AT1G52260	2.97	2.49	3.84	4.39	3.01	6.3	0.56	0.5	0.38	0.42	0.72	1.2	1.4	1.75	1.98	1.92	1.53	1.26	0.17	0.65	0.54	0.14	0.35	0.31	4.21	5.23	7.14	6.33	7.38	8.33
AT2G43000	1.55	1.1	3	1.9	1.94	4.47	0.87	1.95	4.22	5.4	6.34	3.99	2.54	2.77	3.85	2.5	3.18	2.98	4.01	4.25	1.02	2.53	1.35	1.09	1.38	2.07	1.89	21.27	25.41	20.81
AT1G08740	0.03	0	0	0	0	0	0	0	0	0	0	0	0.49	0.51	0.5	0.9	0.55	1.17	0	0	0	0	0.04	0	0	0	0.04	0	0	0
AT4G27370	1.09	0.59	1.61	0.43	0.73	0.69	0.11	0.13	0.1	0.02	0.03	0.08	0.03	0.1	0.1	0.13	0.02	0	2.05	2.55	2.95	1.7	1.94	1.74	3.05	2.57	1.89	0.77	0.41	0.56
AT4G38980	8.05	9.78	6.06	7.42	4.96	7.41	7.03	6.68	7.11	11.53	8.42	10.26	6.81	7.28	7.99	8.41	10.82	10.14	0.47	0.32	0.24	0.71	0.19	0.6	12.05	12.34	11.48	12.4	19.21	19.67
AT5G47330	0.17	0.31	0.61	0.17	0.93	1.31	0.46	1.02	3.2	2.05	1.68	2.5	8.82	8.09	10.28	3.23	2.83	2.2	1.2	0.82	0.64	0.7	1.34	2.46	0.18	0.43	0.89	1.03	1.01	0.73
AT4G19060	6.27	7.04	6.08	8.24	10.83	10.31	1.39	2.56	2.44	2.61	2.19	3.56	6.87	5.94	5.66	7.8	10.29	11.06	6.99	7.35	8.17	8.92	8.59	10.23	2.72	2.29	2.09	3.04	5.03	5.01
AT5G09610	0	0	0	0	0	0	0.08	0.29	0	0.89	1.1	0.96	1.1	1.07	0.75	1.49	2.59	2.69	0	0	0	0	0	0	0.07	0	0	0.09	0	0
AT5G37890	4.63	6.07	5.91	5.77	6.13	4.04	1.44	0.3	0.9	0.73	1.39	1.14	2.67	2.59	3.23	3.04	3.92	3.87	6.2	5.06	4.8	4.54	4.76	3.31	1.4	0.58	1.92	0.88	0.98	1.36
AT2G13550	2.33	1.68	1.71	1.1	1.78	2.75	1.64	1.91	2.23	3.92	4.75	5.46	0.85	0.62	0.28	0.26	0.3	0.37	0.5	0.56	0.57	0.1	0.17	0	1.86	1.99	4.07	10.77	14.01	9.68
AT1G31750	2.55	2.06	1.21	3.65	3.26	2.03	0	0	0.32	0	0	0	0.15	0	0	0.15	0.42	0.21	0	0	0	0	0.15	0	1.4	1.98	1.99	2	1.74	1.59
AT5G50565	13.96	13.98	14.66	16.43	13.99	15.49	6.77	5.86	6.68	11.79	4.97	9.07	5.56	4.82	4.31	9.83	8.15	4.39	0	0	0	0.15	0.15	0	5.48	6.12	8.99	12.58	17.89	15.13
AT5G08540	27.38	26.65	29.74	29.07	28.88	32.09	9.13	11.24	16.23	14.14	11.55	13.36	16.01	20.6	19.99	17.35	16.96	14.77	13.2	15.02	17.33	14.02	17.56	17.75	18.07	20.29	18.59	17.93	16.06	18.43
AT1G34844	0.7	2.82	2.36	2.69	3.27	3.26	0	0	0	0	0	0	0	0	0	0	0	0	0	0	0	0	0	0	0	0	0	0	0	0
AT5G16010	68.33	72.3	77.17	84.89	66.66	71.29	42.01	41.68	37.61	40.78	31.28	27.96	45	45.88	43.25	33.43	36.77	35.44	45.23	55.35	45.32	48.58	41.31	49.62	51.43	55.74	55.3	35.26	35.94	37.2
AT5G48630	17.84	17.12	19.9	14.58	11.22	13.27	8.99	9.37	7.39	6.4	7.67	6.25	9.12	7.54	9.59	8.69	9.12	7.12	8.31	9.51	8.59	6.32	6.87	6.96	6.62	8.63	7.78	5.86	8.84	8.31
AT2G34780	4.36	1.6	3.81	3.75	4.25	3.89	0.3	0.05	0.3	0.17	0.27	0.29	0.31	0.5	0.45	0.36	0.3	0.3	0.14	0.2	0.31	0.18	0.23	0.27	0.72	0.49	0.26	0.59	0.78	0.7
AT1G55680	42.59	27.04	32.76	53.17	73.57	53.03	46.51	41.79	38.38	87.12	82.59	60.85	38	39.8	38.22	64.99	70.21	62.67	54.13	46.65	42.61	74.4	67.28	58.93	60.92	54.53	54.68	155.85	147.82	148.93
AT1G02020	9.6	6.93	6.63	6.92	6.86	7.24	3	2.72	2.31	2.45	1.66	2.18	3.68	4.15	3.83	3.93	2.87	3.07	3.17	3.15	3.21	2.02	2.51	1.78	3.49	2.97	2.64	2.92	1.61	0.8
AT4G20440	26.59	23.58	16.72	14.31	11.66	10.78	4.37	4.83	4.63	1.89	2.12	3.39	7.01	9.32	8.68	5.01	7.21	5.5	4.7	2.93	2.68	2.29	2.77	1.9	4.58	3.6	4.59	6.48	2.89	2.92
AT5G16310	6.26	5.77	5.69	8.47	9.23	7.43	2.23	1.04	1.85	2.61	2.79	2.85	2.5	1.85	1.77	2.08	1.95	1.87	2.91	2.19	2.44	3.97	2.61	2.82	2.76	3.84	2.69	3.84	4.87	6.8
AT3G43440	6.01	7.63	8.64	9.81	12.59	12.85	5.8	5.64	8.69	11.22	9.74	13.24	10.42	8.33	8.05	10.68	12.68	11.55	3.19	2.65	3.51	3.91	4.65	5.07	1.25	1.98	1.71	3.58	2.58	3.45
AT3G02515	0.88	1.29	1.77	0.78	1.19	1.11	0	0	0	0	0	0	0	0.13	0	0.12	0	0	0	0	0	0	0	0	0	0	0.13	0.33	0.29	0.09
AT3G18610	0.98	0.21	0.28	0.47	0.56	0.41	4.83	1.85	1.78	2.49	3.39	1.47	1.48	2.7	1.9	2.63	2.2	2.58	0.35	0.3	0.3	0.25	0.67	0.09	4.61	4.26	3.34	8.73	8.81	7.13
AT1G64150	26.02	16.16	25.18	33.26	26.23	20.99	35.88	31.89	32.98	32.83	23.52	34.36	5.62	5.27	5.81	4	4.05	3.44	26.32	29.91	29.89	36.55	36.97	31.73	34.08	34.2	28.19	26.41	24.5	20.71
AT3G27997	0.62	1.13	0.94	1.42	2.1	2.56	0.21	0	0	0	0	0	0	0	0	0	0	0	1.92	1.19	1.44	2.1	2.51	1.46	0	0	0	0	0.2	0
AT2G03710	14.87	11.82	10.18	15.99	11.6	9.13	1.96	1.55	0.79	3.31	3.19	2.5	14.18	14.29	14.85	10.81	12.46	13.5	11.71	12.55	8.4	13.94	9.59	9.01	2.3	3.08	3.19	1.63	2.29	1.64
AT3G29390	14.99	8.62	19.49	13.06	21.19	18.69	2.76	2.29	1.65	4.09	4.21	4.16	22.17	18.82	16.68	22.48	18.76	21.37	15.8	18.31	15.3	17.07	14.25	15.8	3.23	3.05	1.84	6.17	4.63	2.82
AT4G13195	2.17	4.03	3.15	2.93	5.54	6.71	1.43	2.41	1.59	2.48	2.82	1.96	7.02	5.65	5.08	10.92	9.3	10.35	0.77	0.7	1.45	1.47	1.07	1.66	6.3	8.93	4.96	8.83	10.2	10.55
AT5G43730	0.96	0.32	1.92	1.39	2.01	2.24	2.24	1.62	2.54	2.99	3.06	2.56	2.64	2.63	2.47	3.56	3.31	2.59	3.78	3.83	3.98	5.69	5.7	5.95	4.84	4.02	4.97	7.35	6.72	5.08
AT1G71080	19.89	20.32	27.72	24.01	32.29	37.2	8.92	6.13	7.3	8.13	10.8	11.69	30.51	30.55	32.98	28.21	33.5	32.02	25.24	25.08	21.91	26.92	31.37	23.36	7.99	7.19	10.5	17.57	12.91	16.11
AT2G01470	18.85	19.63	21.99	27.89	33.43	36.08	14.65	14.61	16.31	25.68	32.22	26.13	8.47	6.53	6.8	10.99	14.76	9.72	8.53	8.59	6.38	12.93	13.15	10.79	12.78	17.33	15.87	37.44	40.83	49.52
AT1G45180	3.01	2.64	4.03	4.05	5.2	5.73	4.86	5.6	6.71	4.4	5.96	5.1	1.5	1.23	1.06	1.04	1.15	1.02	4.67	7.94	5.43	6.49	6.94	6.15	0.8	1.74	1.19	0.78	1.35	1.19
AT4G30110	5.77	11.4	11	23.86	25.4	11.39	25.01	44.69	36.53	95.12	78.7	72.17	8.77	7.81	6.35	15.71	13.32	14.15	14.27	19.29	17.43	20.67	11.85	14.92	18.08	21.06	26.14	36.77	25.63	21.71
AT5G23250	13.35	10.56	13.11	13.3	10.91	9.99	6.51	4.24	6.68	4.79	5.43	5.05	5.42	6.15	6.25	4.09	5.06	4.81	16.03	12.93	13.52	10.34	12.19	13.25	8.52	7.08	7.49	9.11	10.77	10.51
AT1G57860	98.82	86.06	71.39	47.95	33.04	43.25	62.18	56.26	77.63	37.01	50.26	54.3	22.52	22.26	20.82	16.47	23.23	15.96	32.37	21.55	23.89	16.31	20.37	20.61	16.72	15.66	17.78	11.3	20.63	20.51
AT1G58602	60.35	24.21	54.48	54.2	89.44	75.89	4.48	1.34	0.98	1.08	1.02	1.17	5.94	5.61	5.92	6.8	6.41	6.92	6.6	5.73	4.16	4.48	4.26	3.97	1.78	1.57	1.03	2.08	1.52	0.8
AT4G22285	13.77	6.65	13.43	16.6	19.09	15.12	3.65	2.15	2.85	2.45	4.18	2.81	3.18	2.77	2.71	2.84	3.94	4.12	2.46	2.07	3.22	2.07	3.07	1.76	3.87	3.78	4.66	4.13	7.42	4.81
AT2G01090	14.9	25.29	17.59	21.27	18.5	19.62	15.9	14.59	15.29	18.76	19.23	20.72	16.52	15.43	16.03	19.5	20.26	19.01	0	0	0	0	0	0.45	18.56	20.59	25.67	23.15	35.26	37.57
AT1G63660	15.5	9.21	11.4	10.33	6.71	6.09	4.63	2.93	4.61	2.4	2.92	2.67	14.01	14.22	12.85	8.41	6.65	9.09	4.93	3.81	4.11	1.68	2.5	1.33	18.57	18.78	16.4	20.35	14.47	12.75
AT5G49290	0.11	0.26	0.18	0.29	0.34	0.54	0	0.13	0.21	0.31	0.21	0.23	0.04	0.08	0.09	0.08	0.17	0.11	0.15	0.08	0.13	0.1	0.08	0.39	0.78	0.35	0.61	1.17	1.44	1.42
AT1G32990	231.93	227.45	242.28	161.05	116.96	144.43	613.35	637.09	792.43	395.83	258.47	483.77	484.04	456.74	448.43	232.46	249.59	242	229.76	262.74	289.55	157.77	171.49	175.99	280.88	281.15	252.75	98.34	93.34	103.05
AT4G17830	31.66	22.94	28.41	48.1	56.59	45.66	31.67	34.36	31.86	48.19	52.16	38.06	32.76	32.82	31.94	44.78	43.92	48.78	30.82	30.48	29.21	28.9	30.93	30.68	40.64	38.37	39.07	78.33	77.87	75.97
AT5G43460	52.39	68.44	57.61	43.47	42.78	70.47	27.54	22.93	30.67	34.41	33.01	42.85	46.09	43.52	40.8	52.01	56.46	47.6	17.72	21.91	12.98	18.85	19.16	20.43	60.1	64.86	71.27	93.37	127.66	129.01
AT1G66990	0	0	0.14	0.29	0.19	0	1.13	1.34	2.38	1.8	3.6	2.31	2.03	1.95	1.88	2.42	2.66	2.04	0	0	0	0	0	0	0	0	0	0.21	0	0
AT4G09480	0.42	0.06	0.91	1.05	0.94	1.94	0.18	0.74	0.83	0.66	0.68	0.69	0	0.32	0.17	0.31	0.27	0.11	0	0	0	0	0.23	0	3.71	3.3	4.61	4.98	7.05	9.33
AT5G17990	32.52	26.43	41.58	51.37	44.59	63.11	13.48	14.06	14.45	10.37	14.86	19.05	17.15	18.17	18.86	15.38	17.69	13.57	13.73	14.12	12.43	12.08	15.17	15.83	14.93	19.9	17.25	10.93	12.24	11.64
AT1G02500	264.24	229.11	199.52	188.11	201.64	218.67	364.64	269.78	254.59	351.31	341.6	264.85	216.74	223.65	226.1	244.41	220.95	249.05	90.51	94.54	65.92	81.22	82.72	59.72	372.26	363.34	382.22	395.99	300.51	274.05
AT2G21830	4.74	1.92	3.3	3.86	3.33	2.44	8.73	7.49	5.72	7.14	4.09	5.76	4.35	4.03	4.18	5.52	5	6.3	0.62	0.53	0.76	1.24	1.18	0.62	0.66	0.19	0.06	0.36	0.19	0.04
AT1G64520	36.15	53.69	54.06	42.86	43.89	59.69	31.89	36.15	51.26	51.66	61.18	59.34	18.32	16.79	18.55	13.79	20.94	17.64	15.34	15.39	14.15	18.04	18.65	19.53	36.95	39.1	39.36	64.95	75.11	78.45
AT3G55530	9.63	8.31	7.65	10.14	9.95	10.16	14.56	16.71	12.51	18.56	18.8	19.04	15.7	11.27	13.38	14.1	17.33	18.21	14.67	14.33	14.74	15.82	18.31	14.65	14.07	15.11	13.09	28.85	29.15	32.31
AT3G20230	46.5	45.7	51.31	42.69	46.73	50.77	16.17	14.9	23.94	14.23	15.19	20.26	54.41	62.45	60.11	46.85	46.68	45.8	44.72	52.94	59.55	42.61	54.96	48.87	48.94	58.14	57.44	41.94	49.75	56.95
AT3G14660	35.57	23.77	37.32	48.87	55.03	45.8	37.63	33.68	42.64	59.59	63.83	53.28	72.88	70.19	73.37	96.29	92.97	96.75	62.28	49.63	54.64	81.24	87.75	77.86	64.47	56.43	59.58	67.81	57.36	47.24
AT3G58270	1.1	1.2	1.82	3.25	5.79	7.25	0.1	0	0	0.24	0.53	0.86	0.35	0.36	0.28	0.53	0.36	0.37	2.95	3.87	3.51	6.12	7.93	6.6	0	0	0	0.71	1.33	1.14
AT3G44620	37.18	42.03	43.5	51.01	35.34	44.37	28.55	29.65	30.48	33.52	28.48	37.59	33.37	29.69	32.23	33.8	39.75	28.64	11.39	12.84	13.42	12.52	13.72	11.11	38.47	34.69	36.46	31.54	34.22	33.74
AT1G68710	2.37	0.95	2.01	5.09	6.51	5.84	2.61	3.36	2.28	7.24	7.92	7.53	2.9	2.87	3.03	4.2	5.29	4.5	4.29	4.01	2.91	5.18	4.75	5.1	3.29	4.39	4.38	10.98	12.11	11.47
AT1G33540	0	0	0	0	0	0	0	0	0.26	0	0	0	0	0	0	0	0	0	0	0.21	0	0	0	0	0.08	0.43	0.41	0.87	1.13	1.05
AT4G17270	21.11	19.08	23.18	29.78	32.37	37.02	17.66	21.15	24.98	36.42	39.76	30.96	14.2	16.23	15.71	18.34	21.1	18.73	26.51	30.12	25.11	38.15	33.31	33.71	25.69	27.44	26.84	54.04	61.48	64.67
AT1G50300	8.06	7.33	6.84	6.61	7.87	6.54	3.88	3.31	3.44	3.93	3.69	3.66	3.23	3.06	3.46	4.22	4.13	3.54	3.78	3.42	3.98	2.39	3.78	3.28	4.17	3.36	2.39	4.59	3.32	3.83
AT5G56000	10.23	5.68	6.87	8.76	10.36	8.17	10.5	10.38	9.12	10.33	11.19	9.98	10.66	11.75	12.53	12.22	11.62	11.66	11.28	8.14	8.77	6.47	8.61	8.53	15.15	11.19	11.57	24.02	23.47	23.18
AT4G33780	21.71	16.88	17.69	34.07	32.25	31.7	9.44	7.83	8.68	17.51	19.54	16.08	10.04	11.92	11.36	14.18	17.66	16.75	11.49	11.04	12.29	20.01	21.33	20.93	12.26	11.78	11.58	30.15	37.51	38.76
AT4G32208	0	0	0	0	0	0.18	0	0	0	0	0	0.13	0	0	0	0	0	0.22	13.47	8.22	7.31	8.98	3.93	3.34	16.56	12.71	10.18	35.08	30.74	19.71
AT1G23935	0.18	0.04	0.71	0.76	0.48	0.22	1.8	2.12	2.16	1.39	0.86	2.11	2.71	2.36	1.96	1	1.3	1.89	0.05	0	0	0	0	0	0.09	0	0	0	0	0
AT5G05400	0.37	0.13	0.22	0.6	0.95	0.38	0.15	0	0	0	0	0	1.59	1.06	0.8	2.52	1.62	2.36	0.56	0.51	0.58	1.15	0.82	0.88	0	0	0	0	0	0
AT2G24150	45.89	36.91	31.1	42.59	38.84	21.4	34.81	35.89	28.48	43.73	30.02	31.35	5.24	4.65	5.18	7.53	6.28	5.6	6.78	6.99	4.48	7.41	6.7	3.93	10.72	12.84	13.77	7.84	9.78	8.78
AT1G17590	1.48	1.4	2.28	2.34	5.22	4.38	4.44	3.99	5.31	7.22	9.9	11.11	5.55	6.27	5.58	9.69	8.19	10.45	3.18	4.14	1.85	1.66	2.44	3.57	6.22	7.18	6.21	19.46	18.3	14.77
AT3G55290	2.88	2.87	2.06	6.73	6.11	5.59	1.22	0.6	0.86	2.27	1.1	2.5	1.68	1.76	1.85	0.93	2.08	1.8	0.33	1.19	0.76	2.91	2.62	2.42	0.75	0.7	0.58	0.92	1.33	1.83
AT1G80970	0.84	1.33	0.85	1.39	0.76	1.68	0	0	0	0	0	0	0	0	0	0	0	0	0	0	0	0	0	0	0	0	0	0	0	0
AT1G67870	435.24	475.05	434.69	589.1	623.49	565.68	310.42	292.2	249.11	340.73	489.1	340.9	259.79	262.22	285.39	319.68	352.49	318.69	326.38	260.97	357.87	421.37	473.22	394.74	209.51	179.52	220.89	222.64	139.12	173.13
AT3G26230	13.53	16.19	11.46	19.97	27.97	25.13	1.68	2.99	9.73	2.4	2.96	4.85	13.12	9.98	12.25	3.26	3.62	4.13	2.37	6.23	3.93	2.32	3.44	4.57	1.33	3.72	4.36	0.66	2.02	1.83
AT3G18870	6.41	7.52	4.39	6.16	3.98	3.08	1.07	1.07	0.49	0.64	1.48	0.46	1.23	0.81	0.85	1.15	0.47	1.13	6.73	5.45	7.49	4.39	5.87	5.19	1.06	1	0.81	1.06	1.19	1.55
AT3G46320	21.27	35.97	28.91	23.18	13.21	22.11	3.22	3.53	6.29	1.78	1.65	4.58	4.75	5.79	5.65	1.91	5.27	3.58	4.02	2.32	2.95	1.02	2.92	1.48	5.69	3.34	6.01	3.65	4.4	4.31
AT1G60660	15.09	17.7	11.24	11.62	7.88	11.47	5.98	6.66	6.98	3.07	2.36	4.68	2.67	4.62	3.51	1.65	3.91	2.32	13.69	12.81	15.54	11.82	11.52	10.36	5.92	5.12	5.18	7.74	7.58	6.19
AT1G69485	0.27	0.72	0	0.13	0.36	0.51	0.7	0.47	1.12	1.05	1.82	1.2	0.15	0	0	0.3	0.21	0	0.29	0.29	0.62	0.18	0.44	0.52	2.09	1.32	1.52	2.39	3.12	3.17
AT4G11080	0.85	0.9	2.21	1.72	2.97	1.88	0.19	0.17	0.25	0.06	0.14	0.13	0.39	0.16	0.26	0.08	0	0	1.44	2.01	1.44	2.68	3.31	3.14	0.3	0	0	0	0	0.18
AT5G38710	3.09	2.33	6.43	1.47	0.99	9.58	1.48	0.4	1.88	0.84	2.62	2.43	23.7	24.01	25.22	5.14	5.81	6.86	3.06	7.49	2.43	1.44	2.12	1.16	0.18	0.72	0.9	0.75	1.39	1.95
AT3G51250	21.22	12.89	18.98	22.13	20.81	23.73	7.86	9.5	7.48	8.76	9.59	8	9.46	9.03	7.59	9.95	7.95	8.16	14.7	15.76	16.98	13.15	13.9	12.36	9.68	8.91	7.48	10.75	11.74	10.67
AT5G49640	20.94	21.2	28.35	25.32	23.6	41.29	9.63	10.94	17.81	16.28	22.98	27.81	18.23	15.53	20.66	21.55	22.19	25.25	0.15	0.1	0	0	0	0	0.15	0.14	0	0.43	0	0.12
AT1G52770	0.34	0.92	0.91	2.51	2.37	2.64	2.16	1	1.42	1.2	2.42	0.66	0.99	1.16	0.41	0.83	0.66	0.9	2.18	0.7	0.57	0.92	0.63	0.22	5.9	5.24	4.39	7.51	7.57	4.85
AT4G19840	211.83	267.82	190.67	337.25	315.93	286.75	94	86.71	71.56	144.43	150.66	125.28	55.88	53.68	54.45	88.01	127.39	87.06	174.63	209.72	181.49	313.81	319.9	259.85	118.22	121	150.16	182.61	223.62	292.22
AT2G47220	2.79	2.22	4.13	2.91	3.51	2.75	0.62	0.28	0.51	0.34	0.46	0.26	4.09	3.72	3.63	3.26	3.75	3.08	4.29	3.77	3.35	3.83	3.25	2.74	3.9	4.19	4.21	3.24	4.48	4.73
AT4G08390	61.98	48.58	61.02	80.37	56.92	49.64	87.65	77.76	78.31	68.93	66.33	54.33	83.75	72.29	74.63	71.63	67.39	64.98	55.03	47.72	47.72	44.73	41.75	42.66	130.11	124.07	106.43	107.3	111.09	93.69
AT1G59840	14.57	12.7	14.91	12.02	11.41	7.67	17.38	12	11.47	9.76	8.45	10.93	6.16	5.36	6.03	3.88	3.39	3.95	3.75	2.48	3.2	2.84	2.47	1.49	21.29	16.19	17.14	10.25	11.07	8.38
AT3G44870	0	0	0	0	0	0	0	0	0	0	0	0	0	0	0	0	0	0	1.56	1.18	0.75	0.77	1.35	0.8	0	0	0	0	0	0
AT1G14090	0.71	0.15	0.91	0.98	0.96	1.07	0.38	0.46	0.31	0.26	0.32	0.41	1.49	1.18	1.25	1.39	1.14	1.75	0.1	0.19	0.12	0.13	0.14	0.03	0.24	0.13	0.26	0.1	0.34	0.14
AT4G29200	0	0	0	0	0	0	0.09	0	0	0	0	0	0	0.08	0	0	0.06	0	0	0	0	0	0	0	19.39	18.68	21.85	35.24	18.43	16.18
AT5G57040	134.77	179.78	136.41	212.8	191	161.75	69.49	78.66	62.08	90.46	74.8	76.92	62.81	67.12	65.4	86.51	96.33	83.91	148.62	174.22	199.53	232.91	244.37	216.68	94.62	82.6	100.85	52.18	108.68	130.87
AT1G73180	18.53	8.11	16.08	9.56	10.23	13.17	6.15	5.83	6.61	5.88	6.63	7.15	21.13	21.03	18.17	20.25	19.21	20.32	24.13	21.09	19	16.13	18.59	16.43	6.35	5.59	6.17	10.3	10.13	7.92
AT5G45095	0.06	0.05	0.12	0	0.08	0.15	0	0	0	0	0	0	3.49	1.85	2.92	0.85	0.95	1.29	0	0	0	0	0	0	3.51	2.74	1.98	1.56	1.35	1.23
AT1G30580	69.18	71.5	76.39	85.12	81.28	81.16	69.96	72.45	88.48	87.8	96.85	82.45	88.24	86.81	83.06	87.92	92.85	90.69	86.91	89.73	84.35	75.21	84.29	78.89	90.02	88.91	91.73	134.22	138.64	148.1
AT3G47360	1.99	2.84	2.21	2.54	3.68	3.44	3.18	6.15	2.38	11.24	10.18	13.9	0	0	0	0	0	0	0.45	0.23	0.29	0.42	0.47	0.41	3.28	3	3.71	14.7	15.93	9.69
AT3G28740	0.06	0.06	0.92	0.25	0.08	0.39	4.74	1.5	4.01	7.32	3.8	1.6	12.18	12.46	9.82	8	7.69	7.75	0.72	1.99	2.14	2.14	2.64	3	2.67	4.27	4.8	0.09	0.16	0
AT3G43510	4.01	3.38	2.73	5.42	5.59	6.29	1.11	0.61	1.78	0.97	1.13	0.93	1.56	1.33	1.55	0.88	0.6	0.82	0.9	0.47	0.54	0.87	0.43	0.76	3.31	2.81	2.43	3.38	6.22	6.36
AT1G35112	6.68	0.39	9.12	6.18	11.96	9.67	0.14	0	0.13	0	0	0	0	0.12	0	0	0.09	0	17.76	13.56	12.8	17.12	18.33	19.99	7.99	7.87	10.11	15.34	8.38	7.42
AT2G29420	10	10.9	6.29	21.19	21.21	11.66	9.41	8.38	13.52	18.72	19.86	13.68	20.12	18.29	20.46	12.79	13.76	14.3	8.22	8.36	5.47	8.01	6.34	9.61	27.75	23.3	19.18	36.88	44.68	47.72
AT1G20590	0	0.15	0	0	0	0	0.86	1.33	2.13	1.92	2.37	3.08	3.92	2.59	2.73	3.31	2.78	3.87	0.35	0.47	0.3	0.22	0.9	0	0.68	0.96	0.56	2.42	1.9	2.34
AT2G16140	0	0.07	0.12	0.12	0.05	0	0.16	0.42	0.33	0.63	0.43	0.14	1.27	1.36	1.05	1.21	0.99	1.89	0	0.09	0	0.05	0.13	0.08	0	0.04	0.09	0.12	0.1	0.17
AT5G42240	21.37	13.63	26.01	19.95	19.72	15.38	19.32	16.89	17.46	15.89	16.83	17.38	5.34	5.74	6.32	3.38	4.13	4.92	9.64	8.27	10.56	10.6	12.16	8.54	4.45	6.6	4.86	4.21	4.75	4.88
AT1G63050	7.74	4.89	6.84	7.11	8.88	4.16	11.87	9.83	11.87	16.12	14.14	10.73	13.87	14.09	13.32	16.91	16.39	17.96	12.71	12.56	11.49	11.3	13.78	10.38	15.06	18.5	19.89	22.14	20.93	21.16
AT1G69750	12.62	12.55	12.01	11.25	10.54	12.75	19.4	13.56	19.93	26.76	25.06	26.21	7.76	9.55	10.16	10.21	11.26	9.56	4	2.89	1.8	2.96	4.24	3.28	20.8	20.78	26.45	39.08	66.48	52.51
AT5G45460	0.71	0.43	1.13	0.62	0.83	0.82	0	0	0	0	0	0	0	0	0	0	0	0	0	0	0	0	0	0	0	0	0	0	0	0
AT5G40950	417.17	480.86	401.07	418.23	246.29	232.17	347.35	342.06	363.21	214.41	125.69	207.52	326.08	319.68	339.21	175.51	188.91	174.33	48.53	58.24	54.04	36.42	40.79	34.52	438.96	418.34	381.64	130.35	179.73	193.84
AT5G58210	3.03	2.45	3.4	2.08	2.75	1.88	0.87	1.05	0.83	0.93	1.72	1.48	0.97	1.11	1.03	1.22	1.18	0.92	3.77	2.74	3.32	1.53	2.69	1.71	2.83	4.03	2.9	7.54	8.51	5.89
AT5G37830	9.26	4.48	12.62	12.35	17.14	15.03	10.15	12.54	13.11	15.99	15.98	15.69	2.09	1.99	1.56	2.08	1.85	2.28	1.48	1.66	2.19	1.6	1.54	1.41	8.7	9.19	8.82	16.41	11.26	8.91
AT4G11320	0.55	0.25	1.44	3.03	4.05	4.48	0.27	0.72	2.36	0.54	0.13	2.46	15.69	13.52	13.34	5.01	4.56	4.87	0.07	0.05	0.06	0.64	0.53	3.08	2.56	3.36	7.39	4.58	2.39	3.53
AT1G14770	1.94	1.82	2.2	3.03	4.3	3.07	2.87	2.03	2.76	4.6	4.71	7.05	4.31	3.76	4.44	7.52	7.16	6.67	0.68	1.29	0.84	1.71	1.01	1.58	1.43	1.58	1.11	2.31	2.98	3.46
AT5G58980	3.73	3	5.98	6.26	9.47	8.14	1.98	1.62	2.13	2.4	4.14	3.66	2.18	1.34	2.09	3.12	3.47	3.6	1.13	1.62	1.57	1.64	2.16	1.95	5.46	5.2	5.09	9.62	12.48	9.97
AT1G76530	1.08	1.28	0.34	5.53	6.57	1.37	2.23	1.98	2.02	9.55	6.9	1.46	0.74	0.93	0.97	2.75	3.42	3.87	3.61	1.81	1.25	4.38	2.33	1.99	25.41	20.54	19.98	20.58	18.72	10.5
AT5G25760	21.75	19.27	21.16	25.49	29.24	30.67	6.63	4.75	11.17	10.44	12.85	14.21	9.26	7.25	10.44	11.72	14.08	10.34	8.47	7.07	8.75	15.13	14.69	13.92	9.93	9.29	12.37	17.37	21.87	24.17
AT5G25040	11.26	9.53	12.33	19.75	25.53	14.82	5.53	7.32	4.37	5.28	6.11	4.77	4.57	3.86	4.67	9.28	6.1	8.52	5.34	5.42	4.85	3.08	3.52	4.11	0.75	0.61	0.41	1.06	0.41	0.56
AT3G44010	214.81	204.92	140.42	103.49	86.34	105.04	106.07	84.56	122.24	77.84	92.17	96.33	38.06	53.38	51.14	35.82	36.73	34.91	19.83	15.51	14.32	20.69	17.02	14.08	52.22	47.56	58.47	78.27	108.28	125.97
AT1G03410	7.83	8.78	6.94	6.12	8.33	5.29	5.86	5.48	3.78	3.39	4.68	4.71	3.47	3.27	2.52	1.58	1.92	2.16	0.98	1.94	1.29	0.79	0.94	0.83	2.8	1.41	3.31	0.99	0.91	2.37
AT5G47260	0	0	0	0	0.09	0.04	0.72	0.64	0.7	0.7	0.63	0.59	1.2	0.98	0.58	1.08	0.96	0.38	1.97	1.69	1.39	1.2	0.99	1.04	1.64	1.65	1.72	2.09	1.73	1.28
AT1G48560	0.78	0.4	0.97	1.36	1.83	1.38	0.98	0.36	0.26	1.11	1.66	1.66	0.63	0.95	0.57	1.68	1.83	1.6	1.03	0.99	0.84	1.53	1.84	1.51	1.64	1.17	1.79	3.91	4.72	4.74
AT5G09443	1.71	2.93	4.12	2.93	2.31	3.24	5.86	5.62	6.13	14.57	11.8	10.34	0.19	0	0	0	0	0	4.02	7.07	5.2	4.84	7.02	5.21	6.42	9.95	13.65	13.52	16.88	19.87
AT1G74240	1.51	1.5	2.2	3.21	2.76	2.77	1.89	2.4	1.72	1.79	3.53	2.6	2.82	3.19	2.09	3.85	2.12	3.6	3.88	4.77	4.18	3.98	4.62	2.9	4.58	4.18	3.88	10.16	8.45	10.53
AT2G22905	0.51	0.23	0.76	1.27	1.02	0.32	0	0	0	0.3	0.12	0.11	0	0	0.3	0.14	0.49	0.2	0.54	0.82	1.63	2.9	3.36	3.97	0	0	0	0	0	0.21
AT1G31355	0.58	0.53	0.2	0.78	1.18	0.74	0.13	0	0	0	0	0	0	0	0	0	0	0	0	0	0	0	0	0	0	0	0	0	0	0
AT5G32621	0.16	0.05	0	0	0.07	0	0	0	0	0	0	0	0	0	0	0	0	0	2.72	1.54	2.06	0.28	0.75	0.82	0.05	0	0	0	0	0
AT1G51850	0.43	0.36	0.22	0.54	0.58	0.45	0.24	0.08	0.56	0.08	0.35	0.19	1.3	1.27	1.08	1.14	0.89	1.03	0.27	0.55	0	0	0	0.11	0.56	1.77	1.97	3.32	2.66	2.95
AT1G65300	0	0	0	0	0	0	0	0	0	0	0	0	0.64	0.66	0.42	3.69	6.43	4.99	0	0	0	0	0	0	0.12	0	0	0.17	0	0
AT1G31280	8.52	1.95	4.48	7.56	9.48	9.98	7.68	5.44	4.98	8.12	11.47	7.45	6.27	5.55	5.78	10.88	9.77	10.32	14.58	9.68	10.32	15.07	15.37	11.55	17.31	15.21	11.91	38.93	30.3	30.52
AT1G28670	20.59	16.45	13.6	16.18	11.19	8.29	4.19	4.13	1.73	2.67	0.87	1.25	0.45	0.47	0.58	1.25	2.26	1.64	2.58	2.2	3.25	1.21	1.61	1.76	5.19	3.47	2.76	4.53	4.4	7.44
AT1G32860	3.28	1.92	5.85	3.68	4.51	7.98	4.64	3.64	9	5.13	5.55	7.51	26.1	23.47	21.44	5.22	4.96	5.4	4.35	4.49	4.98	4.34	5.26	5.55	3.36	2.87	3.6	3.26	1.97	1.8
AT4G36660	26.93	23.69	18.09	35.29	35.31	20.46	5.23	4.53	3.97	5.16	4.79	3.77	3.29	2.69	3.48	5.58	7.92	6.3	6.07	3.26	7.31	7.96	5.12	4	7.27	5.18	5.75	10.4	10.17	13.37
AT1G08530	11.94	10.95	13.65	12.89	16.67	12.85	4.92	3.65	5.7	5.32	6.56	6.46	5.58	4.5	4.11	5.87	6.78	8.24	5.88	4.97	7.27	5.6	6.8	7.34	4.44	3.89	3.2	8.36	8.09	9.07
AT5G16990	23.45	13.9	17.31	33.18	36.19	24.98	8.25	8.59	7.23	31.36	33.78	28.07	9.34	7.38	7.69	23.71	23.05	20.22	2.93	3.98	3.83	5.22	12.34	6.15	13.88	10.48	7.39	49.86	61.62	55.93
AT3G52960	171.57	192.88	158.53	111.84	94.25	74.5	189.09	188.31	217	95.46	81.18	122.24	187.47	191.33	189.86	121.87	117.15	125.29	181.65	155.86	194.79	104.01	114.65	101.1	91.66	78.04	89.92	37.88	31.39	26.22
AT5G15820	2.01	1.82	2.32	2.64	3.02	2.36	2.75	2.36	2.58	2.82	3.19	2.76	2.13	2.21	2.78	3.2	3.71	4.14	1.12	1.14	0.76	0.8	1.16	0.88	2.18	1.99	2.47	4.56	4.65	3.73
AT3G63090	2.62	1.07	1.82	2.27	2.36	2.05	2.63	0.95	2.09	1.87	3.27	2.98	1.78	2.99	2.4	2.68	2.52	2.18	2.6	2.49	2.41	2.27	2.98	2.33	3.26	2.89	3.35	7.91	7.94	7.73
AT5G43910	4.72	3.5	4.58	7.61	3.57	9.91	0.74	1.14	1.33	1.09	1.91	0.88	1.14	1.8	1.7	0.7	1.36	0.74	2.47	3.35	1.16	0.66	0.63	0.75	6.3	8.65	10.67	10.33	12.48	11.24
AT5G03345	25.8	48.68	33.66	38.53	24.59	38.87	0.68	0.2	0.41	0.14	0.17	0.78	5.85	4.9	6.81	5.25	10.43	6.82	5.14	4.23	3.96	7.65	10.49	8.78	4.48	4.91	6.47	7.95	11.17	15.45
AT1G71070	11.81	10.1	13.05	12.08	15.86	12.85	10.17	13.79	13.65	13.9	11.84	12.12	11.87	10.6	11.89	11.19	10.11	10.96	3.66	3.67	4.16	3.74	3.08	3.53	9.99	10.57	10.3	13.22	11.87	9.04
AT5G18040	12.42	10.62	7.19	10.97	11.74	11.1	1.79	1.81	0.87	3.79	4.31	3.02	1.09	0.83	1.31	2.66	3.1	4.31	1.35	1.84	0.42	4.4	4.83	1.78	2.93	1.52	1.76	4.86	8.12	7.99
AT4G16920	0.22	0.18	0.9	0.5	0.64	0.28	2	3.1	3.72	3.44	3.17	3.19	0.55	1.05	1.05	1.13	0.81	1.3	1.22	1.88	0.99	1.14	1.33	1.44	10.63	14.46	12.21	19.39	14.65	8.3
AT2G03220	4.95	4.83	6.58	9.09	10.11	8.88	6.1	8.12	9.02	12.27	12.84	11.27	9.24	9.08	9.81	11.29	10.24	11.07	5.06	5.66	5.18	4.28	5.6	5.27	10.7	9.03	9.44	10.87	11.43	12.49
AT3G24542	0	0	0	0	0.14	0.13	8.68	9.52	9.45	8.32	10.15	11.9	11.45	10.41	12.06	12.5	10.97	11.91	21.13	13.75	15.89	13.55	11.93	10.36	11.54	10.8	17.35	10.74	10.15	7.31
AT5G38590	3.92	2.88	3.93	5.26	6.19	4.98	3.26	3.78	2.54	4.84	5.69	5.31	0.77	2.01	1.98	1.6	2.68	1.69	1.58	1.46	0.43	0.96	1.04	0.46	2.43	2.11	2.32	1.5	1.84	2.63
AT5G28750	217.15	251.22	145	166.89	102.93	78.67	203.7	205.32	175.57	143.8	108.45	103.57	11.71	13.38	10.66	6.29	7.49	7.64	255.15	250.68	278.28	198.26	168.61	159.03	197.76	195.19	184.78	96.93	144.8	163.04
AT3G29120	2.95	2.15	1.27	2.13	1.33	2.48	0	0	0	0	0	0	0	0	0	0	0	0	0	0	0	0	0	0	0	0	0	0	0	0
AT1G51270	7.72	7.41	11.09	5.67	9.08	19.34	0.13	0	0	0	0.05	0	0.06	0.07	0	0.07	0	0	0	0	0	0	0	0	10.35	14.04	14.54	25.34	39.72	27.94
AT2G03070	5.42	3.08	4.32	4.67	5.99	7.56	12.93	12.61	11.11	11.72	13.35	12.61	6.66	7.3	7.74	7.24	7.12	7.05	9.08	7.52	10.55	6.37	7.42	6.66	7.65	7.88	9.17	8.78	8.32	8.2
AT2G27290	88.16	118.73	87.54	115.36	101.38	93.7	48.46	54.42	49.18	83.14	66.55	63.3	52.79	49.63	49.01	56.83	55.85	62.52	93.63	109.5	114	116.98	134.57	113.67	62.83	55.99	59.64	45.88	65	63.71
AT2G40240	1.46	1.39	1.46	1.31	0.77	0.72	0.21	0.29	0.58	0.26	0.79	0.29	2.49	3.14	2.34	1.83	1.2	1.29	0.78	0.47	0.75	0.11	0.45	0.32	2.28	2.32	2.96	3.14	2	2.27
AT1G51380	1.07	0.48	0.74	0.68	0.27	0.59	1.68	0.63	1.44	0.58	0.91	0.97	1.4	1.07	1.37	1.59	1.1	0.53	0.79	1.27	1.55	0.63	0.82	0.33	1.61	1.79	1.53	4.31	4.53	5.35
AT5G09250	15.63	19.93	15.34	14.03	16.27	16.13	12.93	12.63	13.97	17.67	18.9	16.61	3.11	4.16	4.38	2.91	3.45	2.11	17.72	17.46	13.25	18.51	18.26	17.16	14.66	16.1	19.11	22.42	27.65	34.89
AT3G30110	0	0	0	0	0	0	0	0	0	0	0	0	0	0	0.13	0.12	0	0	0.88	0.72	0.76	1.04	1.83	1.35	1.21	0.38	0.69	1.15	1.64	1.21
AT4G37000	45.29	51.44	44.35	66.8	81.05	46.47	28.97	32.99	28.57	58.6	59.33	44.88	9.81	10.82	9.76	18.88	19.66	16.8	24.86	25.6	36.41	50.97	47.91	46.9	9.33	10.26	8.02	17.15	17.55	15.33
AT5G55940	28.34	32.4	27.88	27.28	31.28	33.07	11.74	9.69	12.78	9.99	15.95	17.52	12.14	12.94	12.62	16.65	15.25	14	13.53	10.2	11.67	15.57	16.76	14.29	10.28	8.23	9.84	19.17	20.23	28.33
AT1G60730	7.8	5.02	8.61	8.13	7.87	12.03	0.58	0.4	0.35	2.45	3.47	1.34	10.35	10.63	8.76	19.6	13	15	4.56	6.24	1.63	0.95	1.11	1.27	0.82	0.7	2.62	4.85	5.02	4.97
AT5G45360	23.57	21.58	22.33	26.6	27.14	34.59	21.75	22.23	20.69	30.97	27.89	34.18	22.13	26.86	26.36	27.05	30.09	29.24	15.6	18.78	13.52	18.32	21.91	17.74	26.88	31.92	34.99	44.45	47.96	49.12
AT1G63470	6.16	5.01	4.99	6.27	6.56	5.86	2.99	2.28	3.35	2.72	2.26	2.44	7.57	5.23	7.78	8.85	9.19	6.42	2.19	1.45	2.04	1.82	1.68	2.39	4.45	3.78	2.59	4.19	3.09	3.11
AT5G66630	1.82	0.51	3.04	1.1	1.69	5.16	0.11	0.28	0.14	0.1	0.08	0.07	2.44	2.35	2.09	2.01	1.82	1.6	2.24	2.7	0.56	0.98	1.39	1.23	2.95	3.75	3	11.45	13.49	10.62
AT2G19400	3.39	2.59	3.26	2.52	2.67	2.44	0.37	0.33	0.39	0.67	0.55	0.98	0.36	0.05	0.4	0.32	0.84	0.37	2.16	3	3.12	3.11	3.55	2.22	1.23	1.76	1.93	1.26	2.75	2.12
AT1G69730	23.16	12.74	11.27	21.45	24.81	11.01	20.07	15.6	12.69	20.43	18.83	11.42	9.77	10.3	9.99	12.1	10.95	11.43	10.88	6.89	5.2	4.72	3.71	3.6	22.79	22.48	22.83	45.16	51.68	44.91
AT5G59650	1.09	0.69	1.79	1.18	1.38	1.84	0	0	0	0	0	0.03	0	0	0	0	0	0	1.32	1.95	1.88	1.03	1.05	1.39	0.23	0.29	0.42	0.43	0.66	0.28
AT1G33520	10.52	7.82	18.24	16.47	21.8	23.42	5.28	3.88	3.17	4.15	3.27	3.77	18.54	15.89	17.9	23.53	18.38	21.34	5.39	6.33	3.7	5.56	5.41	4.74	16.18	23.15	26.16	31.54	25.64	22.71
AT2G47010	0.91	1.32	1.53	1.69	3.29	1.29	1.6	1.55	1.28	1.8	1.09	0.6	1.34	1.1	1.53	1.21	1.54	1.86	0.53	0.11	0.09	0.28	0.34	0.25	3.39	3.85	4.23	3.79	4.87	5.61
AT3G26115	3.57	2.41	3.53	4.21	6.6	4.78	0.64	1.06	1.9	0.7	1.46	1.24	6.14	5.5	6.37	4.45	4.45	4.16	0.58	1	1.2	1.48	0.69	1.47	5.18	5.24	6.14	5.54	9.59	8.76
AT5G25980	462.77	302.78	677.11	400.42	328.83	539.63	396.17	433.74	429.81	197.22	138.46	326.77	460.64	481.34	479.64	259.52	240.37	264.75	4.53	1.1	1.55	0.56	1.1	1.54	17.06	2.02	2.39	2.58	1.36	1.33
AT3G45030	122.18	159.16	107.43	66.52	44.57	51.19	42.17	37.4	55.99	19.22	25.5	21.6	104.18	101.1	107.89	60.8	65.5	61.11	84.71	59.47	60.71	36.96	38.73	29.33	136.31	143.46	130.09	124.1	155.66	193.1
AT1G78030	0.87	0.11	0.62	1.63	1.34	1.57	0.98	0.44	0.74	0.49	0.24	0.34	0	0	0	0	0	0	0	0	0	0	0	0.12	0	0	0	0	0	0
AT5G13750	6.86	2.16	4.97	9.39	15.02	10.02	7.95	6.82	4.75	16.13	17.04	12.42	5.17	5.38	3.87	13.44	13.06	12.45	7.3	6.05	5.28	9.98	7.62	10.15	9.53	9.42	9.88	29.35	27.69	28.54
AT1G08630	0.19	0.06	1.15	1.31	4.31	1.23	0.17	0.16	0.16	5.51	13.7	1.8	0.68	0.15	0.24	6.49	6.51	3.86	0.79	0.54	0.12	2.46	3.32	0.52	0.13	0.21	0.68	37.07	35.78	30.07
AT1G65950	4.99	4.45	5.81	9.21	8.02	6.64	4.19	3.55	4.5	5.94	6.6	5.03	2.33	2	2.61	1.26	2.44	2.19	2.04	2.12	1.27	2.29	1.59	2.5	2.82	3.45	3.15	5.78	6.07	4.41
AT2G22710	0	0	0.08	0	0.11	0.1	3.06	2.43	2.87	6.15	3.95	5.24	0.36	0.28	0.4	0.09	0.32	0.66	1.77	1.26	0.92	1.01	1.29	1.14	3.81	4.5	2.84	5.69	9.91	10.33
AT5G50530	12.58	14	12.35	11	10.35	14.65	5.48	4.94	3.97	4.72	3.91	3.5	3.64	2.93	4.49	3.86	3.96	2.6	4.74	4.44	3.92	7	2.96	4.69	6.39	4.61	6.72	3.35	6.8	5.27
AT4G21890	2.85	0.08	2.31	2.04	2.11	1.28	3.03	3.02	2.63	2.9	2.05	1.74	1.91	1.15	1.66	1.45	1.29	1.6	2.94	3.53	2.2	2.48	2.14	2.71	5.27	4.71	4.51	6.44	7.04	7.79
AT1G24040	18.1	12.76	14.73	18.49	18.62	18.45	6.2	6.36	4.77	7.45	6.4	5.96	17.27	16.88	15.02	16.88	20.5	15.69	20.29	16.75	17.63	21.57	24.78	16.19	9.53	8.2	8.4	6.79	10.19	10.47
AT1G75730	3.79	2.18	5.35	2.6	4.39	2.49	9.61	8.93	9.44	11.08	10.79	10.46	7.73	5.42	6.83	10.81	11.4	11.07	8.49	10.11	6.97	8.39	10.12	10.18	4.94	5.79	4.53	5.59	5.14	3.15
AT1G29418	25.7	20.68	15.2	15.98	15.48	9.85	10.88	9.96	12.06	3.44	6.02	8.69	25.4	22.49	26.99	18.15	15.52	20.39	25.97	24.61	26.41	22.9	14.25	10.59	40.68	40.03	39.24	68.76	94.15	116.51
AT5G01600	40.08	78.25	139.27	135.79	209.7	213.69	36.78	77.05	99.65	172.49	358.73	146.33	145.98	155.95	150.76	340.78	361.21	371.37	81.04	93.38	58.9	253.65	340.9	264.67	169.77	151.78	162.58	729.42	797.72	852.51
AT5G18850	17.1	16.08	15.26	20.8	22.68	17.17	5.78	8.58	4.89	12.33	16.05	15.3	7.53	5.5	7.2	15.03	12.62	14.84	1.09	3.18	2.02	6.9	6	4.74	7.32	6.2	7.17	17.22	23.54	23.8
AT1G74060	113.08	149.44	103.18	92.66	60.87	80.66	89.37	70.02	90.59	74.52	82.98	85.89	33.91	33.9	36.07	19.4	24.06	21.22	119.67	96.69	106.53	93.54	98.66	74.21	112.85	114.02	109.24	141.67	178.6	200.62
AT5G42890	21.7	26.54	29.43	43.79	37.64	47.3	12.58	13.03	18.51	16.9	19.44	25.16	18.68	17.81	17.99	21.6	19.68	18.03	24.82	29.39	29.14	45.28	44.85	48.08	13.74	11.2	14.14	22.92	28.18	33.18
AT5G21105	15.24	9.01	21.47	15.35	22.08	19.83	20.13	17.28	17.87	15.16	24.41	18.46	25.18	24.54	22.88	26.86	27.53	28.22	6.86	7.86	7.02	5.75	10.28	7.55	4.69	6.67	8.67	5.78	3.93	6.87
AT1G44810	12.73	11.68	11.4	19.93	25.51	22.91	5.12	5.64	5.46	14.13	13.63	10.87	13.29	9.3	12.17	19.99	17.43	17.54	0.08	0.06	0.56	0.82	0.59	0.37	12.17	13.53	13.13	27.96	38.02	47.44
AT4G19490	9.81	5.19	16.13	11.46	15.93	15.83	10.28	11.23	13.75	17.49	17.03	17.72	17.31	16.61	17.53	18.28	15.27	18.17	4.99	4.47	3.82	3.67	3.96	3.87	3.87	3.23	4.33	6.7	3.9	3.09
AT1G16010	19.95	13.85	16.77	22.23	22.73	19.7	27.87	24.74	26.24	38.5	38.59	33.88	34.32	32.32	32.44	41.52	38.11	38.22	29.33	28.85	31.9	30.93	33.08	31.81	29.97	22.48	25.34	42.56	47.48	40.32
AT5G67290	8.01	8.55	9.46	9.32	11.14	8.56	3.24	2.24	3.09	3.45	3.59	3.33	10.67	9.69	7.91	9.88	10.06	12.31	8.68	8.03	12.08	8.89	12.03	11.68	2.89	3.34	4.42	4.87	5.12	5.64
AT3G53230	2.35	1.96	1.42	3.69	6.05	3.06	2.19	2.46	1.73	6.84	10.68	5.51	1.55	1.94	1.61	10.5	8.46	9.18	22.13	18.03	15.49	42.19	40.41	25.01	6.26	4.88	4.08	22.81	19.91	28.55
AT1G66480	2.63	2.55	2.13	2.86	3.41	3.06	0.13	0.71	0.72	0.32	1.57	1.46	0.11	0.35	0.97	0.34	0.63	0.16	3.13	3.88	2.98	3.54	5.04	5.16	0.42	1.1	1.38	2.56	1.18	2.14
AT4G03530	0	0	0	0	0	0	0	0	0	0	0	0	0	0	0	0	0	0	1.57	1.88	2.31	4.56	5.29	8.34	0	0	0	0.13	0	0
AT1G71140	4.49	3.08	3.04	5.1	4.52	2.23	7.32	9.56	7.32	6.13	6.32	6.56	0.69	0.5	0.99	1.57	1.23	1.6	7.42	6	9.54	6.31	4.35	5.4	8.11	7.72	6.99	8.29	6.81	8.68
AT2G22140	0.27	0.39	0.16	0.27	0.07	0.07	0.79	0.83	1.3	1.24	0.9	1.27	1.84	1.49	1.56	1.17	0.93	1.29	0.35	0.16	0.05	0.07	0.12	0.64	0.4	0.32	0.62	0.32	0.14	0.37
AT2G29580	4.6	3.27	5.75	4.98	5.05	4.59	0.67	0.93	2.44	0.9	2.43	2.56	2.61	2.2	3.27	1.86	2.47	1.8	4.79	4.94	6.12	5.05	5.16	5.96	0.95	0.78	0.84	1.44	1.55	1.4
AT1G65320	14.38	9.28	10.86	14.88	14.39	10.23	2.34	2.7	1.25	2.06	2.23	1.93	10.89	12.04	8.47	15.12	13.46	16.67	4.19	7.46	8.28	7.12	7.37	6.06	7.14	6.24	6.97	8.58	9.23	8.02
AT5G41920	2.8	3.93	5.62	5.32	5.62	6.17	2.06	1.76	1.48	2.82	2.59	3.88	1.93	1.48	2.03	2.72	1.77	3	5.29	5.43	4.86	7.38	7.23	9.47	1.09	1.8	2.15	2.91	2.96	3.04
AT4G20130	20.5	10.54	23.86	15.44	10.21	11.98	7.96	8.68	10.52	4.67	3.24	5.35	27.91	27.35	29.08	17.23	18.35	15.95	26.95	29.7	35.83	21.78	25.87	23.18	30.92	33.22	31.22	18.35	17.16	14.98
AT5G47815	0	0	0.04	0	0.02	0	1.86	2.2	2.19	3.63	2.66	3.28	2.37	1.8	2.18	2.45	2	1.95	0.08	0	0	0	0	0	2.72	2.33	2.28	3.91	1.91	1.37
AT5G23410	5.49	6.14	6.43	6.57	11.8	12.46	0.8	0	0.12	0	0	0	4.79	6.26	4.52	8.62	6.25	5	0.11	0	0	0	0	0.1	2.97	5.11	4.99	8.49	10.17	12.5
AT4G17600	159.47	192.31	131.99	135.26	104.22	72.33	64.65	58.4	67.12	46.85	35.39	37.52	149.9	152.88	149.34	91.8	78.77	89.02	65.74	71.65	70.34	48.21	46.69	51.19	192.03	198.56	176.04	101.38	86.27	78.37
AT2G37200	25.01	22.06	14.87	24.43	31.24	23.89	23.87	20.33	20.7	48.61	63.74	53.94	25.09	24.73	21.6	51.28	55.86	55.63	11.58	7.57	8.53	18.73	22.16	11.7	24.43	24.91	30.92	76.15	65.98	58.44
AT2G25350	1.97	1.23	2.94	5.35	6.26	7.27	0.53	0.41	0.3	0.99	1.03	0.82	0.77	0.35	0.48	0.8	1.06	0.32	2.32	3.15	2.14	3.68	6.05	5.45	0.63	0.25	0.35	1.73	2.03	2.74
AT5G66010	9.7	8.81	8.96	12.19	11.94	12.92	10.59	8.47	13.12	17.22	19.67	18.86	11.63	11.83	10.31	13.91	13.59	12.02	13.6	12.45	10.2	12.45	11.39	13.07	11.18	12.78	13.92	28.82	32.09	26.86
AT4G14440	36.43	34.93	23.86	47.59	36.12	25.51	41.74	39.12	44.43	45.34	37.64	50.47	46.82	44.72	43.62	39.42	45.08	45.08	15.68	12.39	12.64	20.72	18.65	12.34	10.28	9.91	11.13	20.89	23.97	24.33
AT5G16050	74.94	70.96	60.56	74.69	81.29	72.8	72.05	78.27	68.05	107.52	101.56	83.79	71.55	66.28	75.05	94.54	89.97	90.4	93.18	94.49	71.56	71.86	80.9	69.48	87.44	85.19	86.49	153.15	170.54	164.13
AT1G72820	14.71	14.24	14.99	12.33	10.04	14.95	8.87	7.58	4.99	6.59	6.17	7.2	4.46	4.95	4.63	4.85	3.8	3.88	6.55	4.33	4.6	4.47	4.46	3.2	3.85	8.24	7.99	4.94	5.15	4.65
AT5G10760	33.35	24.39	54.48	86.31	120.68	140.99	9.38	16.13	41.81	24.99	37.33	25	172.35	174.5	168.24	94.46	75.34	100.48	125.28	124.67	65.5	19.96	27.5	27.39	14.11	17.74	19.45	21.24	20.22	14.89
AT4G33470	26.5	19.45	23.61	29.75	24.74	19.47	18.26	17.18	13.46	15.12	13.53	13.21	12	11.81	14.08	11.64	13.35	12.85	28.16	27.37	31.86	28.66	30.33	28.76	18.85	14.3	13.89	17.2	14.47	14.61
AT5G09810	198.29	137.12	223.72	219.66	275.81	227.73	128.48	129.88	149.4	123.06	183.25	149.32	275.1	283.72	289.49	332.95	306.25	317.97	238.42	207.98	251.61	237.39	270.63	255.04	203.95	194.77	184.75	407.96	368.04	406.14
AT4G25840	11.29	9.03	12.01	11.99	10.88	13.29	9.05	11.25	13.48	15.72	16.16	15.54	11.44	11.8	10.9	14.19	12.67	13.87	7.16	6.27	6.64	7.9	6.5	7	5.13	7.36	5.9	7.21	8.27	9.14
AT3G03855	1.39	0.9	2.04	2	3.3	3.15	0.2	0.06	0.37	0.2	0.6	0.12	0	0	0.03	0	0	0	0.19	0.52	0.14	0	0	0.18	0.3	0.61	0.38	0.42	0.27	0.5
AT2G18915	8.32	5.94	9.53	7.62	9.19	10.03	8.37	9.05	9.94	11.01	10.98	12.31	14.01	11.46	13.54	8.81	7.39	10.87	3.89	5.66	3.86	4.37	4.6	3.08	3.43	3.21	4.65	5.66	3.79	3.67
AT4G28900	1.35	0.96	1.59	1.06	0.69	1.08	0.03	0	0	0.02	0	0	0	0.02	0	0.05	0	0	3.28	2.51	2.68	3.83	3.96	7.13	0	0.02	0	0	0.06	0
AT2G18710	51.15	33.42	62.53	41.11	39.55	47.48	24.55	23.62	31.4	14.95	15.94	24.29	29.4	28.93	27.48	20.04	21.1	20.9	57.44	57.77	63.98	56.37	58.68	57.59	53.01	60.67	58.86	34.37	31.38	28.82
AT1G63350	1.52	1.01	5.23	2.34	4.2	5.66	1.33	0.64	0.82	0.8	0.7	0.52	9.79	7.05	6.73	8.82	6.66	8.38	0.04	0	0	0	0	0.11	2.56	2.74	3.55	5.77	5.02	4.54
AT2G11240	13.61	4	20.52	20.12	29.16	31.6	0.55	0.04	0.02	0.01	0	0.04	0	0.02	0.02	0	0	0.03	0.05	0.06	0.03	0.02	0.04	0.17	0	0	0	0.05	0.06	0.01
AT3G24255	0.73	0.28	0.46	1.1	1.18	1.1	3.9	3.32	4.41	8.92	11.06	8.79	4.91	4.83	3.96	9.59	9.44	7.19	3.95	2.8	3.51	6.4	7.71	4.31	1.76	2.36	2.72	9.12	10.82	9.87
AT4G21740	21.46	27.98	20.19	15.66	25.85	25.4	8.83	8.77	10.75	8.31	11.72	7.43	16.8	19.43	17.25	27.49	26.36	29.79	9.2	8.33	7.23	10.33	10.41	8.28	9.19	9.25	7.43	13.14	15.42	11.21
AT1G45231	4.12	2.59	3.32	6.89	6.58	6.02	2	2.1	1.75	4.83	4.37	3.76	5.64	5.93	5.08	6.86	7.88	7.91	5.67	5.46	5.84	6.51	6.25	6.39	6.95	8.65	4.82	12.2	15.77	16.73
AT5G05870	8.96	7.33	7.26	12.59	10.53	8.48	6.07	4.95	4.28	6.41	5.1	4.5	9.96	6.93	10.6	9.69	10.55	11.07	12.84	14	13.55	13.63	11.78	10.31	4.74	3.72	5.47	3.82	2.66	4.88
AT5G66470	27.43	20.41	32.44	23.03	16.12	13.73	12.75	11.78	14.27	6.88	8.07	8.25	34.44	32.96	34.79	20.66	20.39	20.48	34.51	31.09	40.5	21.43	22.14	24	41.57	40.64	38.29	22.54	20.02	22.9
AT1G61190	32.77	12.41	28.75	30.97	38.69	24.3	4.33	2.32	2.17	1.46	2.05	1.33	3.13	2.14	2.78	3	2.48	2.4	1.4	1.75	1.45	1.86	1.75	1.45	5.5	5.99	6.2	6.76	5.89	4.98
AT4G23300	20.11	11.25	14.77	19.63	20.51	12.67	14.31	19.53	13.29	22.28	16.25	16.16	15.51	13.68	13.83	15.89	15.29	16.26	19.5	22.47	20.45	20.03	15.26	16.91	2.06	1.64	1.3	0.2	0.51	0.22
AT3G16770	418.42	355.04	370.5	40.71	68.47	176.6	326.48	241.22	241.4	39.33	55.36	77.24	404.47	404.79	409.83	73.03	72.31	76.67	180.72	224.48	261.34	32.52	45.81	71.4	22.08	19.07	29.77	13.84	14.31	20.08
AT5G57210	5.68	3.45	4.94	7.22	6.64	5.74	4.14	3.24	4.52	2.51	2.76	3.18	3.78	4.1	4.59	2.95	3	3.06	6.27	7.46	6.98	5.87	6.43	6.25	7.58	5.9	6.26	7.68	9.29	8.31
AT3G47390	8.79	4.37	8.78	7.1	9.53	8.88	7.59	9.56	9.1	8.45	8.72	9.08	10.91	9.86	7.73	7.22	7.94	7.65	1.93	1.82	1.83	1.25	1.56	1.12	10.3	8.24	8.48	10.35	9.57	8.91
AT2G14460	22.66	7.73	8.79	14.22	6.42	9.38	1	0.22	0	0	0	0	0	0	0	0	0	0	13.01	15.04	12.63	10.79	12.04	6.36	18.08	21.21	18.46	24.14	27.95	36.49
AT5G52810	23.13	21.34	13.38	16.54	20.05	22.73	15.94	19.14	25.8	14.56	22.77	18.45	0.25	0.79	0.92	0.78	0.48	0.85	20.53	25.92	14.18	4.55	8.16	9.03	0.64	1.36	1.48	1.83	1.19	1.88
AT2G26750	2.61	2.61	2.06	0.38	0.13	0.35	1.23	0.77	0.45	0	0	0.42	0.31	0.21	0.11	0	0.22	0	0	0	0	0	0	0	0.49	0.09	0.43	0	0	0.08
AT1G31220	5.58	5.4	6.22	6.46	6.13	6.35	1.72	2.1	1.73	1.41	2.41	1.86	6.64	7.61	6.45	7.94	7.76	7.54	7.5	5.59	2.73	3.34	2.67	4.06	1.94	2.78	1.81	2.67	1.79	2.22
AT3G27360	10.3	23.53	17.74	15.95	7.42	12.42	1.08	0.14	0.42	0	0.23	0.11	0.38	0.13	0.14	0.4	0.09	0	12.62	11.88	11.21	8.68	7.92	9.77	0.24	0.69	0.27	0	0.3	0.1
AT4G01915	8.19	12.57	5.66	10.6	12.72	6.13	0.44	0	0	0.06	0	0	0	0	0	0	0	0.14	0	0	0	0	0	0	0	0	0	0	0	0.07
AT5G37310	13.74	5.33	13.02	12.54	14.67	11.61	13.24	15.85	15.05	14.57	17.59	18.59	4.84	4.87	5.19	5.6	4.85	6.5	5.64	3.92	4.82	2.95	3.94	4.07	15.95	14.89	13.7	21.57	17.61	14.81
AT1G67365	1.77	1.81	1.9	8.93	10.35	12.67	1.71	1.52	3.95	13.31	18	9.48	2.59	4.44	2.55	10.67	10.46	9.36	2.02	1.97	2.39	8.6	11.66	6.96	3.94	4.42	7.54	34.68	32.04	40.63
AT1G14340	13.14	14.72	11.77	15.82	16.59	16.12	3.21	3.74	4.37	5.25	7.93	6.52	9.26	7.92	11.27	21.95	20.07	17.72	14.53	15.71	14.26	23.67	21.76	15.3	4.01	2.96	4.71	6.16	11.33	11.14
AT1G60710	74.38	45.48	47.82	58.1	53.44	50.1	25.73	18.48	14.6	30.04	29.52	24.17	30.87	31.58	37.27	38.92	45.38	36.6	11.37	9.42	8.85	9.52	11.46	6.8	25.5	25.19	24.22	22.9	28.94	34.08
AT3G51600	375.27	299.94	269.67	278.58	332.05	262.32	264.48	238.69	254.43	268.79	431.88	411.25	245.58	241.03	255.45	383.59	398.64	399.32	75.04	46.79	58.04	133.95	177.23	169.26	212.88	220.98	237.29	566.11	505.84	578.13
AT1G61990	6.03	4.47	4.69	5.06	4.18	3.56	6.38	5.95	8.21	4.09	4.92	5.64	2.9	2.82	3.25	1.85	2.76	3.22	11.31	7.67	8.77	5.62	6.81	6.64	2.12	1.5	1.16	1.01	1.54	2.15
AT5G40630	0.49	1.1	0.49	0.49	0.33	0.92	5.13	6.14	5.96	1.15	1.18	2.96	2	2.36	2.19	1.79	2.18	1.55	3.38	3.18	2.91	2.3	2.7	2.39	1.78	0.6	1.11	0.18	0.63	1.03
AT1G14250	3.7	2.48	7.32	0.91	2.57	0.67	21.98	21.75	10.09	13.79	4.36	5.24	26.63	27.57	23.72	10.33	14.13	12.74	4.34	3.83	5.16	0.64	0.76	2.28	0.39	0.16	0.12	0.16	0	0.36
AT5G01470	10.58	8.93	7.25	6.16	10.36	7.81	5.42	4.82	3.44	4.34	2.54	3.46	7.58	7.47	7.62	7.04	5.63	7.07	5.12	3.76	3.6	3.71	4.2	4.53	10.33	11.38	13.9	10.98	11.79	11.75
AT1G62830	3.31	2.43	3.1	3.52	5.38	4.22	2.65	2.49	2.23	3.46	3.35	2.89	4.49	5.04	5.22	4.1	4.78	5.47	1.77	1.64	2.52	1.45	2.51	1.09	4.76	5.24	5.7	6.22	6.95	5.55
AT1G02870	20.59	11.89	12.42	11.91	6.55	10.52	15.99	12.49	17.96	15.05	19.44	14.61	17.49	15.95	21.11	14.64	15.56	14.5	12.1	7.21	9.27	4.06	7.06	3.98	18.46	22.23	24.53	33.8	31.24	36.28
AT2G45490	0.11	0.67	1.39	0.21	0.57	0.67	0.56	0.37	1.14	0.42	0.41	0.19	0.58	1.21	0.26	0.6	0.66	0.17	0.79	0.77	0.29	0	0.94	0.31	4.21	6.6	6.67	7.29	12.29	14.87
AT3G43740	20.16	25.38	20.3	32.25	21.63	26.21	4.07	5.76	8	8.07	9.31	11.12	6.02	7.99	8.04	7.47	8.9	7.85	0	0.07	0	0.14	0	0	11.04	7.97	10.41	11.26	19.41	27.56
AT5G28350	7.24	4.28	11.26	8.04	14.15	11.3	0.4	0.21	0.29	0.4	0.87	0.66	0.38	0.57	0.31	0.51	0.58	0.4	0.42	0.4	0.27	0.47	0.44	0.52	0.44	0.55	0.5	0.39	0.99	0.52
AT2G18410	3.31	3.14	5.48	4.72	7.15	6.93	0.76	0.59	0.52	0.63	0.57	0.84	0.39	0.5	0.7	1.24	0.8	1.02	3.5	2.91	3.08	2.55	4.3	2.7	0.75	0.79	1.48	1.07	1.98	1.84
AT5G45775	108.31	106.21	75.88	72.09	52.15	50.08	113.29	84.21	124.07	69.85	67.7	73.64	93.79	110.23	106.36	72.85	71.69	68.44	54.73	55.63	35.56	36.12	33.83	29.16	111.39	122.64	94.8	141.45	149.97	151.39
AT5G39710	8.65	1.33	3.1	6.93	4.1	1.59	5.89	3.01	2.75	2.74	2.15	2.2	2.91	1.63	2.45	2.21	2.47	2.96	2.69	2.11	1.68	2.17	2.07	1.66	14.28	11.26	11.2	15.29	15.35	12.86
AT3G43955	3.01	1.41	4.95	2.71	4.15	3.31	0.14	0	0	0.02	0	0.02	3.68	2.99	3.05	3.22	3.21	3.57	0	0.01	0	0	0	0	3.01	4.57	3.5	3.6	3.8	2.95
AT4G15270	0.09	0.08	0	0	0.35	0.11	0.11	0.3	0.1	0.27	0.75	0.31	0.09	0.2	0.21	0.19	0.4	0.14	0.46	0.06	0.08	0	0	0.17	0.09	0.17	0	2.04	2.67	2.4
AT5G25757	35.77	20.14	32.38	24.08	18.82	19.14	14.99	13.05	15.03	7.03	11.57	11.64	16.1	16.38	15.81	10.73	13.58	9.65	13.83	13.38	14.88	7.14	9.43	9.38	4.38	2.17	1.38	0.78	0.75	2.09
AT5G45350	139.6	192.84	117.46	180.57	216.57	171.45	123.92	113.25	104.03	161.65	236.47	152.86	111.31	123.95	125.76	169.6	217.53	176.74	9.17	9.94	7.91	16.02	18.24	14.85	95.22	104.03	102.2	140.81	130.72	174.02
AT5G22620	42.31	28.81	34.58	45.5	32.52	27.98	38.94	34.77	35.66	38.75	29.3	30.64	8.99	8.45	8.76	7.3	7.18	6.65	35.66	37.85	40.54	42.21	38.32	39.12	53.93	44.71	43.02	29.95	44.75	35.9
AT1G44960	8.99	5.4	7.61	7.65	9.87	8.8	8.82	7.96	6.42	10.29	16.27	10.1	6.47	5.63	5.5	7.57	7.47	7.97	2.17	1.34	1.71	1.66	1.76	0.52	10.85	7.39	6.94	23.14	19.35	18.31
AT4G37110	5.78	6.69	7	6.28	3.99	4.84	6.95	7.67	9.31	5.5	5.07	7.88	3.86	4.37	3.17	2.84	3.32	2.99	9.6	8.84	9.55	6.78	8.65	9.08	1.97	2.73	3.15	3	3.84	2.4
AT4G02390	1.08	0.77	1.08	0.64	0.73	1.48	3.5	3.06	3.76	3.44	3.54	3.82	5.13	5.44	3.46	4.78	3.92	4.07	4.42	3.75	4.06	4.55	3.85	3.58	4.41	3.86	4.16	4.63	3.57	3.24
AT4G19190	6.88	4.41	11.48	11.01	12.42	14.62	6.37	8.07	9.07	13.02	13.6	15.19	13.05	11.9	11.73	12.01	12.62	13.78	8.41	9.94	9.44	11.01	12.74	9.97	1.34	1.64	2.27	2.62	2.22	1.85
AT1G09995	2.69	2.55	3.38	1.77	2.54	4.25	0.18	0	0	0.11	0	0	0	0	0	0	0	0	0.72	1.27	0.74	0.36	1.2	1.06	0	0	0	0	0	0
AT5G22570	1.06	0.78	1.54	2.71	2.59	3.76	1.01	0.9	2.98	10.75	11.65	8.48	0.74	0.11	0.35	0.11	0.15	0	1.02	1.88	0.53	0.26	0	0.38	2.5	4.26	2.19	3.58	5.73	4.15
AT1G05350	11.09	9.78	15.4	10.28	11.72	13.85	3.31	4.15	5.73	2.93	5.36	5.68	7.42	6.69	7.27	4.47	5.36	3.99	4.16	6.91	4.53	3.72	4.59	4.71	11.44	14.65	12.23	14.3	20.47	20.73
AT5G44580	321.99	285.56	202.59	185.93	308.43	252.4	71.18	38.13	20.16	56.5	78.32	31.91	12.4	12.08	14.23	40.79	45.94	43.02	90.69	57.26	31.42	67.56	56.98	46.21	56	60.89	49.96	118.35	193.32	213.45
AT3G66658	5.95	5.41	8.59	8	8.32	8.81	4.04	5.07	5.81	5.58	5.86	7.15	4.69	3.95	4.17	4.32	6.52	4.71	5.24	5.19	4.85	5.59	6	4.91	7.52	7.72	7.66	13.16	12.17	12.29
AT1G65230	97.13	128.66	81.62	89.7	70.56	52.62	66.85	65.63	43.47	56.95	36.29	33.09	19.95	18.01	22.42	20.46	19.74	20.82	92.56	113.9	130.47	85.51	74.7	80.72	38.07	30.5	30.03	20	19.9	16.16
AT1G13950	15.61	11.3	11.78	8.48	14.22	10.28	4.57	4.23	7.81	4.21	7.13	4.33	9.65	9.43	9.77	8.14	7.16	6.77	4.56	3.96	2.58	3.06	2.07	2.75	10.02	8.28	8.67	20.09	24.08	18.43
AT4G12917	13.93	15.9	8.32	13.52	14.51	4.23	16.49	16.76	13.9	11.96	12.33	12.09	0	0	0	0.2	0	0.28	6.21	7.79	6.98	8.56	3.91	4.5	0.37	0	0	0.53	0.23	0.15
AT5G38690	2.94	2.92	3.96	4.56	2.72	3.93	1.33	0.51	0.94	0.66	0.77	0.87	1.39	1.35	1.05	0.5	1.06	0.21	1.12	1.18	1.21	1.01	1.07	0.99	1.6	1.34	1.15	1.37	1.42	0.97
AT3G02920	4.67	3.36	5.06	3.54	4.04	4.62	3.06	1.66	3.57	1.84	1.7	2.7	4.28	3.99	3.57	2.45	2.78	3.3	0.36	0.47	0.91	0.42	0.45	0.57	4.68	3.78	3.32	5.7	6.39	4.73
AT1G07210	15.07	14.32	12.43	19.81	19.34	12.55	11.48	10.99	12.26	13.62	15.43	13.81	13.21	12.91	16.43	16.38	17.61	17.84	17.14	20.54	17.78	17.8	17.53	15.84	20.14	18.07	18.67	31.34	36.6	38.19
AT5G20450	1.79	1.39	1.17	1.69	1.42	1.8	0	0	0	0	0	0	2.39	1.27	0.87	1.07	1.41	1.97	0	0	0	0	0	0	0.07	0	0	0.08	0	0
AT5G23420	12.66	11.8	13.38	14.59	8.79	14.8	4.29	4.41	3.85	2.17	2.24	2.25	8.71	8.21	13.31	4.66	6.29	3.89	4.22	3.84	3.65	3.31	1.9	2.93	5.83	4.54	5.31	3.36	3.43	3.33
AT1G61180	4.78	2.12	7.27	6.65	10.28	9.24	1.64	1.1	1.01	1.42	0.68	0.92	0.81	0.84	0.84	0.97	0.52	1.03	0.43	0.3	0.51	0.45	0.41	0.18	0.51	0.31	0.2	0.32	0.31	0.34
AT4G14890	173.81	208.85	144.38	133.82	99.56	91.81	172.78	192.19	190.23	117.36	95.32	118.92	158	161.1	170.63	108.42	112.45	109.41	144.93	144.48	197.14	92.78	120.12	114.47	56.79	50.29	41.98	20.01	25.53	26.85
AT3G44480	31.73	10.8	31.02	35.87	46.39	37.2	7.06	6.18	6.14	4.7	6.94	5.75	4.02	3	3.22	7.97	6.65	8.01	17.38	23.12	11.03	17.36	16.53	16.65	1.81	1.98	1.71	2.99	2.16	2.46
AT4G37930	1424.33	1439.36	1354.28	1880.75	1439.75	963.78	894.81	960.33	807	789.7	677.22	605	719.85	754.23	743.62	604.87	634.95	604.42	1742.66	1645.19	1800.57	1500.34	1355.95	1416.47	1065.71	913.39	941.3	573.38	584.26	580.2
AT3G49340	0.76	0.26	1.43	4.12	5	3.96	0.25	0.11	0.57	0.22	0.18	1.03	0.31	0.32	0.57	0	0	0.15	0.81	1.03	0.09	0.64	0.74	0.37	0.3	0.66	0	0.57	0.37	0.56
AT1G35170	0	0	0	0.4	0	0	2.93	2	2.03	2.17	0.76	1.77	0.43	0	0.16	0	0.1	0.21	0	0	0.12	0	0	0.39	0	0	0	0	0.17	0.11
AT1G61620	21.22	23.02	22.69	21.88	25.71	29.32	15.44	13.85	15.75	22.2	25.7	19.62	20.46	16.27	17.04	17.78	20.39	19.58	12.93	12.35	10.59	13.42	14.29	11.67	18.99	18.33	21.81	31.86	31.56	32.7
AT1G22090	0	0	0	0	0	0	0	0	0	0	0.08	0	0	0	0	0	0	0	3.01	1.38	2.14	0.89	0.83	1.14	0	0	0	0	0	0
AT5G18900	12.76	12.73	12.65	16.28	21.44	17.53	12.15	13.56	14.38	28.03	32.82	26.79	14.43	14.73	11.47	25.21	21.34	23.56	14.05	14.19	12.64	17.75	17.54	16.47	13.23	13.84	13.82	50.38	42.63	42.52
AT1G30835	8.36	5.13	6.14	5.4	8.89	6.03	2.51	1.78	1.42	1.06	1.74	1.4	1.85	1.47	0.95	1.4	1.38	1.02	2.17	1.88	2.19	1.44	2.47	1.58	1.19	1.37	1.3	1.84	1.67	2.1
AT1G67780	0.06	0	0.19	0	0.09	0.4	0	0.15	0.15	0.35	0.31	0.17	0.21	0	0.23	0.07	0.1	0	1.01	0.96	1.34	0.77	1.27	0.81	0.26	0.25	0.07	0.19	0.16	0.21
AT4G04426	0	0	0	0	0.19	0	1.9	2.35	2.56	3.61	1.68	2.31	2.4	2.45	2.35	2.58	1.56	1.85	0	0.03	0	0.06	0	0	1.9	2.44	2.55	1.74	3.57	3.12
AT3G09190	0.48	1.89	2.27	3.34	2.61	1.83	2.87	1.42	2.7	4.39	5.56	3.64	1.41	1.65	1.84	2.28	3.07	3.33	1.38	2.86	2.38	3.15	3.13	3.33	2.36	3.74	3.31	9.62	10.79	11.9
AT3G43833	0	0	0	0	0	0	0	0	0	0	0	0	0.88	1.94	1.68	0.68	0.78	0.48	0	0	0	0	0	0	0	0	0	0	0	0
AT1G69850	16.92	11.18	21.57	18.11	30.5	21.31	15.53	20.67	15.53	16.58	20.42	13.12	35.71	38.78	36.37	47.4	42	48.44	27.42	38.37	31.29	20.43	24.25	27.88	11.23	15.62	18.18	13.27	15.13	17.35
AT4G08240	11.92	18.12	11.21	12.45	11.24	9.92	16.45	14.59	13.62	16.97	18.73	16.18	9.92	11.77	10.16	10.99	14.07	12.45	1.89	3.46	3.92	2.81	3.34	3.97	14.94	12.13	9.26	19.51	16.66	16.14
AT1G59660	1.68	0.86	2.34	2.35	3.59	2.86	1.53	0.75	0.8	1.45	1.58	0.97	2.85	3.7	3.01	3.7	2.9	3.11	0	0	0	0	0	0	2.81	2.14	2.23	3.06	2.15	1.74
AT5G45620	19.64	18.48	23.52	23.15	24.9	24.76	18.65	18.9	23.36	23.51	21.56	19.14	27.65	25.87	26.7	25.43	22.08	22.49	13.34	13.52	10.77	12.43	13.53	8.58	22.48	23.68	28.97	27.81	28.07	26.99
AT5G49650	15.3	15.52	26.78	23.52	31.83	38.53	15.57	18.3	21.09	27.76	27.4	30.53	24.19	22.53	20.26	28.71	28.71	29.34	4.5	5.33	6.15	6.81	9.79	13.34	5.84	6.92	7.21	9.07	8.09	8.9
AT5G48412	25.84	49.04	37.67	42.96	58.35	90.85	1.43	0	0	0.11	0	0	0	0.15	0	0	0	0.43	0.15	0	0.13	0	0	0.27	0	0	0	0.2	0.18	0.12
AT5G23690	3.65	2.7	2.95	4.68	3.09	3.03	3.16	2.37	2.73	3.4	3.18	3.2	2.51	2.61	2.09	2.22	3.09	2.85	5.24	4.46	4.22	5.59	3.33	3.1	4.89	4.24	4.97	9.26	11.68	12.43
AT1G47210	6.26	3.92	7.32	5.63	3.29	6.82	4.27	3.37	5.04	3.02	1.99	2.84	4.83	4.73	3.89	3.29	2.66	3.55	5.41	4.34	2.92	3.92	3.26	2.93	11.44	14.11	13.19	9.11	7.18	7.73
AT4G39710	97.22	105.42	91.37	113.76	78.19	63.33	62.59	61.98	48.83	51.46	34.54	42.26	44.49	42.73	45.3	37.77	37.12	34.55	118.27	95.8	115.97	85.62	73.63	81.02	58.6	53.45	51.76	30.92	27.34	28.31
AT4G16710	7.14	10.16	15.93	15.34	25.27	30.27	1.26	1.5	1.27	2.1	2.69	2.78	1.4	0.36	1.65	1.8	1.82	1.18	6.03	10.49	13.59	23.4	27.3	24.35	1.78	0.74	2.18	4.12	4.83	7.12
AT5G43470	28.27	15.27	48.96	42.02	59.1	56.09	7.03	7.4	9.89	9.91	10.8	9.45	4.27	4.1	4.21	5.23	3.82	3.81	2.31	3.38	2.56	2.73	2.54	2.24	4.15	5.73	8.38	6.5	7.54	6.13
AT5G36240	0	0	0	0	0	0	0	0	0	0	0.12	0.11	1.12	0.73	1.07	1.44	2.68	1.82	2.31	1.66	1.41	2.41	2.12	2.38	1.73	2.01	0.73	1.9	2.32	3.03
AT4G23430	18.17	21.02	20.96	28.15	28.35	23.34	24.48	25.62	26.3	38.03	43.76	33.81	29.27	28.69	28.45	37.55	40.45	39.75	34.6	34.42	34.12	44.22	41.95	42.02	31.84	28.71	34.16	40.71	42.18	44.02
AT2G25270	3.33	2.59	3.24	3.67	2.9	1.62	0.94	1.02	1.22	0.65	0.65	0.92	0.62	0.93	0.8	0.87	0.16	0.49	3.28	2.45	3.3	3.59	3.13	2.62	0.75	0.51	0.82	1.3	0.47	0.87
AT3G03520	6.68	3.6	2.97	9.67	12.42	9.06	2.74	3.02	1.83	7.65	8.67	4.79	2.7	1.81	2.63	7.86	6.73	8.08	3.1	3.06	3.23	7.54	6.93	6.73	8.91	7.61	7.56	19.2	16.29	21.41
AT3G47050	0	0.05	0	0	0.13	0	0.2	0.18	0.9	0.8	1.66	0.77	0.17	0.17	0.06	0.17	0	0.08	0	0.07	0	0.07	0	0	0.42	2.03	2.41	3.6	4.11	3.17
AT2G20530	25.82	22.54	23.91	23.18	16.07	18.34	24.59	20.09	31.1	21.92	24.11	23.82	31.28	36.28	32.79	25.32	30.24	27.05	41.24	38.17	35.59	29.01	28.84	23.65	38.71	31.72	34.77	47.44	49.98	50.92
AT5G33270	0	0	0	0	0	0.1	0.5	0.99	0.46	0.9	1.19	1.66	0.08	0.09	0	0	0.18	0.12	0	0	0	0	0	0	0	0	0	0	0	0
AT5G52430	6.98	4.29	7.78	6.47	9.77	9.66	2.11	1.88	1.42	1.47	1.31	1.96	1.59	1.65	2.05	1.34	1.65	2.13	1.05	1.99	2.52	3.21	2.24	3.2	1.62	1.22	1.65	1.77	2.55	3.42
AT1G61150	20.6	26	24.05	30.51	35.74	35.46	10.2	9.68	11.77	16.29	17.64	13.01	23.01	26.02	25.41	27.2	27.45	28.1	20.04	25.95	18.89	22.08	21.28	23.28	24.01	28.17	30.24	38.76	44.55	53.7
AT2G43210	8.07	7.22	13.99	11.98	20.23	21.8	17.55	19.02	23.94	34.52	40.57	43.07	28.9	28.72	27.37	36.86	31.86	33.64	9.92	12.35	11.13	16.73	18.39	18.26	10.03	12.64	13.9	23.12	29.42	29.33
AT1G22800	5.77	5.38	6.79	9.03	8.23	7.12	4.54	4.04	4.59	3.82	3.09	5.62	3.41	4.23	3.34	4.27	5.77	3.05	8.56	6.82	6.17	7.06	9.56	7.36	10.79	9.6	9.98	11.56	13	16.07
AT5G63580	4.8	3.25	2.84	3.72	3.7	3.79	5.53	4.83	2.56	10.21	7.16	7.12	0.28	0.1	0	0.97	0.47	0.54	0.09	0.06	0	0.12	0.19	0.08	2.5	3.47	2.05	4.86	7.24	8.43
AT5G47250	2.08	0.63	1.19	2.07	2.63	1.42	3.13	2.64	3	4.4	2.53	1.97	2.82	2.64	3.61	2.16	1.64	1.89	4.51	4.55	4.68	4.37	3.66	2.56	9.65	10.58	8.06	6.99	4.72	4.51
AT3G44630	29.52	12.75	29.42	26.46	26.19	32.74	7.05	8.27	7.38	4.96	8.37	6.02	4.64	3.38	3.75	9.8	8.63	9.97	11.59	15.63	7.2	9.35	10.37	10.62	0.87	0.48	1.04	1.74	1.68	1.3
AT3G47290	29.29	16.49	17.26	20.78	16.05	11.8	27.9	18.12	18.56	14.66	16.31	11.72	17.97	18.74	19.98	15.47	14.38	15.15	0.21	0.04	0.05	0	0	0	24.66	24.43	22.62	23.85	26.87	21.23
AT2G12490	0.69	0.23	1.71	1.83	2.25	2.13	0.02	0	0	0	0	0	0	0.02	0	0	0	0	0	0	0	0	0.02	0	0.02	0	0	0.03	0	0.05
AT1G64270	1.63	0.79	1.77	2.49	2.73	1.5	1.51	1.29	2	4.38	4.62	4.13	0.1	0	0	0	0	0	2.16	1.91	2.68	3.68	2.49	3.55	2.53	1.91	1.86	5.06	7.32	5.19
AT5G51620	13.4	24.68	20.1	24.74	22.67	25.52	12.15	10.2	11.52	9.39	11.79	8.92	6	4.6	4.42	3.16	3.98	3.82	0	0	0.29	0	0.17	0	15.31	18.22	24.63	20.98	31.07	42.1
AT5G28030	13.03	11.19	5.26	17.48	16.04	6.68	28.66	23.78	24.09	22.95	9.82	9.99	26.49	28.15	20.04	10.5	12.57	10.75	58.01	53	60.6	39.32	24.65	25.09	51.65	44.33	48.42	20.29	30.89	23.77
AT3G27850	327.53	368.78	304.13	226.38	172.91	133.41	372.58	321.63	382.49	200.43	164.86	202.45	377.9	361.6	374.07	203.24	201.37	205.63	391	355.87	405.09	220.92	262.84	266.96	220.73	207.71	195.04	89.73	81.04	66.51
AT4G13660	0.08	0.15	0.08	0.16	0.33	0.2	0	0.09	0	0.06	0	0	0	0	0	0	0	0	0.43	0.59	0.3	0.11	0.36	0.4	1.27	0.96	1.29	1.09	0.42	1.17
AT1G67792	2.67	2.16	2.25	2.22	2.87	3.71	0.15	0.18	0.14	0.52	0.64	0.42	0.21	0.26	0.46	0.22	0.33	0.25	0.29	0.39	0.28	0.16	0.3	0.15	2.18	2.32	3.35	3.74	1.76	1.9
AT1G33930	1.25	1.39	1.55	0.88	0.26	0.73	0	0	0	0	0	0	2.22	1.1	1.85	0.65	0.45	1.07	0	0	0	0	0	0	0	0	0	0	0	0
AT1G67550	5.15	3.6	10.06	9.55	12.72	14.44	5.92	6.53	9.04	11.17	12.97	11.59	13.09	12	13.13	14.56	13.63	14.16	2.52	2.5	2.75	2.75	3.45	3.18	3.21	5.2	4.66	8.2	7.26	7.11
AT1G59124	0.54	0.53	1.46	1.44	1.63	1.12	1.31	2.71	2.18	3.12	2.38	2.01	2.06	1.66	1.65	1.82	1.38	1.66	1.21	1.19	0.72	1.02	0.69	0.87	3.98	4.69	4.17	5.29	4.02	3.26
AT3G46658	1.06	1.13	0.63	0.92	1.56	1.76	0.13	0	0	0	0	0.04	0.84	0.49	0.92	0.71	0.64	0.84	0.82	0.91	0.8	0.91	1.07	1.51	0	0.05	0	0	0	0
AT3G43210	1.31	0.8	1.72	0.99	1.77	2.39	1.37	1.25	2.22	3.03	3.14	3.77	2.34	2.4	2.57	3.17	2.35	3.29	2.35	2.63	1.77	2.1	2.41	2.1	4.62	3.61	4.11	8.61	7.46	5.83
AT1G63420	6.21	5.22	7.85	15.68	20.54	16.92	6.04	6.36	6.35	13.98	11.9	12.28	11.72	10.28	8.83	38.12	44.39	40.13	13.14	10.28	9.27	38.96	36.97	26.07	7.56	5.14	5.59	15.86	18.28	16.84
AT3G56690	2.8	1.32	4.16	2.66	4.79	4.59	1.36	0.7	1.61	1.04	1.64	1.99	1.76	1.27	1.51	2.33	1.51	1.32	1.59	1.33	1.79	0.89	1.17	0.93	3.64	3.67	4.6	6.78	6.72	7.64
AT2G17695	55.78	77.55	47.63	91.02	69.5	43	26.1	29.11	23.81	36.48	41.53	37.13	26.38	20.35	17.38	34.31	40.78	26.94	73.12	73.25	86.27	99.19	85.69	102.26	26.18	20.33	20.63	17.98	27.51	30.94
AT5G04740	29.19	35.71	41.11	50.97	47.65	53.45	18.98	21.95	27.17	27.72	36.15	37.39	44.89	43.5	39.56	51.82	59.78	57.63	36.16	39.31	37.33	53.42	65.42	61.47	22.83	23.49	17.78	25.86	25.09	35.36
AT1G78670	18.03	18.6	27.9	37.62	57.33	53.84	21.16	29.73	28.79	75.86	74.39	60.01	4.68	6.52	6.43	26.18	25.83	27.22	3.09	1.94	2.6	20.31	17.91	16.85	26.35	32.32	45.23	53.21	67.31	77.64
AT3G14595	52.46	59.08	52.78	60.93	69.52	90.1	30.27	27.44	33.93	57.51	68.92	59.35	12.45	14.61	16.02	30.46	30.92	30.19	50.65	41.55	50.01	128.11	147.31	92.27	16.54	12.63	13.56	26.6	30.03	28.45
AT5G43160	1.72	1.01	1.99	2.35	2.32	1.63	0.11	0	0	0.07	0	0.08	0.47	0.29	0.21	0.68	0.2	0.82	0.46	0.12	0.08	0.35	0	0.25	0.54	0.25	0	0.13	0.56	0.58
AT4G31790	11.11	5.9	6.48	5.63	4.17	5	9.12	4.03	9.95	4.24	6.09	5.21	7.08	7.13	7.59	4.33	4.75	4.8	12.49	10.96	6.94	2.55	4.26	3.64	13.84	14.83	16.63	19.26	25.66	28.38
AT4G01593	9.1	10.51	11.39	9.65	17.48	16.12	7.69	3.87	5.7	6.64	8.19	7.02	6.72	5.27	4.06	5.86	7.78	7.33	0	0	0	0	0	0	6.93	5.24	5.93	11.15	13.59	9.92
AT2G47470	55.29	49.05	55.53	82.04	73.86	95.09	58.07	56.37	67.02	90.41	108.03	93.44	60.08	67.03	63.18	82.85	85.47	79.69	56.72	57.22	44.17	63.99	70.04	52.75	58.07	56.98	56.41	151.29	179.33	179.25
AT2G04340	8.62	11.88	11.44	13.9	14.71	13.64	1.04	1.16	1.07	2.34	3.18	1.43	1.85	1.47	1.9	0.45	1.46	1.42	8.15	8.33	7.48	8.95	8.58	9.05	6.93	7.23	6.44	9.9	14.41	21.51
AT4G06598	3.88	2.7	4.37	4.33	3.17	4.01	8.67	6.69	7.52	8.12	7.71	9.34	7.48	6.37	7.34	7.44	8.69	7.09	8.48	8.69	9.75	9.99	11.35	8.95	9.02	7.71	10.13	9.65	8.78	10.52
AT2G13130	0.59	0.53	2.02	2.04	3.06	2.97	0	0	0	0	0	0	0	0	0	0	0	0	0	0	0	0	0	0	0	0	0	0	0	0
AT3G23560	3.63	1.74	2.98	4.89	5.79	5.91	5	4.52	5.13	14.8	14.16	8.93	5.13	4.39	3.7	6.16	4.71	4.37	4.05	3.35	2.33	3.41	4.03	4.38	9.64	9.49	9.6	22.15	23.65	15.35
AT5G45730	0.11	0	0.23	0.11	0.38	0.43	0.83	1.4	1.22	2.65	2.43	2.11	1.12	1.1	1.23	1.42	2.75	2.98	0.18	0.08	0.26	0.15	0.06	0.06	0.71	0.56	1.43	3.14	2.66	2.9
AT5G40770	40.13	34.3	27.59	31.21	20.2	20.61	32.48	24.26	39.65	24.58	24.14	18.82	39.41	39.45	40.3	27.94	24.52	25.8	19.79	18.05	14.86	9.19	8.03	9.4	43.14	42.34	40.09	45.93	41.2	49.74
AT5G48350	0	0	0	0	0	0	1.24	1.71	1.64	2.43	2.16	3.17	2.44	2.73	1.64	0.97	2.53	1.49	0.09	0	0	0	0.09	0.08	3.13	1.6	1.76	2.81	3.56	4.14
AT1G60505	2.7	3.56	3.88	3.91	4.65	6.47	0.21	0	0	0	0	0	0	0	0	0	0	0	2.61	1.67	3.98	3.62	1.87	2.01	2.43	1.92	2.78	5.35	4.82	3.41
AT4G15096	0	0	0	0	0	0.06	0	0	0	0.11	0.19	0	2.88	2.07	1.89	1.13	1.86	0.99	0.87	1	1.1	0.9	1.38	0.61	0.35	0.09	0.38	0.14	0.81	0.08
AT1G59700	27.86	36.43	14.72	31.63	30.79	15.28	3.74	4.84	2.96	6.29	7.39	7.36	3.62	4.91	3.08	10.25	7.91	9.6	4.11	3.65	2.87	5.07	11.9	9.45	28.68	24.03	29.88	38.81	49.87	59.2
AT5G55180	4.02	3.4	5.38	2.27	2.87	3.54	2.89	3.29	6.05	0.68	1.53	1.82	12.3	14.66	12.73	5.51	5.5	4.45	4.75	3.85	2.86	0.82	3.59	1.68	1.53	2.16	4.45	1.91	1.11	2.17
AT5G43070	9.94	11.04	4.77	5.67	5.05	4.55	1.33	0.17	0.86	0.11	0.28	0.52	0.16	0.33	0.17	0.65	0.67	0	0.46	0.21	0.93	0	0.16	0.28	0.3	0.43	0.66	0.21	0.19	0.61
AT5G48660	3.63	5.23	5.74	6.83	7.28	8.14	0.85	1.13	1.15	1.33	1.96	1.53	1.59	1.1	2.03	1.18	1.19	1.28	4.04	4.96	3.04	2.61	5.01	3.4	1.34	2.07	1.84	0.84	3.35	2.73
AT4G18020	18.56	13.49	17.26	27.39	26.94	25.07	10.87	10.03	9.65	15.44	15.99	19.48	9.14	11.5	8.97	14.43	15.84	15.68	9.77	7.36	9.64	16.61	16.3	15.95	15.53	14.76	14.67	20.62	25.47	25.4
AT4G19120	21.5	8.27	32.51	18.12	42.82	46.06	9.52	10.8	17.48	5.15	8.69	16.88	60.3	65.2	66.25	28.15	24.45	27	4.2	2.98	5.03	1.7	3.43	7.64	7.53	5.1	3.68	4.99	3.99	4.74
AT5G28773	0	0	0	0	0	0	0.6	0.54	0.55	0.18	0.11	0	2.01	1.7	2.06	0.65	0.71	0.36	3.67	2.07	3.48	0.77	0.51	0.79	0	0.23	0.52	0	0	0.29
AT1G29240	2.98	2.15	3.11	4.89	7	6.23	4.31	5.44	4.97	11.5	11.64	8.28	2.93	2.28	2.35	2.98	2.35	2.43	2.81	3.02	1.8	2.24	2.78	1.88	2.53	3.06	2.04	5.96	5.35	4.9
AT4G35190	0.1	0	0	0.5	1.6	1	0.39	0.12	0	0.93	1.73	0.53	0	0.11	0	0.45	0.92	0.63	0.63	0.07	0	0.8	0.88	0.39	0.31	0	0.45	4.71	5.13	6.19
AT4G13980	5.84	3.78	8.53	8.4	7.49	9.16	2.09	4.12	3.52	4.65	3.96	4.7	2.79	2.84	4.08	3.14	2.73	1.44	4.36	4.76	4.59	5.81	5.53	5.4	7.33	7.2	9.75	11.15	14.13	14.55
AT1G64720	599.6	733.25	908.84	586.91	455.5	642.63	245.65	230.54	206.24	224.9	164.26	212.89	302.38	288.16	303.83	266.48	245.04	278.32	215.36	305.17	288.37	253.41	267.67	209.76	651	815.94	947.38	306.09	353.06	360.29
AT1G60260	12.77	9.97	13.13	17.41	19.95	13.65	5.58	4.37	3.7	8.82	7.73	6.33	18.29	18.73	19.42	14.35	15.53	14.94	17	15.98	10.59	20.11	16.76	13.47	19.77	18.62	27.24	28.65	32.83	26.25
AT1G70480	15.25	12.33	14.64	11.56	13.21	16.48	4.77	3.99	5.88	2.76	5.8	4.4	8.31	8.03	8.95	5.07	6.22	6.9	18.18	20.2	13.89	20.66	18.66	12.59	7.27	6.35	6.38	6.04	8.64	7.8
AT3G14620	32.59	13.83	15.82	28.01	44.98	46.59	35.23	38.67	34.36	95.38	89.35	68.76	59.22	61.22	64.68	121.64	116.22	126.5	49.31	60.43	33.34	47.03	61.83	74.19	98.16	131.37	122.38	80.33	113.19	92.97
AT5G55896	4.84	3.25	9.33	6.79	11.86	9.18	0.14	0.13	0.03	0.19	0.13	0.27	0.2	0.15	0.13	0.12	0.21	0.21	0.03	0	0	0	0.12	0	0.14	0.13	0.06	0.16	0.49	0.45
AT1G56500	48.7	29.64	48.94	51.58	41.68	28.84	51.8	55.43	46.71	43.69	34.04	28.58	11.29	13.06	12.53	7.87	8.34	8.3	62.57	62.8	66.41	42.35	37.9	41.43	59.43	56.21	51.96	34.14	34.69	23.78
AT5G39190	7.53	4.4	7.68	2.58	5.83	6.14	1.02	0.66	0.96	0.17	0.54	1.98	0.73	0.52	0.14	0.12	0.18	0.37	0.72	0.97	0.84	0	0.12	0.45	0	0	0	0.16	0	0
AT1G67000	0.79	0.65	1.14	1.67	2.84	3.65	0.23	0.08	0.21	1.25	1.71	1.27	4.34	4.52	4.18	4.98	4.13	5.19	1.84	3.17	1.4	2.18	1.95	1.35	0.32	0.71	0.86	4.93	6.17	5
AT5G44500	3.72	4.09	4.02	3.05	3.32	2.84	3.32	2.02	2.59	2.8	5.55	2.9	3.68	2.86	2.4	3.92	4.37	3.32	0.55	0.06	0.17	0.12	0.57	0.08	3.88	4.18	4.19	4.98	4.72	5.32
AT5G28050	79.24	66.76	66.01	74.07	51.67	56.87	49.48	39.59	28.9	33.57	29.95	25.77	19.44	18.67	21.52	21.58	21.79	19.63	40.22	31.71	20.53	31.06	26.55	25.11	40.51	35.86	35.26	34.87	39.58	39.95
AT3G15820	16.88	15.73	14.51	13.78	11.66	13.36	17.13	16.4	14.57	20.64	20.64	16.47	20.54	16.67	18.62	24.46	25.25	27.05	9.14	11.01	14.43	11.33	12.1	14.04	20.73	18.71	17.22	24.81	29.79	30.07
AT3G60810	20.53	23.24	19.58	30.16	29.08	26.94	6.92	8.17	11.32	8	11.86	15.23	11.37	9.75	8.91	10.7	11.89	8.87	9.39	10.42	9.67	12.02	13.92	13	10.95	11.69	11.32	9.53	19.11	18.49
AT4G03500	1.89	3.03	1.52	2.88	2.32	2.23	3.82	4.39	3.01	5	5.63	3.15	0	0	0	0	0	0	1.39	1.83	2.28	2.32	2.19	1.53	4.08	2.86	3.07	3.45	4.64	4.74
AT2G23790	9.12	11.17	12.71	20.02	32.12	17.58	9.81	10.45	8.48	18.16	23.59	14.38	10.37	7.3	7.94	14.23	14.88	14.02	8.4	8.83	11.54	11.54	11.58	13.19	10.16	10.98	11.67	58.12	53.69	48.5
AT2G44990	0	0	0	0	0.07	0.07	0	0	0	0.08	0.1	0.09	0	0	0	1.11	0.76	0.82	0.06	0	0.14	0.14	0.29	0.15	0	0	0	0.08	0.07	0.04
AT5G43270	21.07	13.15	12.78	20.93	16.24	15.28	16.2	11	6.77	22.48	14.6	20.71	1.98	2.46	2.21	3.73	5.33	5.84	1.42	0.52	1	1.57	2.08	5	3	1.12	1.16	3.07	5.36	5.47
AT1G24370	0	0	0	0	0	0	0	0	0	0.12	0.08	0	0.34	0	0.09	0.44	0.43	0	0	0	0	0	0	0	0.41	0.23	0.45	1.52	2.24	2.66
AT5G35930	2.93	1.47	3.32	3.12	2.82	3.29	0.5	0.35	0.42	0.58	0.63	0.91	3.39	3	2.93	3.22	2.64	4.78	3.71	2.89	3.55	3.15	2.83	2.69	0.79	0.43	0.37	0.77	1.41	1.08
AT1G65420	4.48	6.82	5.9	5.73	5.24	7.42	3.41	5.61	4.4	3.85	4.06	5.39	9.17	8.29	8.13	5.4	8.91	6.01	7.98	8.59	11.19	6.58	7.73	8.71	0.62	1.28	1.02	1.19	1.68	1.52
AT3G18500	22.03	23.21	23.58	26.13	36.92	25.95	15.03	19.72	18.76	26.54	29.22	24.3	23.07	20.61	19.25	28.25	23.45	27.47	8.45	8.87	12.15	11.81	12.14	15.66	11.52	8.87	7.29	13.57	10.28	6.83
AT3G61010	6.79	3	9.56	6.31	13.69	15.9	0.13	0	0	0	0.09	0	0	0.05	0	0.05	0	0	8.78	12.72	9.59	10.63	9.14	13.93	0	0	0	0	0	0.04
AT3G18485	0.92	0.68	0.17	0.68	0.57	0.42	0.55	0.39	0	0.46	0.49	0.23	0.92	0.96	0.4	0.28	0.46	0.93	7.44	3.96	3.79	4.3	3.35	1.07	9.99	7.7	5.75	7.14	7.42	4.98
AT1G48520	27.59	21.76	32.5	20.76	19.69	18.51	25.84	30.44	34.85	16.47	11.93	16.88	32.67	31.38	32.46	17.64	17.58	18.35	11.02	10.76	11.2	5.26	7.84	7.19	33.08	30.7	28.95	15.44	15.52	19.19
AT1G14840	16.29	9.53	9.67	16.7	12.37	6.06	5.16	5.38	3.79	5.19	3.48	4.72	4.3	3.39	4.09	2.51	2.64	3.11	14.57	13.43	14.87	14.91	13.97	11.54	16.87	14.68	13.54	17.32	19.13	18.73
AT4G19510	13	5.51	13.18	15.07	21.11	17.16	13.97	12.56	10.53	25.48	25.51	24.24	9.44	7.96	7.99	19.79	16.71	18.16	0.14	0.04	0.07	0.08	0.05	0.05	26.97	40.05	46.5	61.05	49.97	30.64
AT1G71260	19.09	17.02	14.99	13.29	11.48	8.51	10.24	6.94	13.38	9.41	13.6	10.29	11.03	9.58	8.84	10.78	10.08	12.01	18.5	19.02	19.11	10.07	14.5	10.8	20.13	21.68	19.87	23.82	23.71	27.7
AT5G20200	13.85	7.56	14.52	8.19	11.41	11.36	12.6	11.05	11.7	12.25	12.42	10.8	5.54	4.41	5.28	4.97	4.31	5.89	4.29	4.85	3.77	3.56	3.78	3.65	3.75	6	4.84	4.91	4.32	3.34
AT2G31130	5.09	3.58	3.57	8.07	7.91	7.48	5.22	5	3.61	10.6	11.39	9.29	3.76	5.8	3.7	6.89	9.16	8.64	5.75	7.25	4.74	8.38	10.64	8.26	7.35	7.18	6.14	17.3	21.07	19.73
AT2G23010	0.32	0.23	0.85	0.59	1.58	0.66	4.02	4.95	3.17	3.88	3.78	5.1	0.85	0.89	0.54	1.39	1.56	2.16	1.11	1.51	1.43	2.01	2.23	2.1	2.3	1.02	2.07	2.51	3.37	3.53
AT3G44610	4.31	8.67	7.08	5.23	6.57	10.25	0.74	0.95	0.52	0.94	1.03	1.24	0.14	0.28	0.22	1.06	1.12	1.29	0.47	0.68	0.69	1.77	1.25	0.55	0.2	0.74	0.43	0.65	0.49	0.69
AT4G26555	28.98	38.97	31.28	17.64	8.69	24.4	5.6	5.67	5.9	2.81	3.02	4.56	6.93	6.95	4.69	2.99	6.35	3.47	5.03	5.58	6.57	5.43	5.87	5.31	25.79	32.07	35.27	6.17	17.17	17.55
AT4G31540	4.14	2.35	5.1	4.89	8.25	6.71	4.66	4.63	4.55	6.77	6.17	6.54	5.09	4.46	4.93	7.02	5.61	5.89	2.18	1.82	1.94	1.49	1.85	2.03	2.09	1.28	1.41	2.44	2.08	1.67
AT1G09140	29.88	23.72	23.76	25.6	44.02	36.26	25.26	22.15	26.44	50.97	69.26	58.29	28.72	25.05	22.48	54.35	48.92	53.32	21.3	21.24	22.72	34.38	39.95	37.07	38.75	35.93	28.93	95.53	102.07	85.41
AT5G39790	2.41	4.89	5.19	3.39	3.49	2.61	6.01	7.68	9.98	5.16	8.95	7.85	9.25	8.74	9.62	7.59	7.97	7.93	0.55	0.56	0.79	0.7	0.86	0.76	6.29	5.26	8.15	3.21	5.37	6.43
AT1G12620	1.94	1.06	1.59	1.59	1.64	1.74	0.59	1	1.02	0.73	0.87	0.58	0.75	0.78	0.83	0.55	0.91	0.51	0.17	0.21	0.26	0.27	0.27	0.04	0.72	0.76	0.65	0.6	0.95	0.82
AT3G45390	0.21	0.15	0.75	0.22	0.51	0.27	2.12	1.32	1.35	2.88	2.71	3.34	1.18	1.78	1.55	1.52	2.72	1.45	0.23	0.19	0.2	0.29	0.3	0.16	0.84	0.11	0.12	0.88	1.05	1.23
AT3G60960	3.93	1.92	2.72	1.82	3.57	1.79	0.34	0	0	0	0	0	0	0	0	0	0	0	0	0	0	0.17	0.07	0	0	0	0	0	0	0
AT1G07890	303.2	296.41	257.41	336.42	344.83	281.11	341.23	346.23	362.36	289.02	424.86	311.28	302.39	322.41	341.73	401	454.38	427.28	346.43	244.91	263.76	349.85	423.51	380.56	593.18	500.87	415.43	699.3	660.7	758
AT4G01520	0	0	0	0	0	0	0.71	1.01	0.13	4.74	4.58	3.19	0.71	0.98	0.26	2.55	3	3.23	0.34	0.93	0.1	0.72	0.95	0.42	0.56	0.95	1.22	10.56	17.55	16.1
AT1G51390	9.66	7.65	9.07	15.72	15.76	11.21	5.74	5.12	3.91	7.25	9	7.38	2.3	1.6	2.71	3.08	3.15	2.59	9.98	9.65	8.39	12.92	10.71	12.24	5.85	5.3	5.15	10.45	16.08	12.15
AT5G43740	6.88	4.49	6.78	10.21	12.21	5.84	0.62	0.48	0.44	0.85	0.52	0.67	0.67	0.46	0.61	0.81	1	0.81	2.96	3.06	2.76	3.14	3.07	3.44	2.54	1.06	1.69	2.52	2.85	1.92
AT3G15260	31.07	27.58	25.49	33	38.74	39.96	24.37	18.12	29.2	35.24	43.16	31.6	30.04	26.03	28.48	35.3	35.67	41.91	40.54	38.93	29.82	44.61	42.65	40.2	33.13	34.15	34.42	82.49	109.42	104.42
AT5G63030	48.19	65.93	41.35	76.68	65.4	90.01	10.7	14.22	16.51	24.84	39.33	34.72	37.97	34.93	37.48	98.91	105.74	91.6	52.51	52.06	37.94	87.47	97.9	84.01	15.76	16.44	22.27	38.26	55.72	60.91
AT5G45780	0.84	0.8	0.84	1.99	1.66	1.56	1.49	1.27	0.82	1.83	2.15	1.78	2.38	2.25	2.25	2.34	1.95	1.8	1.16	1.68	1.5	1.33	0.66	1.16	2.16	1.85	2.02	3.16	3.58	3.09
AT5G26110	13.42	8.21	6.61	6.92	7.19	7.53	5.79	4.11	4.59	5.99	6.64	7.01	6.01	5.92	4.22	3.79	4.67	4.39	12.3	10	7	6.41	9.66	7.46	13.81	14.21	13.62	16.77	24.02	21.46
AT1G74120	3.09	2.12	1.63	2.43	4.04	2.79	1.42	1.32	2.34	2.59	2.15	2.35	2.04	1.29	2.12	2.5	2.44	2.96	0.21	0.43	0.23	0.26	0.54	0.1	0.31	0	0.11	0.29	0.57	0.29
AT4G01320	24.1	22.04	27.58	29.17	32.03	38.15	13.99	12.53	16.8	16.94	16.95	17.56	20.88	19.95	18.81	21.46	18.78	20.81	33.65	37.29	27.66	31.21	39.24	35.97	12.19	13.63	16.71	28.94	24.28	26.26
AT1G63670	6	4.81	6.61	11.48	10.32	6.23	3.3	2.48	3	3.02	2.04	2.79	8.9	8.76	8.8	5.73	7.52	8.47	2.47	2.32	2.14	3.1	1.41	2.6	7.12	6.4	7.86	11.29	13.8	16.89
AT4G00270	12.92	8.7	10.79	20.08	24.78	17.05	4.78	4.86	4.86	15.23	19.32	14.67	4.85	6.45	6.36	10.83	12.25	13.94	3.95	4.58	3.54	6.07	6.77	4.71	5.98	6.15	7.45	25.22	31.02	28.01
AT5G39160	2.59	2.66	3.21	0.45	2.13	1.01	0.47	0.55	0.27	0.09	0.23	0.53	0.12	0.13	0.71	0.13	0.18	0	0.37	0.09	0.21	0.15	0	0	0	0	0.13	0	0	0
AT2G45030	13.89	5.53	10.19	14.49	10.08	7.75	13.88	9.28	11.04	11.1	13.41	9.08	14.01	15.2	14.31	12.53	12.11	13.23	16.88	15.31	11.41	9.71	9.69	7.69	18.75	18.53	18.43	33.02	28.81	29.95
AT1G71430	10.12	8.38	6.59	6.62	5.17	4.49	2.7	1.28	4.74	1.51	2.92	1.48	3.15	2.03	2.79	1.24	1.49	0.87	8.91	7.63	6.3	4.8	4.1	4.57	8.7	10.51	6.71	11.42	11.54	16
AT1G65190	60.19	25.25	30.49	39.77	45.28	26.31	1.22	0	0	0	0	0	0	0	0	0	0	0	0	0.04	0.05	0	0.13	0	0	0	0	0.09	0	0
AT3G47010	3.5	5.23	7.92	4.34	6	6.56	4.14	8.67	11.69	6.97	9.02	8.7	0.33	0.17	0.48	0.06	0.43	0	3.84	6.95	6.53	2.43	1.72	2.75	5.52	7.59	8.31	16.98	16.22	14.66
AT3G16170	7.73	3.46	5.24	6.26	9.63	6.59	10.83	8.96	10.17	19.26	19.47	13.86	9.88	8.31	7.63	15.3	15.39	15.94	8.68	6.99	6.49	11.95	13.17	11.66	12.28	9.42	11.12	22.4	23.47	24.68
AT4G29080	20.57	22.68	23.13	26.94	28.44	28.55	26.99	19.85	25.87	24.04	29.47	34.34	19.1	20.7	19.44	18.13	25.57	16.66	20.01	16.96	15.52	20.75	22.65	22.21	28.07	24.37	21.95	51.76	52.94	60.97
AT1G35115	9.14	2.69	9.35	11.52	18.11	14.67	0.27	0	0	0	0	0	0.03	0	0.07	0	0.02	0	1.77	1.5	0.95	0.92	1.57	1.07	7.8	7.93	8.43	16.27	16.36	7.52
AT3G44490	0	0.13	0	0	0	0	0	0	0	0	0	0	0	0	0	0	0	0	1.51	2.15	1.3	0.95	1.25	0.56	2.21	1.95	1.13	1.26	2.75	2.76
AT4G01897	17.44	28.93	16.98	46.3	34.36	28.42	3.45	1.43	3.33	3.58	4.74	4.41	2.29	0.99	1.68	1.58	5.15	5.26	6.33	7.71	5.94	15.29	10.45	13.71	5.09	4.3	4.38	4.68	8.38	16.56
AT1G29600	2.42	0.98	1.34	3.95	3.26	1.89	0	0	0	0	0	0	0	0	0	0	0	0	0	0	0	0	0	0	0	0	0	0	0.22	0
AT5G03420	13.22	12.8	19.22	18.93	20.72	19.95	12.99	17.39	16.49	19.55	17.85	19.03	17.95	16.07	16.81	17.74	20.67	18.82	5.92	5.78	6.27	5.64	6.2	6.78	17.24	19.02	21.78	18.48	24.81	28.6
AT3G07800	6.15	6.6	5.28	6	4.06	8.03	1.71	0.88	1.71	1.46	2.26	1.91	1.8	1.95	1.97	1.16	1.01	1.84	1.9	2.48	1.32	1.57	1.29	1.41	1.57	2.16	2.26	2.35	2.84	3.36
AT5G27960	0	0	0	0	0	0	0	0	0	0	0	0	0	0	0	0	0	0	0.22	0.66	0.56	1.64	0.79	1.29	0	0	0	0	0	0
AT2G29240	0	0	0	0.03	0	0	0	0	0	0	0	0	0.22	0.41	0.59	1.15	0.59	0.78	0	0	0	0	0	0	0.14	0	0.04	0	0	0
AT3G62620	3.43	3.16	2.55	3.81	2.64	3.36	2.08	2.36	2.77	2.54	2.52	3.51	3.89	3.29	3.78	2.28	2.78	2.1	4.23	3.75	3.44	2.92	3.18	3.82	6.04	7.14	5.55	5.83	7.55	5.56
AT1G29800	7.02	4.84	7	10.33	9.89	10.28	2.47	2.03	2.85	5.12	4.87	4.3	4	3.64	2.73	4.58	5.67	4.26	3.03	4	3.97	5.27	5.35	4.63	2.74	3.75	3.69	6.8	8.55	9.45
AT1G52270	1.01	1.17	1.3	1.31	1.55	1.63	0.19	0	0	0	0	0	0	0	0	0	0	0	0	0	0	0	0	0	0.15	1.13	1.31	1.07	1.49	2.19
AT3G47675	6.79	14.5	7.06	5.58	7.8	7.62	0	0	0.6	0	0.24	0	0	0	0	0	0	0	0	0.18	0	0.68	0.28	0.74	0	0	0.29	0	0.33	0
AT5G03740	30.31	24.63	23.56	19.01	18.01	17.65	23.67	25.98	31.69	17.58	25.93	23.72	29	25.95	23.66	23.6	23.5	24.54	30.68	31.01	27.4	25.73	27.35	23.29	34.15	34.36	29	45.54	51.28	53.98
AT4G08980	29.08	23.76	21.98	36.23	46.79	33.42	29.05	24.47	21	47.13	45.98	40.45	25.04	26.68	23.75	40.59	38.78	44.52	27.6	24.75	21.41	35.18	32.38	29.68	32.24	26.63	25.79	76.96	80.54	73.77
AT2G07215	0	0	0	0	0	0	5.39	5.12	8.84	2.6	1.41	4.05	0.14	0.15	0.16	0	0.1	0	0.56	0.48	0.24	0.18	0	0	0.83	0.39	0	0.2	0.17	0
AT3G27420	2.82	4.47	5.46	5.49	8.65	9.32	1.15	0.68	1.51	1.61	3.3	3.33	2.02	1.33	2.57	1.21	2.11	2.16	0.31	1.06	0.81	1.31	1.83	1.05	0.1	0	0.11	0.43	0.25	0.25
AT1G65070	11.76	5.11	8.3	9.36	8.9	5.17	4.78	4.54	3.08	4.08	3.14	3.42	8.06	7.25	8.57	9.77	8.86	8.48	4.07	3.5	4.01	3.42	3.62	2.86	13.07	11.08	9.91	15.01	13.9	12.67
AT1G12640	20.37	10.04	17.07	19.13	20.74	29.29	7.58	9.18	6.49	10.45	10.18	10.44	2.38	1.92	2.74	5.22	3.29	5.17	8.47	8.11	8.66	7.47	8.74	8.38	3	3.27	2.73	7.94	4.73	5.57
AT5G64910	0	0.4	0.25	0.19	0.6	0.16	1.08	1.19	0.61	1.39	2.14	1.36	0	0.07	0.08	0.21	0.1	0.3	0.14	0	0	0	0	0	0.2	0.12	0.28	0.37	0.25	0.16
AT1G30940	0	0	0.07	0	0	0	0.38	0.77	0.87	1.55	1.28	1.64	0.72	1.08	0.96	1.48	1.19	0.93	0.31	0.11	0	0	0	0.21	0.76	1.29	0.83	1.3	2.37	2.23
AT1G09500	0.35	0.53	0.79	0.39	0.94	2.2	2.82	4.43	2.07	5.33	5.85	1.89	1.97	2.1	2.19	8.32	9.2	8.9	0.2	0.07	0.06	0	0	0	3.1	2.74	3.66	1.09	1.79	1.05
AT3G21010	1.39	0.51	1.08	0.26	0.94	0.8	1.25	1.04	1.13	1.05	0.74	1.26	0.69	1.37	0.91	0.64	0.79	0.4	1.42	0.41	0.7	0.85	0.63	0.44	2.97	3.5	2.46	2.36	3.37	3.49
AT1G17880	169.46	210.49	149.45	138.11	89.45	94.97	70.14	53.23	68.55	44.37	45.29	45.34	76.79	74.85	78.09	50.98	55.84	51.7	87.92	79.83	71.57	61.35	61.32	53.06	78.05	79.8	93.32	73.82	77.15	80.12
AT1G43910	9.01	3.3	2.83	8.06	9.88	8.04	9.88	7.33	4.52	9.66	9.04	12.73	5	3.56	5.55	3.46	3.45	3.43	11.73	5.48	1.6	3.4	4.46	4.36	32.32	26.1	19.1	77.8	103.24	143.65
AT5G54090	3.29	3.17	6.29	4.59	6.4	5.36	5.39	5.56	5.75	8.2	7.54	7.42	9.39	9.06	8.4	9.2	10.08	9.4	7.84	8.42	9.3	10.37	10.39	9.99	8.62	7.35	7.8	9.46	9.58	11.12
AT5G41870	9.85	4.33	12.61	17.14	22.07	15.55	10.48	14.37	15.84	27.29	27.54	24.55	4.22	5.97	5.38	7.28	7.91	10.22	12.88	10.16	12.21	17.2	16.04	16.87	6.39	4.11	4.1	10.83	7.46	8.57
AT1G32520	53.79	37.63	17.51	44.85	35.31	11.15	7.93	4.63	2.6	4.99	4.34	1.69	1.82	1.3	1.62	5.05	3.79	2.47	4.32	3.24	3.16	4.9	3.34	2.45	50.04	36.85	35.17	58.84	68.78	53.26
AT1G48850	55.89	38.7	43.45	48.39	40.54	36.35	58.14	45.38	45.1	42.34	39.64	34.32	26.25	27.69	25.37	21.53	23.17	22.73	30.97	24.41	22.16	20.19	19.29	14.14	53.62	50.95	48.7	44.72	40.21	42.26
AT1G53250	3.51	3.43	4.26	1.7	1.28	2.03	4.14	4.03	3.58	1.38	1.07	2.9	4.01	2.67	2.63	1.32	1.37	1.86	6.8	7.05	8.15	5.43	4.79	3.52	6.64	6.06	6.42	2.18	2.47	2.17
AT2G04050	0.41	0.06	0	0.21	0.18	0.34	2.06	0.64	0.24	5.16	5.49	7.62	1.42	0.23	0.82	0.31	0.64	0.54	0.73	0.49	0.31	0.28	0.23	0.13	0.36	0.13	0.47	0.41	0.35	0.52
AT1G31820	6.49	4.32	2.27	6.04	10.28	6.13	0.07	0.13	0.13	0.22	0.22	0.05	0.12	0.13	0.07	0.7	0.7	0.45	0.48	0.2	0.21	0.15	0.25	0.28	0.06	0.06	0.26	0.34	0.07	0.48
AT1G29790	12.5	9.73	10.9	10.58	13.08	11.24	4.09	5.15	3.86	4.67	5.99	3.36	6.95	5.84	4.69	7.24	6.59	6.09	5.14	4.06	5.68	5.59	3.92	4.91	5.53	5.95	6.61	8.01	4.59	6.83
AT1G28210	1.97	1.44	1.92	2.13	2.14	1.21	1.68	1.5	2.58	1.16	2.61	1.33	4.82	5.36	5.34	5.36	3.87	5.66	3.63	3.91	3.19	1.72	1.56	2.27	2.26	1.83	2.4	3.53	3.23	4.06
AT1G17160	10.03	10.03	16.21	14.66	16.51	18.9	3.13	3.98	4.76	4.48	5.44	5.25	4.7	4.72	3.54	5.51	6.19	4.45	7.79	11.01	14.2	14.33	20.76	16.71	2.39	3.13	3.2	9.34	7.56	9.39
AT5G64640	2.76	1.55	4.01	3.12	4.63	2.71	3.82	3.41	4.72	3.9	3.42	4.29	11.01	11.72	12	15.66	11.48	13.07	4.32	4.9	9.38	8.28	9.3	11.55	3.23	3.43	5.48	7.45	5.63	3.47
AT3G20970	18.2	15.8	15.67	15.58	14.87	16.44	6.6	6.96	5.09	7.44	7.78	9.04	16.01	14.94	16.44	16.22	15.32	12.98	19.62	18.57	15.23	15.99	20.1	13.53	16.72	18.02	20.09	15.44	17.78	15.08
AT3G27940	1.19	2.38	1.45	0.8	2.31	1.66	0	0	0	0	0	0	0	0	0	0	0	0	0.98	1.34	1.09	1.07	0.58	0.78	2.47	1.17	1.8	3.34	2.91	4.47
AT3G42052	0.87	0.38	0.6	0.72	1.12	0.83	0.41	0.51	0.62	0.58	0.85	0.97	1.11	1.03	0.62	0.97	1.14	1	0	0	0	0	0	0	0.61	0.75	0.93	1.28	1.12	1.2
AT5G62200	14.33	15.12	12.39	23.98	22.79	24.72	21.78	19.82	22.4	44.73	53.98	59.37	15.07	19.65	13.43	29.22	30.98	33.27	15.42	14.01	11.27	25.14	32.18	22.08	19.2	21.59	22.71	48.46	52.19	58.27
AT1G69230	1.39	2.25	1.08	3.56	2.56	1.38	2.45	2	2.37	7.44	7.67	7.24	2.41	2.87	2.07	12.97	12.88	14.29	3.14	1.83	2.59	6.54	7.5	3.37	0.47	1.84	1.76	2.34	4.06	1.72
AT1G15720	1.13	0.96	0.74	1.28	0.99	0.76	0.09	0.39	0.08	0.32	0.19	0.24	0	0.08	0.08	0.08	0.47	0.21	0.14	0.19	0.06	0.09	0.3	0	0.21	0.2	0.23	0.2	0.17	0.17
AT5G43790	3.57	1.79	1.99	3.34	2.94	2.09	0.09	0	0.08	0.1	0.06	0	0	0.23	0.08	0.15	0	0.1	2.19	2.73	1.64	1.96	1.39	1.69	0.41	0.85	0.9	1.48	0.43	0.84
AT3G12050	35.66	22.47	17.76	27.2	29.4	26.15	25.56	16.3	17.65	19.86	21.91	15.79	19.19	19.39	22.48	31.52	29.22	29.12	29.67	23.36	23.01	24.34	28.27	20.87	46.6	41.54	35.69	54.52	58.51	70.09
AT3G26240	4.55	2.55	6.61	3.57	4.46	3.69	0.16	0	0	0	0	0	2.56	1.72	1.67	2.2	2.29	2.43	0	0	0	0	0	0	0.25	0.7	1.72	0.84	0.8	0.58
AT1G69295	44.37	25.46	21.16	33.99	42.94	30.71	40.7	31.99	24.35	58.57	66.55	51.12	12.98	11.39	11.93	15.14	17.52	16.96	13.45	10.21	11.07	14.18	13.78	14.52	40.43	31.32	30.76	90.27	72.69	61.85
AT3G56460	36.08	42.44	43.34	58.13	59.95	58.84	37.24	34.24	38.68	61.56	73.4	67.35	40.31	36.44	42.98	64.93	63.14	64.2	32.2	33.06	32.78	48.94	49.3	42.76	45.04	42.43	52.57	86.3	88.73	102.74
AT5G64530	1.57	2.17	2.32	4.13	7.64	2.78	1.93	3.08	2	3.39	6.72	3.97	1.03	0.72	1.26	2.96	4.32	2.16	2.24	2.36	2.51	4.52	7.21	3.3	2.73	2.89	1.91	17.04	17.43	17.78
AT1G74170	3.38	1.76	4	3.64	5.72	5.73	2.68	3.32	4.07	4.1	4.01	6.53	4.82	5.08	4.09	4.72	4.77	4.67	0.06	0.04	0	0	0.09	0.03	4.05	4.26	3.83	6.6	5.86	4.71
AT5G02410	3.94	3.2	4.73	4.7	5.24	5.81	2.34	2.73	3.57	2.71	3.72	3.2	2.13	3.03	3.39	2.38	2.24	2.29	3.85	5.18	5.36	4.56	3.63	5.28	5.96	4.92	6.76	7.36	7.85	7.28
AT5G26780	18.39	15.46	18.97	23.26	27.89	16.87	26.54	25.63	25.93	28.37	28.27	22.97	25.65	24.36	23.29	28.37	28.23	27.74	24.18	23.26	24.61	20.79	19.33	20.89	13.75	10.3	10.9	14.94	12.13	13.64
AT1G23940	0.33	0.18	0.66	0.33	0.71	0.83	2.24	4.31	4.23	1.65	1.72	3.37	1.94	3.29	2.6	1.78	2.45	2.5	0	0	0	0	0	0	0.34	0	0	0.2	0	0
AT3G49055	0.2	0.24	0	0.07	0.09	0.43	0.27	0.08	0.08	0.27	0.26	0.55	0	0.23	0.32	0.38	0.37	0.21	1.08	1.52	1.12	1.18	1.65	1	0.07	0.27	0	0.6	0.61	0.4
AT4G21350	6.15	5.08	6.18	9.36	13.21	7.01	1.6	1.02	1.55	2.46	1.18	1.49	1.42	1.19	1.66	1.27	0.81	2.2	2.13	1.51	1.12	1.64	1.63	2.13	1.81	2.22	1.88	3.36	3.83	4.7
AT2G15560	8.39	5.09	10.02	12.85	13.9	10.54	3.75	2.9	4.18	3.46	5.3	3.28	4.14	3.67	3.69	2	3.52	2	4.43	4.76	4.08	3.96	4.04	3.76	3.21	2.94	4.79	5.42	5.81	4.98
AT5G05780	44.45	48.14	42.46	49.16	42.44	45.46	23.56	22.28	27.76	24.39	25.45	23.42	60.19	55.21	51.39	50.79	55.88	56.4	51.34	50.42	40.27	44.92	47.03	45.35	26.33	26.96	26.59	31.02	41.97	54.1
AT5G45470	11.51	9.69	13.44	15.93	18.41	17.07	14.99	15.97	14.01	15.54	15.18	12.91	16.71	15.63	14.62	15.82	14.9	16.09	7.46	7.53	6.96	3.7	5.02	6.39	18.46	18.39	16.69	26.48	20.12	16.36
AT5G09230	11.73	11.69	8.23	13.88	11.84	8.81	16.14	11.97	10.76	17.8	16.95	14.68	2.56	3.14	2.83	4.41	4.91	3.51	15.77	11.36	11.18	16.31	12.89	11.98	16.85	16.38	11.23	18.7	19.32	19.24
AT5G66360	4.49	6.04	5.89	7.05	7.58	7.43	3.22	3.27	3.27	7.97	7.83	6.13	5.83	3.48	3.47	6.58	5.47	7.22	4.17	4.49	5.02	8.74	8.9	7.92	1.4	1.81	1.01	1.74	2.37	3.3
AT1G60770	9.86	6.2	8.26	7.65	5.7	7.25	11.48	9.28	11.19	9.06	7.16	8.65	7.9	8.71	9.24	8.88	7.12	7.13	12.55	9.34	9.98	8.4	8.23	6.38	14.18	14.84	14.39	14.38	14.98	17.04
AT1G32400	48.52	53.24	46.39	59.09	58.24	71.54	35.08	30.85	35.7	51.15	47.68	42.72	39.17	37.05	34.61	52.1	50.21	47.48	29.01	31.08	32.28	39.05	36.51	41.14	23.94	24.27	26.67	31.46	37.8	43.82
AT3G45020	3.26	4.22	2.99	4.15	2.11	3.58	0	0	0	0.11	0	0	0	0.32	0	0	0	0.23	0	0	0	0	0	0	3.55	4.48	2.1	5.71	11.61	11.07
AT3G29810	1.55	1.34	1.1	0.39	0.87	0.57	2.47	1.98	1.01	1.02	1.26	0.64	1.92	2.29	1.94	1.76	1.16	1.75	0.21	0.09	0.36	0	0	0.06	2.3	2.68	3.25	2.41	2.44	3.57
AT1G65980	103.55	118.42	94.49	169.19	218.79	177.25	106.64	102.06	115.68	258.15	305.85	246.48	96.31	102.3	99.84	249.37	266.12	242.67	122.3	121.74	96.26	230.37	251.52	193.62	41.56	38.81	51.31	74.78	99.81	119.27
AT5G40230	0	0.14	0.46	0.23	0.72	0.77	0.9	2.06	1.64	2.16	3.41	3.37	2.84	3.39	3.2	3.45	2.37	3.63	1.63	2.49	1.61	0.41	0.51	0.9	0.56	1.58	1.56	4.66	5.45	4.78
AT3G44716	0.82	3.67	1.7	2.18	3.29	1.74	4.55	4.77	11.73	9.02	10.45	9.74	7.35	5.99	9.43	8.32	7.75	9.09	0.85	0.95	0.42	0.64	1.97	2.22	0	0.31	0	0.98	1.02	0.55
AT4G12520	0.14	0.39	0.43	0	0	0.9	0.38	0	1.36	0.23	0.42	2.32	7.2	5.53	7.2	6.13	6.66	5.89	0.3	0.72	2.24	2.5	2.06	6.31	1.64	0.56	0.33	1.28	1.67	1.21
AT1G57770	28.12	18.69	30.81	24.8	24.36	13.48	16.18	16.08	13.41	8.77	9.04	6.43	25.39	28.36	28.11	22.69	19.7	21.51	33.59	35.88	36.89	22.3	23.9	19.97	16.78	13.71	13.55	10.11	6.24	5.87
AT5G26160	0.9	0.63	1.69	0.99	1.76	0.95	1.79	1.7	1.49	2.01	1.49	2.27	3.18	2.38	1.84	1.41	1.8	1.84	0.59	0.5	0.37	0.16	0.32	0.17	2.81	3.34	3.11	2.33	3.61	3.32
AT5G05750	10.37	12.5	18.4	12.29	17.66	29.7	1.62	0.76	1.93	1.02	1.26	2.81	19.88	19.49	20.77	22.77	21.46	23.95	11.62	19.11	12.89	20.88	22.93	13.68	1.28	2.24	1.7	3.48	3.2	1.98
AT1G43640	0.06	0.11	0	0.12	0	0	0	0.07	0.22	0.63	1.54	0.83	0.8	0.28	0.95	2.21	1.62	1.94	0	0	0.11	0	0	0	0.26	0.06	0.07	0	0.24	0.1
AT1G19750	0.43	0.19	0.14	0.8	0.87	0.45	0.95	0.68	0.6	0.91	0.98	1.04	0.39	0.74	0.6	1.3	1.23	1.26	0.46	0.26	0.33	0.68	0.72	0.49	1.8	1.35	0.82	3.33	2.24	3.11
AT5G40350	0.2	0.09	0.1	0	0	0.12	0	0.23	0	0.16	0	0	2.26	2.58	2.36	0.22	0	0	0.21	0.85	0	0.53	0.11	0	0	0.48	0.34	0	0	0
AT2G14255	12.47	8.55	14.48	10.61	13.95	13.21	4.09	3.78	4.87	4.67	4.91	5.23	4.28	3.67	5.24	3.7	4.42	4.56	7.18	4.87	5.34	5.58	5.23	6.26	3.72	4.19	4.72	8.14	5.07	5.6
AT3G18240	4.23	2.59	3.23	5.1	4.31	3.28	5.42	5.11	5.71	4.83	3.54	4.4	5.5	4.72	4.6	4.09	4.45	4.37	5.91	4.65	4.67	3.06	3.88	3.63	7.23	6.84	7.61	8.5	11.09	8.5
AT4G26730	0	0	0	0	0	0	0	0	0.19	0	0	0	0.68	0.89	0.75	1.41	0.73	0.74	0	0	0	0	0	0	0.16	0	0	0	0	0.4
AT2G06002	0.28	1	0.56	0.14	0.75	0.87	0.36	0.49	0.17	0.22	0.4	0	0.61	0.16	1	0.31	0.32	0.22	2.37	2.11	1.91	2.24	3.07	2.72	0.43	0.14	0.47	0	1.26	1.17
AT3G05730	97.85	169.97	209.92	181.52	74.85	84.67	118.54	96.63	115.64	70.98	30.41	60.02	77.03	65.94	101.95	28.65	71.85	38.07	434.09	292	320.66	273.78	196.72	306.21	97.98	100.14	68.49	21.06	47.07	42.42
AT1G62480	180.09	189.38	178.45	78.82	23.94	118.95	104.7	78.31	84.75	33.11	15.74	79.32	66.02	62.99	72.94	15.72	16.87	16.81	38.29	27.93	16.46	8.95	12.46	16.67	17.84	12.96	9.02	5.33	5.47	6.6
AT5G17320	0	0	0	0	0.24	0	1.31	1.49	2.21	0.53	0.7	1.14	1.24	1.29	1.85	0.46	0.74	0.57	0	0.03	0.04	0	0	0	0.8	0.45	0.82	0.07	0	0.19
AT1G02850	5.8	1.25	3.97	4.91	19.42	10.16	0.61	0.54	0.81	7.07	16.58	5.1	1.68	0.85	0.47	7.79	6.96	8.16	1.15	1.77	0.48	1.55	3.1	2.39	1.42	1.87	3.21	41.49	43.65	38.75
AT4G13493	10.59	6.76	12.4	8.46	9.52	5.01	22.66	24.33	18.44	26.79	21.86	26.67	32.4	27.66	20.66	23.93	23.67	25.2	20.26	16.63	17.88	22.61	20.56	13.87	56.15	51.75	64.9	29.6	65.32	49.38
AT4G32960	10.13	6.85	10.85	8.85	8.81	11.32	3.46	4.34	2.79	4.07	5.39	3.87	3.52	5	3.63	5.39	3.94	3.71	10.71	12.21	11.21	15.76	11.24	11.48	10.87	11.71	14.55	17.58	20.11	28.49
AT4G05040	5.59	1.72	5.63	5.06	5.6	3.8	0.49	0.47	0.22	0.43	0.22	0.25	0.53	0.4	0.48	0.16	0.56	0.51	0	0	0	0	0	0	0.48	0.57	0.15	0.52	0.98	0.26
AT5G19170	0.45	1.09	0.61	0.84	0.61	0.38	0	0	0	0	0	0.07	0	0	0	0	0.18	0	1.05	0.55	1.18	0.71	0.92	0.82	0	0	0	0	0	0
AT3G20960	0.99	0.39	0.62	1.49	1.99	2.18	0.81	0.94	1.1	2.43	2.27	2.06	2.57	3.58	4.14	3.27	3.26	4.1	1.12	1.12	1.13	1.41	2.19	1.57	1.28	3.22	2.95	5.33	6.72	7.42
AT1G62630	8.84	2.46	7.33	11.45	11.58	4.87	1.96	2.52	2.39	1.52	1.59	1.21	15.3	13.26	12.92	13.35	12.95	13.09	5.47	6.22	4.29	4.02	3.35	3.5	7.96	8.71	9.53	11.6	7.84	8.45
AT1G78770	0.55	0.57	1.87	0.43	0.68	0.75	1.39	0.79	1.16	0.67	0.62	0.76	1.07	0.77	0.91	0.43	0.85	0.47	1.08	1.19	1.17	1.25	0.42	0.71	2.38	1.62	2.6	3.09	3.51	3.55
AT4G05320	1352.53	1170.66	870.69	1285.24	1462.61	1351.19	634.48	468.05	508.06	588.71	633.93	461.61	685.91	709.43	694.68	571.27	469.24	576.44	648.83	588.78	459.01	388.16	440.05	398.02	837.18	688.8	747.24	1245.83	863.21	776.31
AT1G44920	65.18	56.15	48.98	54.64	48.11	40.05	67.26	56.64	48.76	55.47	41.7	47.18	22.28	18.37	19.77	16.93	18.6	16.82	56.22	47.99	50.11	56.47	44.52	46.72	41.12	41.36	41.85	37.88	25.48	25.03
AT1G30510	7.77	13.01	10.41	18.33	16.19	10.78	2.47	3.06	2.91	3.11	5.69	2.59	4.24	3.86	3.81	4.18	4.8	5.91	2.62	1.71	1.82	3.45	5.13	3.11	2.49	2.4	3.54	5.01	6.47	6.22
AT3G30122	0.66	0.37	0.25	0.42	0.61	0.26	1.41	0.97	0.74	1.79	0.72	1.3	0.59	0.56	0.4	1.49	1.38	0.91	0.04	0	0	0	0.05	0	0.82	0.77	0.75	2.21	2.41	2.76
AT1G78200	24.62	21.58	16.59	34.13	31.66	25.71	23.91	21.5	20.32	41.57	35.46	26.31	21.57	16.5	19.73	25.77	29.81	25.56	34.17	38.87	26.83	35.9	34.23	34.93	33.39	35.15	28.49	65.37	86.35	78.28
AT4G06748	0	0	0	0	0	0	0	0	0	0	0	0	0.33	0.48	1.09	1.37	0.8	1.06	0	0	0	0	0	0	0.76	0.89	1.04	1.26	1.26	2.26
AT4G22990	10.38	5.89	15.21	11.08	13.15	13.46	13.77	9.88	13.92	15.07	12.19	19.56	2.1	2.29	2.88	3.53	3.52	2.54	1.41	1.8	2.29	2.38	2.76	1.89	7.69	11.25	11.05	9.15	8.69	7.51
AT1G79390	21.52	22.31	16.9	26.15	19.95	16.83	18.51	15.97	18.53	21.13	27.59	18.75	23.43	17.85	19.86	21.84	28.57	22.77	17.98	18.78	15.1	24.68	20.3	20.42	28.56	26.12	31.05	49.12	55.71	66.78
AT4G19045	4.62	6.02	4.85	7.78	7.76	7.14	0.81	4.7	3.8	5.43	5.59	5.19	0.34	0.35	1.11	1.16	1.04	0.49	2.63	1.41	1.8	1.52	0.8	2.93	4.93	4.76	5.51	5.82	9.34	10.1
AT5G42460	3.34	5.17	7.8	10.92	10.29	10.82	0.1	0	0	0	0	0.07	4.93	5.71	4.18	5	5.81	2.53	4.57	6.16	5.95	7.05	6.2	5.78	4.62	5.58	6.46	4.01	5.66	8.25
AT3G43690	3.05	2.18	4.86	2.52	4.17	5.22	0.44	1.05	0.71	0.38	0.61	1.01	0.82	0.76	0.49	0.71	0.93	0.77	0	0	0	0	0.04	0	0	0	0	0	0	0
AT4G30720	14.81	8.02	18.21	12.46	16.18	15.69	32.46	30.81	38.89	24.78	25.24	28.6	33.59	34.17	33.08	28.03	28	29.23	33.23	31.92	43.28	30.28	35	29.76	38.88	36.35	37	25.36	22.55	23.62
AT2G36570	6.63	5.87	7.93	10.27	9.46	9.12	10.29	9.67	9.03	10.26	6.69	9.72	5.28	5.54	6.19	7.3	8.87	9.05	2.93	2.3	2.57	2.79	4.22	3.07	9.25	9.49	7.85	9.45	6.75	6.91
AT1G61310	2.23	1.07	2.55	2.36	3.06	3.63	5.53	5.24	5.01	5.04	4.04	3.66	2.93	3.59	2.72	3.02	2.05	3.11	5.1	4.66	4.68	3.88	3.91	3.42	9.14	8.91	9.69	13.22	8.44	7
AT3G29280	4.45	6.46	4.61	5.35	4.45	4.16	2.45	1.51	2.57	2.26	1.11	1.68	11.16	12.75	12.05	10.37	11.04	15.93	9.34	4.05	6.34	6.57	5.25	5.07	7.63	3.53	4.41	3.85	4.28	4.98
AT1G32220	89.42	95.12	84.92	95.41	82.59	49.17	48.32	41.64	47.08	42.39	43.58	33.75	73.68	82	78.11	75.78	78.99	76.4	36.87	36.75	51.06	44.73	40.89	45.88	52.48	46.36	49.42	34.53	33.19	33.28
AT2G15030	0.32	0.1	0.16	0.38	0.58	0.61	0.85	1.01	0.97	1.06	1.26	1.12	1.3	1.42	1.1	1.16	1.43	0.43	0.29	0.2	0.1	0.51	0.36	0.32	0	0.05	0	0.08	0.35	0.05
AT2G05230	3.63	3.33	1.65	4.84	4.48	2.77	5.59	6.75	6.34	10.55	10.67	9.05	8.22	7.88	7.48	9.48	10.01	10.59	4.42	6.15	6.18	3.83	6.15	6.12	5.68	7.32	9.79	15.21	13.78	11.81
AT3G20420	2.5	4.23	3.72	3.89	7.86	4.11	1.1	1.69	1.72	2.68	3.23	2.59	6.3	6.55	6.08	6.41	5.59	8.64	2.58	2.63	1.32	2.65	2.6	1.93	5.29	6.49	8.28	11.96	11.79	9.11
AT1G59930	3.67	10.35	5.4	7.65	7.25	9.26	25.42	24.08	22.76	6.94	4.27	4.63	13.93	13.65	12.03	6.9	6.65	8.92	0.26	1.06	0.23	0.66	0.54	0	10.96	20.23	19.23	2.19	4.44	2.69
AT1G11880	1.48	1.09	1.87	2.43	2.22	3.74	0.14	0.32	0.33	0.22	0.69	0.59	0.3	0.56	0.33	0.37	0.3	0.26	0.41	0.2	0.15	0.52	0.36	0.7	0.63	0	0.31	0.33	0.43	0.42
AT1G23970	5.64	6.16	5.58	5.46	6.08	5.12	4.55	5.46	5.84	7.64	10.21	8.47	3.87	2.65	3.16	5.94	4.44	3.1	0.64	0.6	1.59	0.5	0.84	0.3	2.27	2	1.8	4.25	6.92	8.28
AT4G13495	248.59	424.21	412.73	311.9	293.45	289.56	112.19	91.97	101.82	95.31	94.37	128.26	209.12	188.42	180.34	223.98	222.42	222.02	104.3	84.85	97.34	122.68	110.6	98.72	187.58	197.07	210.35	166.83	282.51	173.25
AT1G52610	0	0	0	0	0	0	0	0	0	0	0	0	0	0.04	0	0.08	0.03	0.06	0	0	0	0	0	0	1.16	0.58	0.55	1.24	1.31	0.59
AT4G28200	12.52	6.01	10.41	10.51	13.87	11.8	12.66	8.08	9.34	11.42	16.24	10.77	10.83	10.04	10.9	13.64	12.93	12.91	14.23	11.92	11.49	12.54	14.48	11.33	17.95	16.44	16.06	26.07	26.65	29.68
AT3G06125	81.5	67.07	34.38	69.08	57.98	32.15	6.35	3.59	2.04	3.75	4.98	1.2	0.42	2	1.6	2.36	2.81	2.11	7.31	4.41	6.65	13.07	3.58	7.84	3.17	0.94	2.61	4.82	3.21	3.87
AT3G50000	44.8	31.52	45.7	40.51	49.86	60.35	21.53	19.57	23.58	24.74	28.67	33.88	40.58	46.97	47.56	62.34	65.22	56.53	45.49	53.22	47.69	59.43	72.04	56.28	17.47	17.75	18.72	32.81	38.67	44.41
AT3G05690	2.93	1.74	1.47	6.79	22.2	4.37	5.7	3.67	2.94	29.93	40.31	14.24	3.21	2.43	2.16	19.42	18.07	17.01	4.62	2.7	3.25	16.08	12.12	13.08	13.89	8.73	8.35	127.32	98.86	84.14
AT5G63630	2.36	1.35	3.32	4.65	3.99	3.23	0.78	0.88	0.8	0.78	1.07	1.07	3.19	3.1	3.17	3.38	3.28	3.56	1.89	2.34	2.03	2.23	2.49	1.86	2.3	2.52	2.6	3.52	4.04	3.71
AT1G25175	16.18	16.12	9.4	10.89	26.43	28.86	1.12	0	0	0	0.14	0	0	0.16	0	0	0	0.23	0	0	0	0	0	0	0	0	0	0.21	0	0.24
AT4G37220	0	0.42	1.54	1.07	1.11	0.89	0	0.14	0	0	0	0	1.55	2.01	1.98	2.79	4.3	4.11	0.5	0.34	0.33	0.32	0.13	0	0.25	1.51	1.75	0	0.15	0
AT1G14530	3.73	1.57	3.57	3.75	4	5.4	5.2	4.28	2.86	7.78	6.67	6.92	3.41	3.78	4.05	5.32	3.92	4.9	0.82	0.72	0.2	0.67	0.79	1.06	2.46	4.08	2.07	6.09	6.62	6.62
AT4G17050	31.78	39.65	41.8	57.05	56.3	45.41	41.52	46.8	43.64	58.42	61.9	51.67	71.49	73.49	64.76	80.42	81.21	83.99	37.86	38.6	51.76	48.04	51.4	49.61	61.41	45.91	48.44	54.37	58.32	52.25
AT5G46630	27.55	30.06	47.07	43.54	60.03	66.18	28.04	37.67	49.77	55.59	64.85	59.71	57.11	61.28	58.51	60.39	56.54	56.04	17.88	24.61	21.14	20.04	22.96	22.78	15.13	16.5	20.35	34.07	31.18	37.67
AT2G37970	106.91	76.71	56.79	88.92	127.03	77.24	17.08	9.18	3.07	11.37	11.08	2.52	4.04	3.44	2.95	9.35	7.3	6.92	62.45	49.59	17.61	38.76	22.33	9.67	7.93	8.16	4.97	13.34	11.76	4.93
AT1G73680	9.04	5.42	10.83	14.23	21.66	18.19	11.11	10.41	9.52	22.29	27.78	17.22	11.25	8.95	8.27	23.26	22.93	21.5	8.96	10.28	8.03	15.15	14.36	11.13	17.89	22.24	25.62	34.76	42.78	36.04
AT1G65410	16.58	13.53	19.65	22.2	24.13	22.75	14.78	15.01	20.58	25.06	20.79	18.72	17.67	15.99	18.34	18.66	18.93	19.88	16.93	19.72	16.65	17.16	18.39	18.27	7.15	6.3	5.73	7.88	10.68	11.07
AT5G28913	3.11	2.61	4.2	4.23	4.78	5.42	2.55	2.27	3.21	1.78	2.5	5.13	0	0	0	0.12	0	0	0	0	0	0	0	0	1.23	0.74	2.33	2.56	1.12	1.82
AT3G10450	2.42	1.24	3.08	3.91	3.72	6.76	11.07	12.34	7.67	26.03	27.3	16.24	8.17	10.53	9.12	33.45	26.08	24.85	9.17	6.79	7.71	10.73	14	11.31	15.17	14.39	13.49	21.53	22.34	24.2
AT1G34200	4.93	4.07	5.92	6.8	8.77	7.67	3.17	1.98	2.37	2.89	2.92	3.36	2.44	2.88	1.59	3.06	3.37	3.34	1.41	2.31	1.72	1.7	1.53	2.01	2.45	1.72	2.06	3.5	6.25	5.81
AT2G27402	57.37	48.67	34.57	29.36	5.97	5.73	1.99	0.14	0	0	0	0	0	0	0	0	0	0	0	0.08	0.11	0	0	0	0	0	0	0	0	0
AT2G04160	10.13	8.03	11.08	10.87	11.19	7.48	12.08	11.57	9.99	19.07	10.91	7.62	6.62	6.49	6.93	9.24	10.87	9.76	5.02	3.65	3.2	6.39	4.83	3.87	27.86	25.12	26.44	26.83	18.51	14.54
AT5G43770	0	0	0	0	0	0.18	0	0	0	0.68	0.84	0.52	0	0	0	2.44	3.02	2.74	0	0	0	0	0	0	0	0	0	1.29	0.75	0
AT4G21640	0	0	0	0.04	0	0	1.05	1.61	1.16	1.08	1.42	2.68	0	0	0	0	0.1	0	0	0	0	0	0	0	1.39	0.96	1.87	1.12	1.21	1.13
AT5G43725	1	2.79	1.29	2.42	2.83	2.28	0	0.28	0.4	0.26	0.16	0.67	0.18	0	0	0.57	0.26	0.53	0	0	0.15	0	0	0.16	0.35	0.33	0.19	0.86	0.53	0.71
AT3G49910	316.91	335.55	246.05	206.75	142.28	187.3	278.8	223.34	328.58	164.57	177.86	208.16	102.22	107.86	111.97	70.41	85.19	67.79	122.54	121.07	101.53	81.08	92.68	68.74	296.55	332.07	334.79	283.23	434.13	532.82
AT5G49550	3.75	7.7	7.11	6.1	9.56	9.74	6.58	5.87	5.97	8.21	12.14	10.34	7.54	8.07	8.75	7.77	10.37	9.92	1.56	0.15	0.19	1.97	2.31	1.43	1.09	0.41	1.9	0.31	5.14	3.18
AT1G09760	25.32	25.19	25	20.42	20.56	20.28	14.35	11.54	11.84	13.5	14.72	11.38	12.84	14.85	14.36	11.3	13.44	13.52	25.37	24.4	23.92	21.33	23.73	16.9	17.35	16.15	13.55	15.15	16.6	22.72
AT1G65000	3.3	5.56	3.31	6.37	6.19	6.16	1.7	1.01	0.86	3.84	3.2	4.92	3.61	3.43	3.79	5.67	9.03	9.33	4.59	3.84	3.83	8.9	9.23	6.9	0.3	0.57	0.49	0.86	2.05	1.58
AT4G15800	51.96	41.22	40.36	50.1	42.01	58.87	53.19	52.19	40.38	42.37	42.52	40.61	46.41	46.85	44.86	79.42	79	90.06	25.46	24.37	31.46	40.79	46.39	65.01	17.07	13.33	11.56	13.27	21.95	32.89
AT1G24340	9.88	4.9	9.28	6.49	6.16	5.46	13.59	12.66	8.96	14.3	10.37	7.55	2.39	2.35	2	1.79	2.41	1.89	2.42	2.88	2.74	1.77	2.25	1.95	10.43	9.7	10.05	6.86	5.62	4.95
AT2G25580	3.69	1.44	2.01	2.56	4.02	2.58	3.34	3.02	3.34	3.61	3.02	3.97	3.41	2.79	3.09	3.21	3.08	2.19	1.76	1.74	1.23	0.48	1.78	1.57	5.19	5.13	4.26	5.57	6.81	6.48
AT4G21460	6.54	7.53	6.75	9.72	12.26	8.64	5.34	3.34	4.48	6.59	6.77	6.23	8.43	6.7	6.33	8.76	6.97	7.3	2.33	2.55	3.29	2.37	2.69	1.96	7.71	5.61	5.73	9.66	8.65	7.45
AT5G23570	3.77	3.03	9.26	7.57	11.96	9.64	13.29	15.04	19	21.69	25.48	30.51	19.58	21.09	15.99	25.89	23.36	25.97	8.59	10.87	14.36	10.18	16.24	12.86	15.22	15.86	17.31	28.47	29.52	25.17
AT4G39160	5.16	5.06	5.22	5.95	6.91	5.2	6.12	7.67	8.48	6.61	8.77	7.27	8.89	10.2	10.46	7.61	6.9	7.9	8	8.63	9.64	7.47	6.77	6.44	7.85	7.78	8.58	13.01	14.42	12.93
AT1G37150	0.09	0.08	0.27	0.18	0.24	0.33	0.23	0.3	0.2	2.08	2.64	2.14	0	0	0	0	0	0	0.55	0.89	0.16	1.66	0.96	1.2	0	0	0.1	0.39	1.03	0.75
AT5G57660	160.08	196.35	332.3	214.81	209.56	287.67	269.85	272.75	317.99	260.78	216.52	269.32	420.27	401.07	425	262.54	254.67	265.28	440.23	406.49	308.47	284.04	308.5	373.36	60.37	93.64	124.49	50.59	88.56	94.52
AT4G39860	3.9	7.69	9.51	6.03	6.66	6.23	5.03	4.21	7.22	8.1	8.27	10.78	15.18	13.24	16.25	13.5	16.53	15.17	7.57	8.31	7.56	6.66	9.54	8.68	5.4	4.31	5.17	6.77	6.83	9.51
AT4G33410	11.44	9.72	9.96	10.88	11.25	8.1	4.97	4.42	5.45	6.05	7	7.34	4.93	4.37	4.37	6.2	5.71	5.56	6.36	6.38	5.85	8.74	6.61	7.41	4.28	5.48	4.98	7.2	5.84	5.16
AT4G16790	10.98	8.68	13.71	15.03	12.29	18.14	10.61	8.43	10.95	9.48	8.73	7.48	3.9	3.33	2.73	1.78	1.63	1.57	8.1	9.77	4.57	4.02	3.69	3.44	6.82	6.68	7.59	11.84	11.83	8.76
AT2G05185	2.71	3.73	3.58	2.35	1.99	3.78	0.19	0	0	0	0	0	0	0	0	0	0	0	0.5	0	0.39	1.54	0.47	0.42	0.99	0	0.16	0.21	1.98	1.13
AT1G68945	12.16	30.25	17.77	14.13	17.11	24.69	0.7	0.62	0	0.63	0.51	0.95	1.74	2.71	2.54	5.37	6.16	4.61	0.28	0	0.24	1.43	0.59	0.26	0.83	0.52	0.3	0.79	1.37	1.34
AT5G37340	2.28	2.05	1.74	2.79	4.17	2.81	3.93	5.47	5.57	5.01	7	6.85	3.87	4.39	4.68	5.45	5.9	5.17	5.74	5.07	5.2	6.94	8.3	7.03	5.2	6.74	6.87	8.42	8.8	10.97
AT5G62980	6.77	13.73	14.36	11.02	10.79	12.04	2.43	1.98	2.39	0.49	3.29	3.75	12.81	14.37	12.74	11.12	13.39	15.37	8.87	11.03	13.03	10.79	17.23	16.01	3.05	4.09	2.28	2.52	3.4	6.91
AT2G35820	31.41	29.79	23.33	21.68	16.07	19.76	42.13	31.92	30.82	45.76	51.72	58.04	39.16	39.93	45.84	55.42	58.02	57.07	42.02	34.19	35.17	37.32	47.29	40.6	43.24	45.24	50.2	49.97	58.54	62.57
AT5G05930	9.45	12.7	17.57	13.07	14.19	19.16	4	6.59	5.53	7.61	6.04	10.49	18.54	19.92	16.57	19.7	19.21	20.66	5.86	8.71	5.96	9.99	9.52	11.3	5.38	7.23	7.76	6.8	8.41	11.82
AT1G06640	22.45	25.47	31.13	25.11	38.18	38.34	7.67	11.12	6.48	7.97	11.52	11.45	12.04	7.64	12.72	9.02	8.72	9.91	8.89	9.79	7.2	13.32	15.69	10.88	8.09	10.72	12.96	16.06	23.51	25.76
AT1G09486	0.97	0.47	1.05	1.21	2.32	1.42	0.89	0.7	0.63	1.06	1.24	1.01	0	0	0	0	0	0	0.32	0.22	0.21	0.3	0.5	0.81	0	0	0	0	0	0
AT4G04450	0.12	0.17	0.68	0	0.17	0.23	0.65	0.72	1.17	0.24	0.6	0.72	1.95	1.82	2.14	0.62	0.81	0.29	0.33	0.18	0.23	0.08	0.41	0.3	0.06	0.18	0.14	0.27	0.08	0.05
AT1G27350	20.01	32.9	33.08	34.25	32.03	52.28	0	0	0.47	0.31	0.76	0.35	0	0.45	0	0	0.15	0.31	22.42	31.42	19.7	30.96	34.17	27.75	25.78	25.72	27.74	52.07	87.14	104.79
AT1G67330	5.97	5.32	3.33	5.5	2.09	4.65	1.16	1.3	1.76	1.1	1.72	2.46	2.02	1.68	2.74	1.92	2.46	3.16	0.55	1.5	1.29	0.5	1.47	1.52	8.38	6.54	8.24	7.58	7.27	4.5
AT1G76300	27.54	19.89	19.26	19.63	15.15	15	18.39	15.93	19.49	13.07	20.16	19.66	9.01	9.37	7.52	6.34	7.31	8.08	31.08	21.28	23.2	13.91	18.39	13.33	24.24	19.17	23.96	33.87	38.65	43.71
AT5G19110	0.21	0	0.36	0.14	0	1.25	0.65	0.42	0.25	0	0.14	0.7	4.27	5.25	4.25	0.32	0.44	0.22	0.08	0.51	0	0	0.24	0.07	0.07	1.26	1.37	0.21	0.18	0.12
AT2G32650	28.82	38.34	29.83	28.14	14.54	17.96	8.8	7.01	14.71	4.84	5.85	7.77	16.28	11.39	17.89	8.11	8.23	6.5	0.44	0	0	0.39	0.17	0	17.46	15.07	20.26	6.38	12.9	20.55
AT1G14900	2.38	5.23	3.15	2.21	3.85	3	4.26	6.14	5.91	4.65	3.42	4.63	3.23	3.36	3.77	3.76	3.18	3.32	0.91	0.97	0.44	1.28	1.37	0.84	1.29	1.41	0.87	0.71	0.37	1.37
AT5G66052	20.38	11.33	18.74	24.75	12.35	37.6	0.32	0.29	0	0	0.12	0	0.13	0	0	0	0	0.19	0	0.18	0	0	0.14	0	21.89	19.73	28.39	38.58	24.56	20.49
AT4G37553	6.43	5.23	3.29	4.96	4.94	5.73	7.14	9.03	4.52	8.95	10.05	7.74	0.14	0.72	0.91	3.42	2.45	3.8	0	1.1	1.16	0.51	2.8	2.11	1.71	2.49	0.58	3.95	3.28	1.82
AT1G49740	15.12	8.96	9.24	13.5	11.49	9.28	4.8	3.35	4.1	4.71	2.98	4.34	7.42	8.02	7.05	9.44	9.62	9.06	6.44	5.06	5.5	6.2	5.75	4.67	19.8	14.49	14.47	12.14	11.33	11.12
AT3G21630	8.7	7.37	16.6	15.26	20.41	25.49	1.43	2.05	3.56	1.86	2.85	3.5	3.42	1.99	2.27	2.46	2.65	1.42	4.24	5.45	2.48	2.55	3.04	4.09	1.43	2.52	3.61	4.16	2.64	3.93
AT1G09830	23.37	17.92	18.81	21.22	19.04	16.17	29.7	25.56	26.93	18.38	22.06	16.36	13.25	13.78	14	10.34	9.66	9.59	18.67	14.96	13.6	10.43	8.1	6.53	18.35	15.95	13.42	11.53	9.97	12.1
AT5G03300	71.83	63.45	61.35	61.76	66.37	45.31	72.49	61.1	77.23	61.2	64.08	52.92	34.25	33.72	34.22	29.51	29.47	30.76	63.33	57.4	58.56	44.87	53.21	46.32	86.32	78.86	67.22	69.25	62.09	59.3
AT1G10160	3.27	0.94	2.04	2.54	2.69	1.61	0.14	0	0	0	0	0	0	0	0	0	0	0	0	0	0	0	0.02	0	0	0	0	0	0	0
AT4G33400	3.78	2.39	3.12	2.67	2.55	2.12	1	0.54	1.25	0.56	0.33	0.27	0.83	0.96	0.71	0.38	0.33	0.33	3.01	1.64	2.98	1.76	1.07	1.24	1.27	0.95	1.25	0.88	0.05	0.46
AT5G64685	0.34	0.17	0.24	0.15	0.26	0.12	0.06	0.39	0.29	0.3	0.51	0.43	1.68	1.15	1.1	1.9	1.72	1.29	2.92	2.5	3.18	3.04	3.89	3.25	2	2.79	3.45	2.43	5.11	5.94
AT3G44680	6.55	5.6	7.39	8.99	7.76	6.32	3.18	2.36	3.02	2.72	4.08	2.75	3.28	3.41	2.62	2.92	3.67	2.74	3.62	3.5	3.44	3.33	2.36	3.28	3.24	3.74	4.06	5.74	5.45	7.6
AT1G64350	9.48	10.34	10.9	10.73	8.77	8.98	9.77	11.57	10.96	13.39	17.53	13.73	6.96	7.15	6.61	7.86	9.93	9.95	15.52	13.63	14.65	13.82	13.49	11.49	10.77	10.48	11.68	17.79	19.37	21.46
AT1G51360	12.24	9.68	8.74	9.74	9.36	10.82	6.45	6.38	9.1	15.98	11.23	12.64	1.94	1.39	1.31	2	2.01	4.1	8.71	12.81	12.52	10.64	15.24	14.29	5.67	5.23	8.22	6.49	8.48	8.3
AT5G05430	0	0	0	0	0	0	0	0	0	0	0	0	0.9	0.7	1.47	0.46	0	0.65	1.31	1.33	1.13	0.28	0.45	0.2	0	0	0	0	0	0
AT3G43310	0	0	0	0.04	0.05	0.05	0.58	0.37	0.95	0.6	0.54	0.61	2.05	1.27	1.24	1.4	1.46	1.58	1.02	0.78	1.1	0.7	1.15	0.74	3.57	3.14	3.63	4.28	2.43	1.49
AT5G63080	5.84	7.24	7.75	10.01	12.72	9.83	1.84	2.14	2.18	4.75	4.08	4.55	8.13	7.56	7.3	8.45	9.65	10.62	10.98	10.31	8.24	10.66	12.75	12.25	2.92	3.3	3.81	5.71	8.53	11.14
AT5G52070	8.24	3.83	4.09	3.66	3.94	3.58	11.08	8.31	7.83	7.75	5.76	4.63	9.71	8.38	10.31	4.8	5.23	6.04	12.01	11.42	7.99	5.49	4.62	3.22	11.64	12.83	10.1	20.34	19.78	15.54
AT2G35410	106.61	87.98	91.49	107.76	79.01	76.96	79.32	65.49	77.21	56.06	46.16	60.07	72.99	67.44	63.73	52.3	50.34	51.15	124.3	121.86	111.69	82.9	92.6	95.51	107.14	101.68	101.11	40.17	48.86	35.94
AT4G14970	0.33	0.08	0.52	0.44	0.45	0.39	0.47	0.37	0.57	0.48	0.22	0.21	0.14	0.12	0.18	0.09	0.05	0.07	0.38	0.5	0.56	0.14	0.28	0.27	1.2	1.13	1.12	0.87	0.87	0.42
AT4G29330	20.28	13.97	17.82	25.01	27.36	25.72	15.55	15.33	16.68	29.06	29.5	25.44	22.72	21.26	21.64	30.96	27.47	33.6	19.05	20.83	21.58	24.79	26.49	27.79	21.9	20.87	20.96	43.13	51.96	51.57
AT5G23770	0.45	0.32	0.86	0.7	1.7	0.62	0.69	0.48	1.08	0.57	0.6	1.05	3.47	2.81	3.29	2.88	2.59	2.65	1.4	1.4	1.6	1.42	1.46	0.79	1.45	0.59	1.63	1.14	2.11	1.39
AT5G58590	29.04	19.21	14.92	22.1	29.15	17.52	25.45	23.72	18.34	37.43	41.87	26.82	17.81	16.6	20.7	33.82	34.36	28.46	27.62	25.42	20.44	27.8	30.23	23.85	36.28	30.47	32.99	67.38	82.36	93.09
AT1G12860	13.03	11.17	17.29	14.99	13.32	9.53	16.7	16.21	16.09	15.49	9.92	14.78	8.49	7.03	7.94	5.97	6.18	6.34	6.8	4.68	8.41	6.12	6.84	5.86	6.13	8.41	9.23	3.38	2.95	2.47
AT1G20225	23.14	29.39	22.7	35.56	41.44	35.6	8.31	7.03	7.66	10.45	20.03	14.61	8.88	7.31	8.21	16.76	18.4	17.19	10	11.51	12.4	23.97	17.5	15.91	9.33	8.09	10.79	18.19	28.28	30.86
AT2G46440	55.3	30.2	32.16	70.65	115.03	49.89	45.16	45.03	47.92	98.93	96.54	63.6	38.14	36.95	36.62	63.43	55.4	63.47	0.62	0.21	0.15	0.17	0	0.12	65.89	70.03	73.6	164.78	126.9	112.17
AT4G10130	3.77	4.7	2.81	3.6	5.08	4.15	3.94	3.4	4.84	4.57	4.5	5.23	1.06	0.44	0.46	0.55	0.75	0.46	0.1	0.42	0.09	0.65	0.21	0.38	3.42	4.95	2.53	2.74	5.77	6.55
AT4G06534	1.76	1.37	4.82	4.04	4.54	4.25	0.21	0	0	0.32	0.08	0	0.09	0	0.1	0.36	0.19	0.13	0.17	0.12	0.15	1.19	0.62	0.39	0	0	0	0.12	0.52	0.2
AT1G71500	283.59	254.64	199.21	219.62	145.33	99.15	190.22	181.37	159.77	141.51	96.16	93.84	145.16	142.63	148.45	109.56	99.13	103.76	324.5	346.29	314.96	214.08	203.55	188	167.63	165.99	157.55	81.48	66.27	58.44
AT4G08520	31.58	44.94	45.05	43.77	48.85	54.34	25.74	26.87	24.17	30.01	33.14	29.21	21.93	21.22	24.02	21.17	25.27	25.51	37.79	47.86	45.06	46.95	57.1	45.9	21.6	20.98	24.93	31.22	36.2	42.66
AT3G27530	10.04	8.94	14.52	15.44	15.67	17.68	5.34	7.27	6.25	7.99	8.45	9.36	5.94	6.99	7.47	6.2	7.23	8.35	6.65	7.74	6.76	7.27	7.39	7.33	5.43	5.37	6.53	10.62	9.81	8.93
AT3G54160	0.37	0.27	0.15	0.15	0.2	1.04	1.28	1.67	2.32	2.24	2.47	2.43	1.31	2.47	1.35	2.2	1.51	1.9	0.72	0.7	0.41	0.5	0.5	0.66	2.03	2.43	2.9	2.34	2.33	3.36
AT1G78150	35.8	25.69	37.93	37.62	40.36	44.95	35.81	32.07	38.18	55	58.92	62.64	44.93	45.71	41.27	59.28	56.71	59.34	38.89	42.23	35.1	50.99	53.3	47.65	39.34	43.62	42.16	75.63	78.64	85.71
AT4G27300	16.05	9.08	24.83	22.07	48.53	33.8	15.37	15.37	31.11	30.09	55.41	23.18	27.24	25.56	26.97	58.2	43.76	54.48	28.03	36.11	17.76	29.33	25.5	27.89	31.08	48.84	56.13	113.92	140.33	159.12
AT4G31560	79.07	104.39	61.76	60.57	59.35	58.61	81.62	74.85	78.9	66.51	72.83	79.64	75.89	81.15	80.22	72.6	76.76	81.55	44.87	32.54	37.59	42.2	42.6	32.82	39.42	46.34	44.82	37.64	42.41	47.68
AT5G47930	160.25	178.05	142.97	103.61	71.62	92.46	145.27	119.87	174.48	87.77	104.25	112.27	142.25	163.86	151.62	99.84	109.97	107.98	163.99	154.82	151.56	91.33	92.86	82.37	54.5	45.1	39.08	45.9	61.8	71.95
AT2G31110	9.73	9.46	9.55	13.67	16.08	11.3	12.24	13.55	8.79	25.94	28.34	10.65	7.18	7.25	7.63	27.03	24.1	22.92	13.45	12.89	11	15.07	11.55	9.49	12.24	14.05	17.39	58.11	55.13	73.96
AT1G71090	17.84	11.41	14.99	16.67	19.88	16.68	8.03	8.17	7.83	10.66	8.79	7.84	14.42	15.23	11.96	22.45	21.06	21.04	18.23	16.24	15.3	20.01	19.5	14.37	8.9	9.02	7.42	11.14	13.07	9.78
AT1G50570	15.1	16.94	21.85	24.64	41.77	39.5	17.73	19	24.33	39.63	41.41	33.63	27.4	23.27	25.25	35.58	33.16	34.62	9	9.14	8.32	12.65	12.82	11.94	19.01	21.98	20.62	50.64	47.26	43.47
AT1G33040	47.73	66.49	51.34	45.28	26.19	32.44	28.27	25.59	23.45	17.02	20.74	22.35	25.9	25.12	31.39	22.32	21.75	17.57	53.15	48.82	58.68	52.2	46.11	37.57	60.14	62.8	57.8	38.82	43.44	54.98
AT4G01850	127.71	138.95	117.91	108.44	131	111.99	118.86	119.18	115.63	114.78	122.09	120.37	171	175.87	183.22	184.98	168.79	188.55	127.1	110.98	88.39	102.07	112.15	71.71	137.12	157.98	176.66	139.15	145.81	135.5
AT3G45095	0.02	0.02	0.18	0.05	0.21	0.17	0.12	0.13	0.27	0.27	0.24	0.3	0.57	0.54	0.3	0.41	0.42	0.53	0.6	0.94	0.5	0.88	1.07	0.71	0.19	0	0.05	0.2	0.23	0.1
AT5G65880	9.2	12.92	9.44	6.69	2.89	8.1	12.95	9.28	9.19	10.45	11.22	10.42	1.41	1.95	0.26	1.21	0.67	1.02	2.28	0.31	1.97	2.6	1.42	2.31	13.83	17.7	12.68	9.25	16.94	22.12
AT1G73670	21.39	12.63	19.35	21.91	24.37	19.68	14.29	13.21	11.83	11.61	11.72	7.64	7.95	7.14	7.25	7.48	8.37	7.86	28.95	28.46	21.36	16.16	15.99	23.53	9.58	9.99	8.58	12.96	11.64	8.59
AT5G03940	64.41	46.84	81.49	70.41	56.44	72.2	84.87	83.38	92.95	77.98	72.69	100.72	120.85	114.25	109.44	140.24	143.2	133.57	79.3	73.05	96.56	91.87	107.55	87.25	96.97	98.71	95.75	51.44	57.01	65.33
AT2G15310	4.21	4.52	2.97	7.24	9.67	5.66	0.12	0.53	0.32	1.77	1.39	0.4	0.59	0.31	0.43	3.85	5.02	2.7	0.77	0.45	0.5	0.73	0.7	0.44	0	0.44	0.31	2.27	4.42	3.5
AT4G16680	1.32	0.5	1.49	0.83	1.11	1.58	2.38	1.82	1.73	2.67	1.69	1.9	0.69	0.79	0.43	0.45	0.33	0.37	0.28	0.52	0.27	0.58	0.33	0.36	2.88	2.17	2.97	1.77	2.22	1.26
AT1G67710	1.24	1.2	1.39	2.98	2.83	3.25	0.82	1.12	0.97	1.76	1.53	1.5	1.57	0.87	0.97	2.15	1.67	1.89	0.31	0.35	0.31	0.58	1.32	1.87	1.84	2.77	3.04	2.91	3.83	3.79
AT2G04080	7.68	10.73	22.54	18.22	28.32	27.62	13.67	21.19	26.68	32.64	37.42	33.27	45.5	42.3	43.22	43.6	39.75	45.12	19.41	30.04	26.19	26.09	31.03	35.25	6.97	10.81	13.64	21.94	16.68	15.91
AT1G23220	16.44	20.52	16.39	19.49	19.24	15.68	8.78	9.31	7.42	8.25	9.05	7.68	12.98	11.66	9.53	10.65	14.48	11.86	14.86	11.67	11.97	15.66	17.99	14.8	15.11	17.11	17.44	23.66	32.85	35.1
AT5G22875	24.67	31.68	24.4	30.1	24.14	31.59	4.24	6.08	6.1	7.03	6.07	7.37	10.39	13.29	15.52	11.84	12.76	15.7	11.37	12.97	10.66	13.93	15.86	16.8	9.18	11.92	16.64	11.41	25.31	21.61
AT4G07507	3.28	0.46	6.2	5.71	6.34	6.99	0	0	0	0	0	0	0	0	0	0	0	0	0	0	0	0	0	0	0	0	0	0.1	0	0
AT5G36790	196.89	140.36	250	268.76	218.75	159.96	363.5	322.84	249.05	244.02	153.37	144.58	263	215.43	243.98	222.62	184.14	183.61	305.44	382.14	306.11	220.1	218.09	162.66	38.75	44.16	43.52	20.08	17.27	17.61
AT1G01670	1.73	1.12	1.53	2.16	1.49	1.75	2.82	1.7	3.96	4.41	4.09	4.92	3.94	3.54	4.4	4.14	4.3	4.39	2.8	2.85	1.34	2.7	2.61	3.12	3.53	2.25	3.47	6.8	7.45	8.2
AT3G32940	7.85	4.8	8.43	7.59	11.52	10.6	9.73	11.41	12.71	14.51	15.69	16.6	12.47	11.71	11.4	13.38	11.27	13.54	3.43	3.09	2.83	2.54	1.99	2.88	9.81	10.58	13.24	18.41	14.06	9.57
AT2G34260	9.43	4.87	5.57	7.45	2.23	5.62	11.6	5.22	8.23	4.19	5.31	4.8	7.54	7.69	7.34	4.74	4.94	4.91	10.74	9.04	8.12	5.35	5.42	3.34	10.76	11.83	9.97	18	21	21.55
AT1G67740	1542.43	1746.85	1533.89	1277.4	1119.77	851.21	941.33	1116.86	968.78	702.72	604.1	599.52	1548.1	1513.44	1518.6	1128.48	1069.1	1083.82	837.14	825.67	1121.68	762.25	646.58	790.59	1401.92	1382.87	1475.7	835.58	714.91	678.76
AT2G14285	22.36	28.19	16.03	18.15	19.73	10.19	8.19	8.28	6.83	9.68	11.43	11.22	9.03	8.43	5.85	10.83	13.2	6.94	8.08	6.46	5.73	9.75	10.82	6.27	0.7	0	0	0	0	0.29
AT1G71020	8.37	8.69	14.47	11.37	8.17	10.15	4.26	4.83	4.25	2.5	2.22	2.14	4.23	3.24	3.56	2.38	2.53	2.22	3.4	4.19	5.04	2.93	2.52	4.27	2.54	4.62	3.61	1.23	3.14	1.76
AT1G44770	22.9	31.22	36.73	33.3	40.35	49.19	9.45	10.89	11.78	17.22	17.02	15.88	14.02	15.32	13.4	14.18	19.57	17.58	14.8	17.24	17.94	19.01	19.44	19.85	24.05	28.03	37.81	52.36	67	84.91
AT2G17630	2.7	2.31	3.17	1.86	2.93	1.66	1.21	1.62	2.59	1.77	1.73	1.84	2.74	2.63	2.77	1.86	2.41	2.51	4.29	4.58	4.31	3.11	3.94	3.36	6.94	7.46	5.78	3.44	5.9	6.98
AT5G44100	23.38	16.48	32.86	33.93	42.2	38.88	29.27	26.49	30.57	36.83	38.31	33.01	38.12	38.88	36.59	34.14	32.42	35.26	16.44	17.33	17.08	17.47	15.6	16.64	26.47	30.43	33.43	41.01	43.9	39.98
AT4G02920	263.21	177.23	157.99	264.94	201.88	106.39	98.89	71.81	50.06	72.87	53.15	34.04	46.98	51.5	48.28	52.48	52.43	49.58	285.52	256.54	262.98	229.18	188.17	156.1	121.83	104.75	97.34	71.85	82.8	87.01
AT2G45630	7.55	6.22	8.91	9.95	9.79	6.46	12.88	13.38	15.2	12.97	14.56	8.7	17.93	18.89	16.85	13.93	14.02	10.9	14.33	16.78	14.83	10.95	11.16	11.08	7.47	5.5	6.08	8.69	5.8	5.66
AT1G71330	1.9	2.07	1	1.01	1.62	0.38	0.4	0.94	0.96	2.13	1.36	1.62	1.21	0.68	0.96	0.9	2.1	0.79	1.17	0.8	0.28	0.54	1.33	1.47	3.03	4.04	4.45	4.03	6.36	4.58
AT4G20010	15.16	20.9	13.88	16.42	15.55	11.82	6.99	8.69	9.18	10.02	10.11	8.13	15.85	16.16	16.78	10.73	12.49	13.07	20.43	21.71	19.94	13.66	14.03	14.06	21.86	16.8	19.36	21.35	28.12	27.95
AT2G17900	1.77	1.94	2.41	1.47	0.94	1.36	1.25	0.74	0.53	0.4	0.37	0.4	0.97	0.79	0.83	0.93	1.13	0.2	2.77	2.52	2.97	2.39	2.38	2.11	1.91	1.25	1.15	1.04	0.98	1.88
AT1G47565	1.29	0.84	1.3	2.73	2.51	2.45	1.6	2.04	1.54	2.26	2.24	2.7	1.51	1.38	1.89	4.71	3.11	2.5	0	0	0	0	0	0.08	1.22	0.36	0.65	1.51	1.42	1.27
AT1G62800	5.16	6.53	7.2	6.45	7.57	5.93	17.01	19.52	19.01	8.53	6.46	14.12	12.86	10.33	13.47	11.86	11.92	11.38	6.34	6.24	7.08	3.69	5.43	3.46	10.54	7.52	8.63	3.7	4.66	6.36
AT1G04590	13.93	9.62	9.32	9.51	7.73	11	6.4	4.17	5.02	4.98	4.86	4.52	12.72	10.26	10.97	9.43	10.21	7.82	15.72	13.09	13.42	13.01	14.89	10.83	16.8	12.65	15.8	14.71	16.11	20.05
AT1G65370	13.93	14.03	26.24	13.97	15.7	27.32	18.34	16.54	28.18	26.94	24.99	43.09	13.56	15.13	15.54	18.52	14.65	17.42	1.4	1.43	1.28	0.66	1.55	0.89	24.53	23.66	24.85	68.18	104.49	69.4
AT1G25380	12.92	10.27	13.22	9.83	12.54	14.55	6.45	6.12	7.98	7.28	7.67	7.81	16.46	16.83	15.13	14.74	13.51	13.23	13.59	14.57	10.43	12.02	13.91	14.63	7.9	9.28	6.6	6.64	7.36	9.71
AT5G25752	17.31	16.36	15.51	20.11	22.67	20.15	17.12	17.14	20.67	23.23	22.63	22.08	19.52	20.49	20.57	27.28	22.97	24.11	18.75	21.47	23.33	26.3	27.91	22.14	13.47	9.4	10.2	13.97	15.24	10.66
AT5G40250	7.23	5.43	6.76	9.18	11.83	8.09	8.3	8.1	8.5	11.23	8.73	8.7	8.35	5.93	9.4	9.22	7.67	8.6	6.55	6.99	6.56	7.24	5.65	7.32	12.28	13.5	13.18	15.11	15.79	20.34
AT3G26790	0.35	0	0.28	1.07	0.76	0.71	0.28	0.17	0.25	2.01	2.54	2.8	0.54	0.24	0.08	0.64	1.21	1.68	0	0	0	0.1	0	0.14	0	0	0	0	0	0.06
AT4G16447	5.17	3.06	2.92	4.08	5.24	1.43	0.21	0	0	0.51	0	0.15	0	0	0.19	0.55	0.5	0	4.49	1.41	0.89	4.58	3.05	3.65	7.59	2.87	3.5	11.81	11.97	17
AT1G31710	4.06	5.06	6.21	5.04	3.99	4.96	4.01	5.44	4.48	1.11	1.33	2.43	4.02	3.93	4.51	0.75	0.65	0.91	1.7	1.76	2.48	0.83	1.03	1.26	0.97	2.26	1.66	2.37	1.84	1.87
AT3G12040	2.16	4.07	2.55	4.93	3.17	6.65	0.37	1.1	0.9	2	3.56	2.54	4.12	5.14	4.29	4.25	5.12	6.42	3.61	4.09	3.64	4.82	3.03	5.45	2.45	3.8	5.04	12.9	15.26	17.78
AT2G17920	0	0	0	0	0	0	0	0	0	0	0	0	0	0	0	0	0	0	0.46	1.79	1.82	1.25	1.17	1.15	0	0	0	0.09	0	0
AT5G64680	10.08	7.95	5.76	10.16	8.35	9.2	8.35	4.33	8.91	7.36	12.07	10.67	10.76	10.81	9.33	10.8	12.49	13.25	10.17	9.61	9.02	11.5	11.81	9.64	8.31	10.65	14.94	25.49	29.59	26.75
AT2G37620	16.09	9.59	13.7	11.18	10.53	10.31	22.94	17.77	21.06	11.66	13.28	13.14	33.89	34.19	31.05	15.63	14.29	17.22	14.7	15.14	14	12.97	18.94	12.28	23.93	25.78	22.37	12.35	11.1	12.47
AT1G54990	13.63	9.85	12.2	21.4	25.52	24.03	12.76	13.3	15.5	24.13	27.67	24.85	14.42	11.98	14.6	22.83	20.23	21.16	12.1	15.96	12.17	19.25	18.51	19.39	21.87	22.41	20.63	43.18	52.18	65.69
AT1G01920	4.77	3.3	5.15	4.44	4.94	4.76	3.72	3.56	4.12	5.44	4.31	6.38	5.57	6.55	4.34	5.26	4.72	4.23	5.81	6.79	6.6	5.58	6.22	4.32	7.2	5.52	5.07	11.47	12.23	13.04
AT2G15280	17.74	13.5	10.43	14.99	11.76	10.9	2.45	3.91	4.18	4.84	4.95	4.89	10.22	9.47	8.57	13.03	13.18	11.08	5.73	3.03	3.44	6.29	4.56	3.1	4.92	4.38	6.49	5.91	9.83	8.3
AT1G54310	9.19	6.71	8.76	8.8	8.29	6.87	10.15	8.55	10.64	9.17	9.12	11.08	10.4	9.48	10.65	9.37	9.85	8.8	7.94	8.06	11.41	8.51	9.63	7.06	4.37	3.51	3.66	4.16	2.67	3.56
AT4G01590	24.69	25.19	18.03	21.17	18.18	22.52	22.25	22.29	21.84	14.63	16.26	18.31	22.06	23.65	26.35	22.03	20.12	20.81	5.28	7.01	5.05	5.55	6.13	4.76	26.42	29.88	26.35	21.15	40.54	39.74
AT2G44450	0	0	0.18	0.53	0.24	0.81	0.08	0	0.14	0.28	0.17	0.37	0.96	1.46	1.12	1.58	1.45	1.67	0.12	0.59	0.38	0.31	1.17	0.46	0.24	0.06	0	0.35	0.08	0.25
AT4G36710	5.84	3.64	4.05	7.77	6.84	7.7	3.27	1.88	2.1	3.75	3.31	2.8	2.1	1.65	2.23	2.51	2.21	1.64	1.82	1.99	1.62	2.65	2.81	3.15	4.64	2.7	2.53	4.01	3.56	2.67
AT2G27450	34.86	41.73	33.02	45.06	45.86	37.49	21.97	22.14	19.27	31.19	29.91	24.44	20.52	21.69	21.16	29.56	31.85	27.97	39.31	35.98	34.19	44.99	50.05	38.93	27.86	26.72	24.38	29.32	31.54	35.06
AT2G37600	70.29	69.28	54.1	38.01	23.02	23.89	58.05	47.17	59.52	37.7	37.75	39.92	60.92	64.7	55.37	36.85	43.74	38.34	79.75	72.24	53.22	47.4	43.68	32.35	66.63	76.27	73.21	96.49	113	123.35
AT1G31835	5.76	2.81	3.28	0.94	1.47	1.57	0	0	0	0.12	0	0	0	0	0	0	0	0	0	0	0	0	0	0	0	0	0	0	0	0
AT3G03560	10.19	8.45	13.63	19.2	23.49	22.8	10.79	14.04	15.84	25.29	30.63	26.01	16.6	19.23	16.95	20.83	22.04	20.44	16.29	13.16	11.37	13.88	15.55	15.3	16.53	17.11	20.22	42.84	56.49	62.01
AT2G06040	2.51	1.31	2.44	2.57	3.13	2.03	0.44	0.22	0.4	0.09	0.29	0.13	0.08	0.17	0.54	0.34	0.2	0.18	0.72	0.76	1.1	0.35	0.58	0.48	2.42	4.2	3.24	3.18	2.09	1.2
AT4G35220	15.31	14.52	15.85	22.77	29.04	27.79	16.9	17.12	19.61	36.71	32.91	32	20.19	17.08	18.38	31.89	30.93	27.7	12.94	17.22	16.74	26.13	25.03	25.84	18.96	22.87	24.18	42.2	47.42	50.9
AT1G34220	7.92	8.07	16.6	14.58	19.95	18.08	3.71	6.9	6.92	7.7	7.99	5.84	18.83	18.55	16.11	16.51	14.28	16.57	6.19	7.53	6.83	5.46	6.56	7.16	6.31	5.17	6.95	9.4	6.75	5.53
AT3G25010	11.83	3.79	12.32	21.53	25.31	41.51	0.05	0.35	0.92	0.7	2.11	1.36	0.2	0.25	0.22	0.42	0.34	0.12	0.35	0.29	0.2	0.15	0.08	0.14	0.38	0.51	0.38	0.44	0.53	0.34
AT3G52930	139.1	141.21	103.86	125.18	110.84	94.66	72.63	69.14	78.67	69.12	76.33	65.45	70.69	70.72	76.88	74.32	72.32	77.07	116.81	90.25	100.05	89.52	99.57	101.14	67.01	58.09	53.99	70.76	56.19	62.64
AT3G06200	15.56	9.48	12.76	12.16	12.81	9.32	12.41	8.23	10.82	10.65	9.08	12.19	11.53	10.24	10.79	12.55	8.18	10.08	13.8	13.18	10.09	8.47	11.43	8.32	24.23	19.73	25.9	24.94	26.46	18.76
AT5G01970	4.72	5.21	5.6	7.71	9.14	11.07	2.01	2.65	3.17	3.19	3.81	3.71	3.2	2.95	2.95	2.4	3.93	2.74	3.05	4.38	3.43	6.36	6.19	6.92	3.74	3.21	2.73	4.75	6.21	6.14
AT1G13320	21.23	14.2	23.15	18.74	19.71	23.01	19.73	22.01	21.68	21.45	23.7	25.34	12.38	12.71	13.61	11.58	12.77	12.67	22.62	25.28	24.12	22.81	25.73	19.84	10.66	9.16	12.82	16.57	12.35	14.84
AT3G22410	0.45	1.92	2.14	1.37	4.54	3.67	6.81	7.74	5.79	7.29	7.47	6.71	2.69	2.43	2.1	3.65	3.32	2.87	3.73	3.47	2.74	4.8	4.52	3.37	0.88	0.7	1.25	4.63	2.18	3.78
AT4G37980	101	103.5	84.05	110.08	150.86	116.5	226.62	196.5	142.27	308.87	328.48	298.44	113.74	115.87	120.48	247.77	254.32	263.91	128.43	85.99	110.31	211.65	219.46	165.24	184.34	145.19	144.98	170.44	182.83	208.73
AT5G28040	9.96	5.73	9.49	11.36	15.41	16.06	5.63	5.61	6.45	7.23	8.53	7.77	6.23	6.35	5.67	7.12	7.48	6.52	3.36	4.93	2.9	5.16	4.49	4.81	3.4	3.77	3.21	6.8	7.01	6.68
AT1G72930	234.57	375.69	167.66	279.52	419.36	229.33	194.89	334.23	322.97	390.41	536.27	310.82	190.56	185.79	188.83	270.23	287.5	277.27	207.64	282.83	141.64	181.14	216.6	299.26	283.58	432.13	377.79	944.35	1315.25	1353.6
AT3G02900	38.36	45.49	33.55	25.11	18.85	20.17	25.42	22.96	20.81	11.42	5.93	10.69	29.49	33.7	26.38	22.58	22.68	21.12	21.75	18.63	20.47	14	12.85	14.77	32.5	32.42	31.56	25.01	32.5	31.5
AT1G23850	0.91	0.76	1.18	0.72	1.05	1.97	1.46	1.22	0.78	1.59	1.77	0.94	17.28	15.74	16.42	10.16	8.96	7.75	14.05	18.83	5.64	2.99	4.26	4.35	4.21	8.86	10.84	17.29	21.82	25.57
AT1G56290	4.88	3.17	4.62	5.01	6.21	5.66	1.86	2.23	2.07	2.9	2.86	3.46	2.08	2.39	1.65	2.05	2.57	2.63	2.07	2.25	2.38	2.72	2.82	2.77	2.1	1.95	2.95	4.09	4.3	3.18
AT1G77230	9.06	2.71	5.08	4.61	6.47	5.58	6.32	3.75	4.68	7.36	9.39	8	9.89	10.76	10.97	10.93	10.42	10.21	12.52	8.53	8.03	6.93	8.15	6.81	13.98	12.08	11.59	21.18	16.71	16.85
AT2G13665	3.74	2.57	4.67	4.02	6.17	8.08	0	0	0	0	0	0	1.63	3.02	2.47	1.3	3.67	2.38	0.98	0.99	1.72	4.2	4.89	3.2	0	0	0	0.18	0	0
AT5G37055	4.04	9.3	5.85	6.94	5.45	9.63	0.79	0.35	0.54	0.83	0.58	1.75	3.28	4.43	6.46	2.53	4.42	3.32	7.19	6.61	6.75	7.87	9.13	6.61	6.86	5.9	8.18	10.48	13.79	11.41
AT5G43450	17.39	20.5	15.81	13.09	22.7	19.62	17.46	14.89	18.05	21.98	28.46	19.48	5.55	7.56	4.96	6.93	7.59	6.9	17.35	15.55	12.47	14.13	14.71	15.05	4.24	6.04	7.23	8.18	12.13	11.06
AT5G11070	58.08	74.59	45.36	40.04	47.96	70.97	25.38	17.92	10.76	13.82	20.43	23.71	57.89	54.64	57.4	50.78	57.32	46.87	25.79	25.76	32.05	40.34	36.38	27.54	15.8	24.31	19.98	2.8	18.04	10.08
AT4G13830	69.56	115.41	116.93	90.01	121.51	187.71	14.87	21.59	21.93	26.08	27.64	38.4	77.46	71.82	73.31	108.57	105.37	116.97	29.56	37.94	43.56	55.23	57.96	41.21	13.84	18.98	23.26	16.87	28.2	22.73
AT2G29950	0.92	0.41	0.35	1.5	2.78	3.04	0	0	0	0	0.22	0.1	0	0	0	0	0.18	0	0	0	0	0	0.13	0	0	0	0.13	0	0.15	0.1
AT5G18580	27	20.75	24.96	26.09	28.11	25	25.71	24.06	24.75	27.43	24.74	28.34	26.42	25.98	22.72	25.39	25.7	23.28	26.61	27.31	25.51	28.98	28.5	26.35	27.76	26.61	27.17	42.77	39.66	41.01
AT5G41970	24.62	19.37	22.32	19.9	19.17	15.71	21.22	21.3	24.85	16.89	22.39	18.59	21.76	24.41	21.39	19.75	22.31	21.04	12.42	10.3	11.96	9.81	9.88	8.08	26.46	31.63	28.22	18.96	27.29	29.86
AT5G41770	16.02	8.87	15.23	15.68	16.14	15.11	17.13	17.05	16.59	17.5	19.15	14.88	18.48	17.84	17.45	19.1	16.95	18.28	10.46	9.25	8.61	7.58	7.39	7.41	17.21	17.37	17.48	26.22	19.65	19.81
AT5G57840	1.26	1.25	1.65	1.91	2.39	2.07	0.91	1.19	1.66	2.09	2.21	2.91	0.83	0.58	1.14	2.21	2.06	1.9	0.67	1.01	0.93	1.53	2.03	1.24	0.13	0.25	0.36	0.28	0.16	0.37
AT1G43580	10.56	8.2	13.24	11.82	13.65	15.77	5.23	5.78	6.65	4.44	4.85	7.39	6.46	6.71	5.69	6.87	5.67	6.09	5.13	4.18	4.72	5.18	6.68	5.66	7.95	7.83	11.17	11.17	12.72	13.3
AT4G31810	3.95	4.23	4.27	4.98	2.91	2.73	2.92	2.17	3.24	1.56	2.22	2.11	4.53	4.43	3.41	2.58	2.59	2.84	7.84	5.27	5.17	3.16	3.63	2.48	5.02	5.78	4.99	9.2	8.09	10.3
AT4G11740	11.21	8.51	13.32	13.78	16.74	18.7	14.32	15.68	14.08	18.51	22.67	17.63	8.25	8.68	8.97	10.67	9.46	10.72	15.81	17.01	18.31	19.06	18.98	16.52	7.35	8.6	7.92	13.93	14.25	11.86
AT1G52310	12.18	5.87	7.47	12.98	15.63	11.7	13.31	12.9	11.42	18.74	16.66	18.23	12.32	9.89	10.77	15.26	17.13	16.5	14.84	10.72	10.71	14.96	16.19	13.9	17.33	13.41	12.48	28.37	31.18	31.09
AT5G17190	24.7	41.31	42.8	34.68	49.64	69.45	5.36	7.77	12.62	8.43	16.07	14.7	11.3	12.91	12.07	15.25	14.75	13.13	3.81	6.09	7.27	8.24	11.44	12.13	3.19	2.13	2.9	14.43	13.89	13.49
AT2G06950	6.95	2.99	4.51	1.96	1.59	1.49	0.09	0	0	0	0	0	0.03	0	0	0	0	0	0	0	0	0.03	0	0	0	0.02	0	0.03	0	0.02
AT4G14965	16.19	16.71	15.87	15.1	19.68	18.07	15.37	16.12	17.53	19.59	19.66	21.48	1.55	2.9	2.15	2.45	2.63	1.19	17.08	19.03	18.81	22.47	23.18	22.56	17.67	15.59	19.96	24.42	43.51	48.28
AT2G01755	15.59	29.45	20.47	18.24	11.19	5.65	3.93	5.06	6.14	3.27	2.42	5.09	3.82	4.16	5.97	4.68	4.13	3.68	14.17	18.75	20.62	16.77	22.63	19.38	3.81	4.74	3.78	0.49	1.72	1.83
AT5G23330	8.09	8.75	4.47	9.39	7.1	6.54	9.06	6.08	7.92	10.34	14.7	10.8	6.21	8.02	8.35	10.61	10.07	11.3	8.47	8.39	8.57	8.62	10.95	9.46	1.35	1.2	1.48	2.78	3.57	2.13
AT3G15060	11.03	12.86	10.09	7.2	8.31	12.15	7.69	7.48	9.3	5.37	8.4	5.75	10.31	9.98	10.77	12.46	11.43	12.35	5.89	9.56	7.77	5.54	9.23	7.43	2.71	3.41	3.7	1.13	3.23	2.38
AT5G03500	10.07	8.76	9.33	10.38	8.39	14.55	2.57	4.48	4.96	8.12	5.42	7.04	4.09	3.25	3.01	4.34	5.26	4.28	9.82	12.87	8.69	14.51	15.72	12.96	6.49	5.93	6.88	8.51	10.87	10.42
AT5G43260	38.12	40.46	29.94	39.44	43.23	34.53	50.92	34.84	27.05	40.18	42.8	25.17	12.11	8.19	10.61	10.77	12.89	14.68	17.25	12.81	11.45	15.83	15.17	10.45	15.41	11.71	14.49	17.71	16.14	8.9
AT4G34920	41.36	46.13	39.09	41.43	49.08	44.13	31.6	34.71	37.04	30.11	35.48	33.77	56.08	53.24	55.36	34.03	34.97	32.09	23.77	24.01	32.18	21.27	28.3	25.57	28.42	36.67	33.39	36.46	41.56	34.62
AT1G80960	1.56	2.54	3.74	3.37	4.54	5.89	0.31	0.48	0.21	0.24	0.42	1.25	0.26	0.48	0.43	1.28	0.85	0.38	0.26	0.44	0.33	0.63	0.67	0.53	0.25	0.71	0.07	0.62	1.32	0.36
AT2G32000	7.18	5.13	9.16	6.78	6.67	6.27	8.4	7.68	7.93	7.69	7.09	7.97	8.61	8.38	6.96	6.71	7.38	7.89	11.55	13.26	12.37	11.96	12.41	11.94	6.23	6.81	9.57	6.26	4.26	4.3
AT1G23120	0.14	0.86	0.69	1.1	0.74	0.52	4.32	3.69	4.74	4.64	9.03	5.3	0.6	0.62	0.49	1.08	1.06	1.95	1.31	0.89	1.01	0.74	0.46	0.81	1.43	1.62	2.34	1.02	0.71	2.2
AT3G56820	4.93	5.89	5.45	5.58	5.29	7.62	6.35	6.72	6.36	9.51	8.59	8.98	8.26	7.68	7.12	8.63	8.68	8.29	5.8	4.52	3.98	4.74	7.03	6.32	7.65	7.43	7.45	11.69	12.79	15.08
AT5G51450	7.55	3.79	5.54	6.47	8.4	6.63	6.32	5.38	4.16	7.96	8.47	6.65	5.84	4.6	5.44	8.58	7.3	7.22	3.25	2.75	2.83	3.37	3.34	2.94	8.56	5.68	7.46	11.85	11.4	12.21
AT3G44100	108.7	105.22	58.34	129.72	127.52	91.31	74.26	62.28	62.08	121.48	133.43	78.3	49.55	51.71	59.57	121.22	105.58	110.47	18.17	14.15	14.8	25.49	24.47	20.27	71.8	67.54	72.02	133.65	135.22	123.94
AT5G09225	18.55	23.73	16.84	19.25	16.68	22.31	5.58	5.6	4.64	8.5	11.84	10.36	6.78	7.65	7.21	10.98	12.77	9.81	15.47	14.72	12.69	34.3	40.37	27.07	20.45	15.5	25.38	36.35	44.27	58.41
AT5G37950	0.23	0.21	0.39	0.16	0.21	0.88	0.71	0.45	0.83	1.82	3.67	3.33	0	0	0	0	0	0	0	0	0	0	0	0	0	0	0	0	0.1	0.07
AT4G27595	3.21	2	2.86	5.63	5.57	2.77	1.17	1.17	0.76	1.27	0.92	1.01	0.61	0.78	0.52	0.58	1.09	0.53	3.4	2.6	4.15	4.29	2.66	3.93	0.93	0.7	0.76	0.68	0.36	0.45
AT2G48070	79.97	95.2	78.6	61.88	44.34	46.33	72.05	72.73	84.7	51.99	41.46	61.34	82.44	83.25	83.17	51.31	49.43	57.3	97.42	97.79	113.9	83.16	78.71	97.59	69.01	63.23	56.89	34.77	27.88	26.44
AT1G29500	16.08	13.69	6.87	12.47	3.62	8.84	4.51	8.73	7.47	12.09	8.82	13.29	0.16	0	0.18	0.5	0.23	0	0.48	0.11	0.27	0.8	0	0.29	0.31	0	0.17	0.22	0	0.38
AT1G11270	1.46	1.33	2.01	0.84	1.07	0.88	1.31	1.73	1.99	4.06	5.47	5.58	2.06	2.01	2.83	2.55	1.85	1.71	2.1	3.42	3.21	3.31	4.88	3.86	0.36	0.21	0.98	1.29	1.27	0.66
AT1G52618	2.46	4.94	4.36	2.86	3.06	3.82	0	0	0	0	0	0	0.21	1.08	0.45	0.85	0.59	0.3	1.01	0.41	1.04	0.51	0.84	0.93	0.59	2.61	1.72	4.51	3.44	6.09
AT1G15880	19.88	22	31.79	28.2	26.81	37.09	5.72	6.77	8.48	11.19	13.36	16.41	8.17	9.2	8.52	11.63	11.66	10.14	7.11	8.62	7.52	11.97	15.06	7.93	4.35	6.91	8.19	12.17	15.09	20.91
AT1G73860	0.17	0	0.08	0.11	0.11	0.04	0.48	0.69	0.5	1.09	0.88	0.89	0.43	0.1	0.2	0.51	0.55	0.58	0.15	0.43	0.62	0.57	0.28	0.39	1	0.78	0.96	0.59	0.62	0.6
AT5G20910	4.64	8.93	9.95	9.36	11.11	13.42	5.79	9.66	9.55	12.79	14.44	10.45	11.04	12.21	10.84	10.93	12.55	13.82	3.24	4.17	3.97	4.2	5.67	4.55	2.67	2.21	3.65	5.84	5.5	5.83
AT5G01980	7.88	8.56	11.79	8.53	9.09	11.07	3.92	4.9	5.92	4.2	5.53	5.98	6.64	5.89	5.95	4.95	5.56	6.96	6.08	6.66	4.86	5.7	4.34	5.02	11.16	13.17	13.69	18.76	13.42	11.64
AT4G28270	33.13	36.36	14.79	32.32	28.7	25.33	18.09	20.15	9.66	45.34	38.96	37.28	20.77	18.82	19.29	26.92	28.69	25.32	21.41	36.05	33.57	40.94	31.72	23.73	26.93	35.82	43.71	89.22	119	130.58
AT1G50940	5.05	6.77	7.19	14.03	15.34	14.72	4.99	8.15	6.87	17.82	18.41	17.16	5.54	5.84	5.48	9.44	8.08	5.68	5.47	6.87	6.34	9.94	9.66	9.17	8.57	7.54	11.29	21.25	22.97	29.46
AT4G18220	8.57	3.06	4.54	13.22	15.76	4.28	4.84	6.3	3.26	11.66	11.26	5.86	3.51	4.3	2.71	13.09	11.72	12.11	6.44	4.71	5.55	15.75	11.5	6.38	22.9	21.64	25.03	23.74	32.54	23
AT2G01870	9.48	23.76	12.76	17.14	11.95	10.26	3.84	2.69	1	0.49	0.71	1.5	1.37	1.9	1	1.18	1.21	1.65	10.46	11.4	14.39	11.38	12.25	16.06	2.83	2.67	2.61	0.78	1.49	1.59
AT1G62660	16.14	8.18	9.71	5.19	3.96	8.27	14.6	12.34	10.5	10.67	6.32	6.38	23.28	22.93	23.77	12.93	11.8	12.43	8.62	8.58	5.47	4.93	3.52	3.47	9.38	9.62	13.55	4.19	4.33	4.02
AT1G69540	0.51	0.68	0.19	0.45	0.85	0.4	0.75	0.89	0.45	1.65	1.54	1.2	0.07	0.07	0	0	0.1	0.1	0	0	0.35	0	0.07	0.06	0.79	0.75	0.87	2.27	4.19	2.85
AT1G35660	2.41	0.97	1.89	2.97	3.11	2.55	1.79	1.9	1.36	3.6	3.51	3.4	2.52	2.07	1.87	2.87	3.36	2.92	1.43	1.7	1.43	2.16	2.58	1.57	3.48	2.79	2.93	7.26	6.32	5.22
AT4G21110	37.13	48.36	34.48	46.8	33.87	50.22	39.67	33.95	40.24	57.51	51.08	48.39	24.18	25	23.79	25.23	27.84	28.3	26.95	24.51	21.78	31.36	29.46	26.99	44.24	50.14	60.86	54.97	70.52	78.86
AT2G34470	29.77	33.07	30.34	35.29	46.59	48.82	31.06	34.93	32.67	52.26	67.17	64.73	35.68	30.77	32.09	54.32	60.88	54.64	33.61	30.87	32.46	53.45	55.72	56.82	34.14	35.18	38.46	87.98	92.83	103.8
AT2G41380	2.1	4.3	1.53	4.14	10.69	7.36	1.26	2.24	1.71	6.4	10.95	3.45	5.23	3.81	2.64	15.86	12.92	11.52	3.57	2.91	2.11	2.96	4.03	3.56	5.68	6.21	6.53	20.79	24.93	21.46
AT1G20610	0.43	0.62	2.24	1.02	0.72	0.67	2.66	3.5	7.05	8.35	8.89	12.04	7.81	7.52	7.92	7.09	8.64	10.47	1.25	1.04	1.37	3.01	3.36	2.19	4	6.13	9.58	8.01	7.94	7.08
AT1G10920	3.49	2.37	4.46	3.67	5.66	5.02	6.43	6.93	7.71	10.11	10.56	8.33	8.57	7.55	7.75	9.09	8.38	8.35	8.3	9.84	7.07	6.2	6.02	6.6	7.92	8.92	9.77	12.28	14.32	10.48
AT5G45410	69.44	40.72	53.26	64.04	58.98	56.39	66.14	51.24	42.98	61.64	67.91	52.54	55.48	53.08	57.21	52.99	60.09	62.49	33.95	38.22	32.98	43.61	40.43	35.23	95.26	91.04	88.95	80.89	104.52	124.16
AT1G53450	4.4	5.41	6.91	7.57	9.21	6.72	6.49	6.32	7.95	10.05	7.66	10.07	4.73	5.08	4.48	8.25	8.73	8.51	5.3	7	6.8	8.91	9.95	7.99	2.77	2.75	3.37	3.25	2.78	1.39
AT4G26180	0.73	2.58	2.14	3.04	4.26	3.06	0.39	0.43	0.35	0.58	0.71	1.26	0.32	1.17	0.18	0.58	0.51	0.7	1.88	3.3	3.04	3.47	4.4	3.39	2.14	4.2	2.18	4.27	5.15	4.48
AT1G62540	3.59	1.67	1.18	5.15	6.12	3.89	1.99	0.92	1.34	2.21	1.8	1.77	0.55	0.26	0.61	0.51	0.52	0.71	0.06	0.12	0.26	0.23	0.19	0.28	1.17	1.82	1.02	2.09	2.33	2.71
AT1G69610	4.71	3.69	3.96	6.96	10.71	7.62	1.13	0.67	1.02	1.42	2.4	1.12	4.43	4.66	3.82	2.58	3.36	3.92	2.23	2.27	1.18	2.05	1.48	1.12	2.73	2.34	1.52	3.33	5.56	4.88
AT2G27590	7.35	6	5.91	6.64	7.11	6.39	8.3	6.02	10.01	8.09	10.23	8.25	7.75	7.03	7.65	5.95	8.51	7.59	9.25	8.59	5.23	6.64	6	5.79	10.92	12.23	11.69	14.88	13.77	16.51
AT5G06510	0.57	1.78	0.29	4.43	12.12	3.18	2.26	2.3	1.56	16.98	25.08	7.63	1.2	0.54	0.49	11.16	12.8	11.71	2.49	1.2	1.19	11.73	7.76	4.76	2.93	1.39	1.48	49.98	57.06	73.06
AT2G23820	17.59	18.31	19.46	18.4	16.46	18.49	11.04	13.37	12.42	11.64	10.24	14.55	15.83	16.3	14.76	10.51	11.69	10.1	22.87	20.86	22.9	18.07	20.82	18.97	17.95	16.98	15.18	9.52	13.97	15.61
AT2G17033	13.89	8.96	16.57	11.46	9.62	10.53	11.19	10.27	9.87	8.83	7.08	7.76	11.56	8.22	9.45	10.08	8.43	8.64	8.17	10.86	9.46	6.47	7.47	6.89	22.8	22.33	20.86	10.76	12.38	12.94
AT1G09690	276.86	327.4	229.53	190.71	119.08	155.59	248	213.28	295.04	146.68	161.98	215.66	375.95	379.38	400.86	235.61	272.3	242.36	311.66	235.53	259.59	191.79	193.69	165.55	358.86	338.99	347.75	430.05	506.18	617.34
AT5G47210	253.33	232.6	206.37	189.66	150.25	142.08	233.7	199.61	239.05	142.36	170.91	143.84	237.29	230.73	220.02	162.47	174.99	166.75	288.75	229.73	256.25	168.28	170.43	136.88	295.38	290.94	261.18	292.78	308.22	307.28
AT4G20870	25.75	18.35	25.31	17.41	11.7	13.63	25.17	22.94	21.77	13.95	13.32	19.48	20.85	17.55	19.55	16.5	18.44	14.88	7.09	9.75	6.6	6.56	5.1	5.56	24.27	27.82	29.06	12.01	11.38	15.6
AT4G25100	602.98	761.31	549.21	299.59	377.23	331.5	517.53	559.35	483.26	272.82	316.62	221.93	551.06	553.82	562.84	633.69	632.05	607.56	218.43	184.98	246.2	359.9	430.41	221.82	1081.47	891.77	1019.4	258.18	334.97	450.26
AT4G37120	25.75	24.08	37.71	32.33	49.9	48.88	23.43	25.29	39.29	42.09	49.13	42.86	20.27	21.32	19.17	17.86	17.09	16.89	39.09	41.87	35	31.82	39.42	42.77	7.34	6.99	10.85	18.03	12.15	15.63
AT1G15000	10.41	11.35	14.17	7.29	9.12	11.3	16.15	17.81	16.31	10.56	7.92	15.55	21.8	22.82	20.05	14.76	13.61	13.88	9.2	7.59	8.18	7.78	7.13	7.29	14.17	13.59	10.43	6.52	6.03	7.14
AT3G27160	270.56	274.75	306.39	211.63	117.67	152.94	158.1	163.53	184.69	71.14	50.45	106.22	180.53	174.94	172.61	75.94	75.28	81.48	163.27	170.23	184.08	105.76	111.9	116.56	177.84	179.23	166.04	47.6	55.43	58.05
AT4G24940	14.85	13.9	13.82	16.58	16.82	14.83	5.6	4.57	6.8	5.97	5.67	7.74	5.29	6.08	5.8	6.35	7.68	5.15	16.24	17.81	11.62	14.29	14.39	14.51	8.87	8.81	6.66	7.2	16.19	13.99
AT3G27930	4.25	5.44	6.09	5.41	10.37	6.94	2.44	2.51	2.2	2.46	4.71	2.76	2.85	1.85	1.59	3.27	2.29	2.02	8.6	8.58	6.87	7.88	7.5	7.87	5.81	6.43	4.54	7.57	10.03	8.74
AT1G73170	25.67	20.9	27.18	38.71	34.82	23.24	10.2	12.62	11.49	14.25	10.39	8.72	24.9	27.56	26.88	27.32	29.83	31.28	26.77	24.29	36.88	32.41	32.39	32.24	20.27	19.34	17.34	17.23	17.67	16.8
AT1G55310	23.3	19.49	14.63	13.54	15.16	18.87	9.51	4.81	6.17	7.86	10.88	13.09	18.17	15.43	13.16	22.36	22.88	23.69	16.35	13.98	17.93	19.57	22.05	21.68	17.21	17.86	21.64	31.19	42.33	43.41
AT3G08000	2.25	1.07	0.66	2.27	1.43	1.17	2.96	3.41	3.16	5.01	4.24	3.82	0.87	1.36	1.27	2.69	2.26	1.89	5.65	2.01	4.87	6.07	5.72	4.29	6.49	4.56	4.83	6.12	6.87	7.18
AT1G66970	119.43	83.39	123.45	136.43	174.97	153.92	64.85	74.42	93.85	82.64	81.03	81.6	33.19	31.31	29.82	22.81	19.55	21.88	196.77	217.81	146.79	78.82	81.63	127.59	53.95	73.98	77.41	114.82	76.62	49.25
AT1G35516	20.1	22.28	20.05	28.47	24.93	24.28	13.15	11.43	12.38	25.89	24.62	25.68	25.59	27.46	25.48	33.01	38.25	30.11	0.27	0	0	0	0.14	0.12	36.2	41.96	42.56	43.38	87.23	99.07
AT1G21450	13.15	8.38	14.74	14.9	17.23	18.81	7.15	7.37	5.93	7.43	8.41	6.7	6.6	6.24	5.5	7.53	9.34	8.68	5.16	6.89	4.69	6.24	6.64	4.92	6.95	9.54	8.66	6.33	8.54	9.35
AT2G45290	5.03	2.1	4.78	3.52	4.46	5.26	5.63	4.84	6.05	4.79	5.69	5.18	9.87	8.94	10.54	9.03	8.4	8.58	6.41	5.9	5.01	4.66	5.33	4.39	11.04	9.54	10.87	15.61	9.11	10.56
AT4G24920	59.08	66.7	51.62	61.93	51.08	93.92	49.6	45.76	76.04	55.03	64.07	66.92	66.85	67.77	61.75	49.26	60.36	51.87	13.07	22.72	15.67	11.34	18.45	18.03	19.14	13.19	13.73	23.38	37.49	37.12
AT1G74560	60	64.08	39.83	59.02	35.79	32.22	51.89	38.79	49.37	51.32	54.08	35.76	52.28	53.5	52.27	50.07	52.51	46.91	73.91	68.95	57.59	51.55	50.69	28.4	73.52	73.26	75.74	114.6	129.49	152
AT5G14800	41.23	27.84	27.94	25.87	22.06	28.43	17.33	7.68	11.9	16.37	18.54	17.5	25.93	23.32	23.19	36.61	29.33	36.92	110.93	86.98	64.37	86.05	104.64	53.94	35.39	36.81	43.27	60.45	45.43	40.88
AT1G67470	8.53	7.88	9.54	7.41	13.11	17.57	1.47	1.31	1.09	0.99	1.22	0.95	2.37	2.31	1.76	4.42	3.32	3.55	1.87	3.19	1.61	3.77	3.64	2.4	1.68	2.07	1.35	1.15	3.36	2.19
AT5G61970	16.02	10.48	15.94	12.64	15.51	14.95	14.68	16.52	15.32	16.94	16.06	15.88	17.93	16.78	16.69	17.66	15.73	19.26	14.34	13.69	12.01	9.75	10.7	10.19	16.57	20.45	18.11	22.85	22.98	23.94
AT4G24050	2.3	3.11	1.1	1.85	1.63	1.45	3.33	3.17	3.09	4.35	4.07	3.37	3.52	1.77	1.72	2.66	1.34	1.73	1.29	1.25	2.06	1.39	0.64	1.24	2.64	3.85	4.19	5.57	7.08	6.96
AT2G06025	19.42	23.34	30.44	26.41	19.31	32.36	6.64	7.91	10.17	5.86	6.75	8.79	11.58	11.11	10.39	5.62	7.36	3.24	13.61	18.91	18.7	13.97	14.82	15.73	18.91	24.85	27.04	21.64	30.71	35.59
AT4G31410	7.22	7.35	10.21	12.82	15.8	16.45	5.82	7.81	7.37	10.06	12.87	12.16	7.09	8.93	9.31	11.38	9.59	10.47	11.95	13.59	11.92	17.85	15.45	15.29	8.71	14.7	15.34	23.51	28.92	25.63
AT2G02770	0.95	0.61	1.72	1.59	1.1	1.25	1.01	0.69	1.24	0.78	1.31	1.55	0.1	0.1	0.05	0.2	0.14	0.14	0	0	0.21	0.18	0.1	0.09	0.05	0.22	0.1	0.13	0.12	0.19
AT4G15955	3.68	3.09	5.82	6.01	6.72	7.01	3.1	5.5	5.09	9.4	10.99	9.42	5.41	6.08	6	7.47	8.29	8.99	1.69	1.2	2.46	3.26	2.31	1.87	2.67	2.67	2.72	5.2	6.11	8.17
AT5G56840	1.88	1.51	0.4	8.47	6.92	1	2.08	0.81	0.59	7.08	4.79	2.4	0.54	0.34	0.71	3.35	3.45	5.48	1.79	0.72	0.82	8.78	3.72	4.75	0.93	2.82	2.36	30.61	24.1	23.09
AT2G45450	9.71	7.82	6.89	15.55	13.63	15.7	10.74	10.03	7.11	19.2	14.21	16.94	6.67	7.97	7.31	12.58	10.27	13.35	8.3	9.85	8.83	8.03	9.34	11.07	11.35	12.51	9.74	24.14	30.77	31.84
AT1G70760	279.92	281.81	227.59	290.75	237.67	165.22	238.73	251.94	192.82	265.14	207.04	218.79	232	237.48	246.48	218.98	237.83	219.43	368.33	362.43	342.29	361.78	342.61	338.21	250.18	216.13	237.3	138.27	148.26	120.78
AT2G24040	9.28	13.29	6.21	16.08	8.34	10.81	4.7	5.58	4.26	5.06	7.62	3.65	7.04	8.67	10.28	19.62	16.27	18.49	12.19	8.44	12.05	18.92	16.62	18.45	13.89	14.77	16.54	20.21	22.55	24.8
AT4G26550	2.22	7.08	5.94	5.04	7.11	8.64	1.1	1.52	1.66	1.82	1.89	3.33	2.03	2.74	2.66	2.3	2.37	2.05	2.47	2.21	3.06	2.87	1.95	3.09	4.82	5.47	8.96	9.78	10.92	11.13
AT4G09320	342.55	595.84	324.93	344.82	195.46	250.32	161.78	132.87	195.64	115.33	152.9	159.58	169.16	165.27	181.62	127.81	178.82	128.85	60.24	47.04	59.66	61.62	58.57	53.63	412.06	431.68	367.21	487.48	795.4	932.38
AT4G29160	63.25	66.03	73.18	87.83	96.67	116.41	66.11	71.75	74.32	108.49	139.7	110.03	84.12	82.05	80.85	102.75	112.82	100.37	30.83	35.69	28.56	50.6	47.28	43	67.65	62.74	71.17	122.02	157.18	177.86
AT4G22960	0	0.15	0.17	0.35	0.15	0.29	0.53	1.47	0.95	1.58	2	2.37	0.19	0.2	0.21	0.19	0.62	1	0.12	0.04	0	0.08	0.19	0.22	0.95	1.07	1.3	1.36	1.56	2.47
AT1G17620	27.55	26.79	35.47	38.59	53.43	66.6	33.17	35.94	37.55	42.37	52.73	46.92	65.75	65.59	71.37	95.74	75.6	93.46	33.58	46.95	30.8	66.6	67.76	52.34	22.59	31.8	35.23	38.78	41.9	41.33
AT3G55420	9.19	9.87	12.01	11.98	8.14	10.9	7.57	4.14	3.21	1.9	2.16	3.51	2.03	2.01	3.56	2.83	3.61	2.94	3.76	2.49	3.25	4.88	2.98	3.92	3.58	4.21	4.65	2.49	3.49	6.53
AT1G30590	13	11.56	15.98	14.57	14.62	15.51	11.82	9.34	11.83	16.76	19.08	15.16	19.68	17.9	17.13	22.1	20.05	22.03	21.2	19.02	16.42	16.84	16.72	16.68	19.83	22.74	20.03	29.67	34.75	25.38
AT4G14190	7.17	5.34	4.95	6.67	7.91	5.75	9.12	7.83	7.38	7.77	7.57	6.64	1.85	2.42	2.85	3.6	2.67	1.98	9.79	8.36	8.79	7.74	8.31	6.25	9.57	5.29	7.82	7.81	8.18	8.15
AT3G02860	10.16	13.47	11.12	16.84	13.81	15.9	13.17	12.46	12.14	19.5	17.46	16.69	13.47	13.31	10.75	14.23	15.87	19.86	7.78	7.03	6.71	7.97	6.9	6.27	11.71	13	16.09	17.31	19.32	17.75
AT1G29070	278.26	454.19	287.15	161.24	94.92	105.75	101.96	81.5	108.3	40.24	32.39	60.73	76.28	78.6	76.27	29.26	39.18	39.28	92.92	77.71	95.39	61.15	69.22	61.9	65.08	76.81	74.46	27.31	19.85	20.56
AT1G29060	10.54	12.04	6.52	9.02	11.9	14.39	4.52	5.32	5.41	8.21	11.07	6.3	10.61	12.15	10.74	15.36	15.91	16.71	4.32	6.04	4.06	7.76	7.61	9.51	9.07	11.83	16.06	23.01	30.38	34.27
AT5G44930	5.71	3.2	5.41	6.44	7.03	8.18	0.83	0.66	2.47	2.4	2.76	3.39	3.92	4.47	3.8	2.46	3.53	3.54	1.21	2.02	2.46	3.48	4.16	5.36	0.72	1	1.72	2.01	2.2	1.81
AT1G66260	49.05	48.68	56.77	41.91	48.19	65.8	56.34	57.63	56.97	53.7	64.49	64.45	33.44	38.85	30.82	39.36	37.2	39.91	29.4	42.06	28.03	32.5	30.72	32.53	48.75	54.07	52.28	67.14	79.64	67.7
AT5G66140	26.24	35.79	26.86	23.21	20.06	32.8	20.38	19.29	23.81	20.69	26.67	23.74	26.26	26.21	29.71	26.48	24.21	24.7	10.83	13.24	15.71	10.5	12.71	12.28	30.92	25.17	29.12	41.86	36	36.11
AT2G28910	78.52	100.19	127.56	105.72	123.73	143.19	62.34	60.39	63.38	71.28	77.46	73.7	69.61	69.16	66.15	76.19	70.57	72.58	111.08	123.56	120.92	117.81	134.48	113.57	62.39	68.46	84.64	82.16	74.19	72.16
AT4G22280	1.12	0.3	0.46	1.46	1.51	1.41	3.04	3.01	4.33	4.15	4.61	7.3	5.13	3.53	4.58	5.88	5.01	5.01	3.52	5.73	3.39	4.98	5.48	5.49	3.09	4.35	3.9	8.94	8.21	10.5
AT5G40080	5	7.47	8.16	8.2	6.54	6.71	0.82	2.02	1.68	0.86	1.67	1.13	1.2	1.07	3	0.88	1.82	2.23	4	6.23	4.89	6.11	8.84	5.83	3.26	3.23	3.74	2.56	4.87	5.96
AT2G07715	0.81	0.49	0.32	0.68	0.36	0.68	0.53	0.79	0.59	0.5	1.18	0.57	1.72	1.79	1.35	1.73	2.03	1.71	1.73	1.82	1.08	2	2.09	1.77	0.7	0.84	0.87	1.14	1.75	1.52
AT5G01610	2.64	6.82	4.58	7.27	6.16	7.13	2.69	2.54	1.86	4.07	4.2	4.12	1.58	1.51	2.45	1.22	2.24	0.95	8.59	9.48	8.74	10.04	6.26	10.73	1.13	1.3	1.64	4.48	7.33	8.45
AT5G40820	0.21	0.1	0.44	0.32	0.36	0.47	0.24	0.17	0.37	0.29	0.26	0.24	0.29	0.28	0.19	0.5	0.27	0.45	0.69	0.78	0.8	0.93	1.4	1.43	0.39	0.32	0.52	0.55	0.22	0.2
AT4G21860	161.45	193.36	137.44	138.31	126.92	115.18	145.13	120.52	134.3	132.45	129.19	133.4	80.15	82.76	82.67	78.13	86.36	81.14	116.27	105.57	131.73	102.06	124.73	108.39	171.39	155.33	176.88	128.68	128.32	131.2
AT1G64510	279.44	376.53	299.17	213.88	121.97	166.75	301.83	294.08	375.63	166.76	110.94	209.71	147.94	147.53	154.32	71.29	79.06	65.18	128.58	120.95	143.64	85.53	98.41	106.08	348.8	343.51	323.11	109.55	121.64	136.82
AT4G04402	0	0	0	0	0	0	3.06	4.09	2.54	3.2	3.57	4.19	2.33	0.66	1.16	2.19	0.45	1.53	2.89	3.93	5.35	3.65	4.72	4.94	3.03	1.53	3.53	1.15	2.01	0.98
AT5G23520	7.21	4.5	7.78	10.12	9.36	10.75	2.07	1.84	2.4	2.05	2.11	2.1	12.71	13.16	14.38	12.8	15.26	15.22	17.71	16.42	10.38	11.62	14.97	14.96	12.38	13.04	11.99	14.71	23.65	28.63
AT5G03970	5.76	4.03	5.61	5.83	6.02	6.87	2.99	1.95	2.71	4.47	5.44	4.87	4.66	3.94	4.33	6.61	6.24	5.49	4.12	4.68	3.85	4.69	5.17	3.72	4.94	7.27	6.82	8.93	10.02	8.74
AT2G05630	15.01	11.26	11.1	28.58	22.12	46.19	11	9.83	13.68	26.52	34.57	27.83	10.59	11.62	9.6	15.35	20.02	18.03	12.86	10.34	9.17	25.46	26.57	19.92	34.47	30.77	42.34	57.22	90.01	95.5
AT2G32180	14.13	20.58	19.64	10.03	8.38	10.98	31.28	22.04	41.17	13.47	15.84	32.63	30.12	40.88	30.57	16.49	24.02	15.77	65.32	77.52	98.67	59.47	72.86	52.61	39.03	44.69	45.14	21.99	47.38	57
AT3G50520	13.17	16.55	16.69	19.83	15.73	17.18	7.54	8.74	6.96	6.9	7.76	9.55	12.66	14.03	12.45	13.06	15.7	14.39	14.07	18.15	16.41	20.68	17.85	15.27	8.79	8.62	9.85	5.96	11.08	11.72
AT1G59950	0.1	0	0.2	0	0	0.13	0.13	0	0	0	0.1	0	0	0	0	0.34	0	0	1.73	1.76	1.4	0	0.56	0.8	0	0	0	0.75	0.13	0.6
AT2G21370	18.13	22.91	24.46	30.38	29.89	17.47	10.25	8.93	12.25	7.95	11.35	11.04	8.49	9.27	9.17	8.15	10.21	7.04	7.77	7.61	10.37	11.39	12.72	8.89	12.08	10.3	9.44	10.78	11.21	10.75
AT2G25590	1.71	0.33	3.58	3.38	6.72	6.19	0.88	1.05	3.11	6.15	6.5	6.44	3.26	3.39	3.03	3.86	3	4.13	0.63	0.81	0.62	1.4	0.91	0.95	2.56	2.64	2.8	11.08	12.93	10.21
AT3G03070	93.42	109.57	83.75	99.64	84.21	93.13	56.47	63.45	68.01	55.99	69.91	74.78	69.75	68.17	69.35	57.1	67	60.45	86.03	88.77	87.67	88.59	106.97	94.97	90.6	87.36	98.1	108.94	133.9	142.3
AT4G15640	6.97	4.54	6.02	7.36	3.83	3.26	4.67	5	6.09	2.65	3.64	3.43	7.5	7.06	6.82	4.08	4.42	4.1	3.93	2.43	4.04	1.22	1.65	1.08	8.89	7.12	6.7	10.01	10.48	8.53
AT5G52870	14.87	8.15	7.87	14.78	14.72	12.08	4.82	4.82	3.48	7.25	7.04	5.19	3.52	2.04	2.06	2.7	1.45	2.61	7.34	8.61	4.82	8.06	6.05	5.14	4.52	3.31	2.98	3.9	4.95	4.75
AT4G38495	14.35	13.27	8.49	9.28	7.7	12.55	4.36	3.02	3.52	5.08	8.4	10.62	12.5	10.9	12.15	16.84	17.31	18.97	18.66	12.67	12.2	24.81	23.68	20.6	4.22	2.9	8.39	9.6	11.23	13.1
AT1G26160	19.69	17.75	16.62	16.12	15.73	16.01	18.69	14.57	17.86	23.12	17.48	20.66	20.1	21.86	18.56	20.43	21.15	17.96	18.86	19.23	19.92	17.09	19.03	20.83	28.38	26.32	27.26	24.57	30.83	30.45
AT2G45920	1.73	1.98	2.61	2.33	2.03	7.66	6.16	6.98	11.52	12.21	13.58	18.6	1.84	2.11	1.94	3.33	2.56	2.66	0.74	2.05	0.85	1.48	2.18	1.25	4.16	5.01	6.39	5.34	8.4	7.59
AT3G23340	6.5	7.98	8.04	11.81	15.04	12.87	10.77	12.94	10.37	17.71	20.13	19.45	5.71	5.94	5.92	10.82	10.54	11.73	5.5	5.24	6.91	10.27	10.63	10.29	8.76	7.62	8.94	22.13	29.24	33.57
AT5G07690	19.81	19.4	11.84	14.68	15.42	8.11	52.97	67.64	42.86	11.81	9.14	20.96	7.37	6.9	7.41	7.74	7.8	6.79	13.9	6.6	12.5	6.51	8.75	2.7	18.49	17.35	16.8	3.56	2.86	2.49
AT1G43160	0	0.19	0.11	0	0.43	0.41	0.14	0.13	0.13	0	0	0.19	3.99	4.03	5.66	0	0	0	0.34	0.62	0.1	0	0	0	0	0.74	1.71	0	0	0
AT4G32460	29.33	30.8	33.97	5	4.02	14.67	39.68	47.35	40.37	9.5	8.04	20.35	42.98	42.03	44.39	12.94	11.34	13.58	20.27	20.68	27.79	7.04	7.35	9.25	13.47	9.62	8.45	7.52	7.64	8.71
AT3G09820	130.1	102.29	121.94	118.84	99.08	94.04	91.41	93.16	108.22	66.53	64.46	83.1	151.13	153.41	151.92	138.78	148.18	149.32	138.61	112.6	126.24	123.63	136.59	97.76	143.95	143.44	129.35	146.79	129.65	148.46
AT2G22890	0.71	0.92	3.28	1.24	3.03	3.61	1.48	3.11	5	4.19	4.36	5.43	7.39	7.56	5.64	7.5	7.78	7.94	2.83	2.15	4.04	4.13	4.19	3.51	1.17	2.92	2.91	0.3	0.27	1.21
AT4G15093	2.4	4.9	5.18	6.83	8.53	8.66	3.17	5.01	3.3	8.85	11.07	8.27	4.39	6.29	5.67	8.25	10.52	9.18	5.99	5.81	6.4	7.93	9.98	7.08	3.34	5	4.98	20.71	20.24	24.23
AT1G19485	6.9	4.52	6.7	7.01	7.91	6.1	2.91	3.12	2.69	4.06	3.2	3.86	2.56	2.7	2.34	3.77	2.21	2.33	3.73	4.55	3.24	2.68	3.5	3.65	3.71	3.48	3.13	4.48	3.8	3.5
AT5G39850	10.76	9.5	8.35	6.16	9.43	11.07	7.89	4.43	9.14	11.2	21.23	15.71	9.12	9.36	10.39	16.17	15.61	16.37	12.56	11.41	8.07	11.52	13.91	10.68	22.56	19.35	16.57	42.84	65.69	77.31
AT1G65540	21.21	11.93	25.23	26.17	39.09	35.2	13.24	16.61	17.75	18.15	19.36	15.99	24.22	24.63	25.15	26.26	24.38	29.04	29.9	27.9	23.72	18.32	21.43	23.95	7.68	3.91	6.29	12.03	7.96	8.23
AT2G20060	16.05	14.54	12.6	18.81	14.16	12.1	11.32	7.94	9.36	6.3	10.79	7	10.25	11.88	9.77	7.91	9.34	8.69	13.56	11.35	11.77	8.62	9.7	7.02	15.15	13.72	13.62	25.4	20.35	23.21
AT4G00290	6.92	7.23	9.06	8.42	10.97	9.14	5.04	4.92	5.14	4.51	5.15	4.78	3.51	5.62	5.67	3.85	3.47	4.08	4.59	4.71	3.53	3.04	3.96	3.35	4.1	4.81	6.82	6.65	7.08	6.98
AT5G67500	61.41	51.76	62.11	54.21	59.68	52.9	43.51	39.09	51.71	32.47	49.99	40.75	80.19	78.87	81.37	69.22	72.12	68.81	79.68	68.61	64.34	65.11	68.13	68.57	61.22	62.88	64.71	78.97	69.03	60.12
AT3G06470	14.2	25.03	24.47	18.02	19.88	24.24	3.17	7.12	9.6	7.96	9.97	8.38	12.33	12.42	14.9	14.03	10.21	14.17	7.63	9.12	10.36	6.74	7.13	8.42	4.38	7.83	8.14	7.06	6.38	4.85
AT4G37150	1.15	1.42	0.32	1.59	1.56	0.79	1.93	1.23	0.5	0.91	0.81	0.66	12.87	12.79	13.34	8.65	9.38	7.32	1.23	0.76	0.58	0.71	0.35	0	9.19	14.05	22.12	4.85	12.39	16
AT1G35470	9.28	9.24	8.66	12.61	11.06	10.41	6.76	6.01	5.1	9.01	8.46	7.43	7.26	9.13	7.82	10.62	9.43	8.95	9.44	8.69	7.97	9.7	11.96	9.04	9.31	10.03	9.26	17.29	23.37	23.93
AT5G02590	8.38	7.95	7.25	7.92	10.34	4.61	10.09	6.9	9.69	4.99	7.1	6.59	9.18	11.78	10.06	6.75	5.89	7.07	2.86	2.13	2.71	1.56	1.58	0.96	8.74	8.26	6	16.75	14.82	11.94
AT2G14910	133.34	94.35	96.24	85.79	92	97.9	79.72	63.75	54.91	52.2	50.92	53.97	71.59	74.4	74.08	67.45	65.14	66.23	94.53	98.34	95.24	56.77	67.67	60.25	98.93	99.32	100.33	105.89	133.04	135.61
AT3G45638	0.23	1.15	1.39	0.91	2.17	2.59	2.09	1.46	1.9	1.68	2.78	2.53	0	0	0	0	0	0	0	0	0	0	0	0	0.95	0.68	1.31	0.99	1.44	1.23
AT1G22430	25.25	19.89	29.06	22.32	22.95	17.88	44.34	39.1	39.51	47.05	30.78	38.61	31.04	28.98	29.9	26.68	28.53	26.09	37.53	35.3	36.77	43.08	44.18	38.62	58.27	51.28	47.06	40.15	61.76	54.03
AT2G28940	4.43	7.56	10.66	11.89	16.08	27.13	5.41	10.51	15.41	19.94	26.07	24.53	18.66	14.59	18.81	18.45	16.31	15.32	2.75	5.05	2.48	4.5	5.44	5.87	6.28	9.13	10.52	40.37	45.12	44.85
AT5G45040	9.88	13.07	14.17	6.47	4.85	8.59	37	37.93	51.02	34.7	25.8	62.73	12.8	9.65	8.93	6.67	2.69	2.65	11.51	10.78	14.65	10.21	11.39	10.96	9.1	11.51	14.63	0.96	0.5	1.09
AT4G15500	1.85	1.28	1.54	2.61	3.24	1.09	2.35	2.6	2.87	2.23	1.73	2.55	3.78	3.3	2.81	2.64	1.82	1.95	1.77	1.92	1.19	1.41	1.3	2.24	4.56	2.06	3.09	8.26	6.55	8.19
AT3G59760	14.73	15.57	19.18	22.55	23.45	24.21	17.07	21.42	19.23	15.87	19.75	19.95	9.9	10.15	9.1	12.99	12.32	11.26	16.35	17.48	16.72	12.53	20.99	18.89	18.79	22.45	21.67	23.76	27.27	26.15
AT1G62930	2.22	2.17	3.28	2.33	2.57	2.46	2.57	1.49	2.65	2.29	1.28	1.72	3.23	2.17	2.83	2.15	2.26	1.51	0.53	0.36	0.25	0.24	0.1	0.22	2.6	2.32	2.12	2.43	3	2.08
AT4G23260	23.53	14.38	17.9	27.78	34.87	27.41	2.43	3.2	4.55	9.97	11.21	6.73	6.42	6.5	5.91	7.73	6.98	8.12	24.09	33.53	18.1	17.13	14.18	21.34	21.65	19.62	22.64	23.86	27.01	14.94
AT4G04760	0.49	0.38	0.14	0	0.56	0.09	0.37	0.41	0.25	1.04	1.69	1	0.38	0.4	0.5	0.78	0.59	0.88	0.07	0.1	0	0.47	0.15	0.61	0.51	0.55	0.48	3.73	5.5	3.42
AT1G63855	3.14	3.26	2.67	4.81	4.94	4.8	3.54	5.61	5.17	4.3	5.39	6.51	0.63	3.45	1.48	2.45	2.61	1.96	0.93	0.63	1.54	0.75	0.48	0.51	4.58	5.73	4.36	5.54	9.93	7.52
AT1G66960	0.33	0.2	0.96	1.53	1.89	8.17	0.44	0.22	0.93	2.48	3.12	4.03	8.87	9.14	8.87	6.6	5.17	5.69	2.09	3.37	0.71	0.1	0.04	0.11	0	0	0.08	0.11	0	0.09
AT4G16890	34.13	14.36	66.65	49.23	77.27	77.77	2.73	1	0.75	1.06	1.24	0.88	0.03	0.17	0.27	0.28	0.35	0.36	15.25	18.56	11.56	10.67	13.02	15.32	11.07	14.12	11.67	13.66	10.67	8.55
AT4G15570	3.57	2.83	3.22	2.76	3.6	2.91	2.51	2.11	2.54	3.07	2.28	3.09	1.94	2.05	1.99	1.87	1.57	1.14	1.85	1.85	2.29	0.97	1.16	0.88	2.89	2.45	2.18	3.12	3.42	4
AT1G74410	3.76	4.52	4.13	7.5	10.75	8.82	3.77	3.89	4.92	12.14	14	11.55	6.38	6.84	5.37	9.81	9.89	8.95	5.64	5.39	4.78	10.99	10.23	8.53	5.42	4.59	6.94	18.96	21.16	24.22
AT1G14210	12.48	12.33	19.88	8.95	10.04	13.13	12.25	10.14	14.12	9.15	9.46	10.96	13.79	13.22	14.98	6.8	9.19	9.03	14.72	15.07	12.2	12.54	11.66	9.46	3.31	1.08	2.37	2.77	3.55	3.15
AT2G47710	151.75	149.62	109.12	173.45	177.74	147.8	69.36	69.86	59.59	132.39	143.65	113.4	52.84	63.19	60.34	106.37	135.61	107.28	154.18	129.53	111.67	246.09	222.77	190.24	66	69.14	63.22	130.48	146.04	168.61
AT5G60430	1.52	2.99	3.49	3.35	4.59	6.27	5.09	8.99	9.77	12.32	14.48	15.63	4.04	4.45	4.56	6.15	4.27	4.43	4.37	6.1	3.42	8.16	5.51	6.58	7.92	13.89	12.01	17.89	31.24	31.42
AT5G50650	3.26	4.38	5.38	3.51	4.79	5.86	0.38	0.76	0.69	1.2	1.48	2.09	0.87	1.24	1.13	1.06	1.46	1.72	0.85	0.73	1.6	0.98	1.69	1.21	0.98	1	0.91	1.73	3.1	3.93
AT3G28540	23.52	18.16	18.9	49.63	65.56	38.94	10.53	8.48	7.15	25.18	26.96	9.31	7.63	10.03	9.34	15.46	12.08	16.74	10.48	11.29	5.34	3.65	3.52	4.15	26.06	24.38	26.36	55.42	53.22	35.16
AT2G42640	0.64	0.57	0.9	1.32	2.02	1.42	0.4	0.57	0.72	0.59	0.95	1.22	1.77	1.75	2.07	3.6	2.19	2.38	0.88	0.98	1.07	0.81	1.08	0.77	0.9	1.15	1.37	3.75	2.97	3.88
AT5G03350	82.96	123.77	83.86	269.03	226.39	138.64	37.28	32.29	62.19	166.73	97.02	55.1	74.97	75.71	79.63	81.1	70.97	78.85	0.95	0.29	0.55	0.27	0.77	0.88	6.81	5.66	6.77	6.94	2.57	2.6
AT3G50110	1.99	1.95	2.7	1.66	2.34	2.52	1.08	0.91	1.6	0.79	0.67	0.86	2.56	2.27	2.03	1.96	2.46	2.41	2.31	2.29	3.23	2.16	2.5	1.83	1.27	1.58	1.38	0.45	0.62	0.55
AT4G02540	3.66	2.1	8.68	5.54	7.76	9.8	0.1	0	0.09	0	0.04	0.03	0	0.12	0.04	0.09	0	0.18	0	0.08	0.03	0	0.04	0.07	0	0.07	0.04	0.11	0.15	0
AT4G10140	9.24	10.23	13.63	10	10.66	13.35	4.25	5.62	7.31	7.28	8.76	9.44	9.52	8.88	10.02	7.42	7.7	9.54	11.77	14.6	11.79	19.81	17.41	20.44	4.06	5.92	5.08	9.96	11.28	14.72
AT1G24800	5.88	1.16	3.07	5.13	3.64	5.41	0.4	0	0.07	0.05	0.06	0	2.62	3.14	2.5	3.25	3.43	3.01	0	0	0	0	0	0	2.11	2.48	1.96	3.38	4.77	5.19
AT4G01940	56.19	72.06	67.19	105.95	84.51	103.66	32.01	36.42	43.88	72.68	79.19	79.86	25.1	22.48	20.2	30.42	36.78	30.11	56.1	56.57	67.25	100.73	107.97	96.87	37.25	35.75	46.8	60.22	95.3	110.25
AT4G00585	60.48	90.86	61.8	76.48	52.08	67.69	27.98	23.1	33.78	21.07	31.72	32.42	27.75	28.14	26.26	22.78	29.77	24.3	33.04	25.36	23.75	30.13	31.73	26.86	24.45	25.26	33.14	34.02	46.47	50.48
AT2G18440	69.88	43.99	92.11	141.38	185.17	189.56	19.49	19.72	27.75	74.51	64.13	79.99	43.98	36.03	35.91	54.13	59.72	54.69	28.14	35.98	34.29	65.74	57.29	70.04	28.62	26.11	31.53	128.86	125.2	83.37
AT4G15660	12.74	7.31	5.62	0.19	0	0	0.25	0.23	0.69	0	0	0	12.91	12.32	10.43	0.22	0.6	0	0.82	2.1	0.53	0	0	0.19	0.2	0	0	0	0	0
AT1G64690	1.7	1.23	2.05	1.46	1.72	1.83	0.34	0.6	0.2	0.94	0.41	1.23	1.4	1.17	1.33	1.83	0.93	1.35	1.27	0.86	0.71	2.99	2.93	2.43	0.8	0.5	0.68	0.13	0.11	0.36
AT5G37400	1.12	0.75	0.63	0.34	0.46	0.92	0.77	1.26	1.51	0.77	0.99	0.88	1.28	0.78	1.46	0.99	0.87	0.85	0.05	0	0	0	0	0.05	0.25	0.19	0.17	0.15	0.38	0.04
AT3G48710	8.05	7.83	10.95	14.87	15.65	13.06	9.93	8.58	9.35	14.82	15.48	10.31	3.57	5.47	5.62	6.26	8.44	7.34	13.42	14.45	10.73	16.64	16.67	13.35	13.7	14.7	14.33	15.59	21.22	21.02
AT1G27580	0.36	0.4	0.54	0.18	0.96	1.12	8.33	7.52	15.31	2.95	10.73	4.82	9.08	12.08	9.84	5.43	9.35	7.49	0.29	0.13	0.25	0.36	0.4	0.17	1.39	0.18	0.2	1.06	0.81	0.38
AT2G43375	1.98	0.67	1.12	1.31	0.83	1.02	2.53	1.02	1.33	4.88	2.22	3.85	1.08	1.83	1.56	3.36	3.03	1.87	1.06	0.72	0.28	1.75	1.78	1.15	4	4.33	4.44	7.29	13.9	11.02
AT1G52780	5.51	4.92	10.81	10.73	17.73	16.53	1.41	1.87	2.11	2.02	2.49	1.64	7.46	8.13	6.45	6.82	5.61	6.3	1.94	2.62	1.88	1	1.41	1.89	5.06	6.87	7.23	10.72	9.59	6.03
AT1G64240	0.04	0	0	0	0	0	0	0	0	0	0	0.04	0.64	0.48	0.7	1.46	1.04	0.46	0	0.03	0	0	0	0	0	0	0	0.06	0	0
AT4G27380	27.29	24.37	17.21	19.58	17.39	19.92	9.72	4.85	4.48	2.37	7.3	5.42	4.12	7.42	6.76	5.09	7.88	5.36	26.33	20.32	18.44	18.74	25.27	18.32	22.85	27.02	22.26	26.69	46.49	54.55
AT5G62300	179.08	248.05	170.74	128.65	85.8	129.91	169.67	143.03	187.84	139.79	152.91	171.31	143.1	158.47	153.22	110	133.95	118.05	102.04	81.11	81.4	75.15	73.73	63.51	60.96	63.28	58.18	83.15	95.77	98.46
AT5G44080	10.77	10.07	11.37	13.61	18.84	15.32	7.57	8.8	7.15	16.11	18.06	12.96	11.63	10	11.69	17.22	15.63	16.71	6.99	7.46	6.76	7.53	8.14	6.43	5.91	7.63	6.73	9.99	9.95	11.03
AT4G36640	15.48	8.41	4.8	14.91	20.87	6.97	15.59	12.03	8.01	21.05	21.19	9.4	6.53	5.77	7.06	14.75	12.89	11.71	18.74	12.07	8.71	16.22	16.12	10.09	24.15	18.02	14.89	48.22	56.22	47.9
AT5G45130	34.39	34.17	37.8	41.31	50.82	66.91	10.51	15.17	18.49	21.01	32.24	35.2	40.05	42.93	41.19	58.25	65.45	56.34	16.02	19.6	14.48	20.77	27.27	25.31	33.79	46.72	48.95	83.17	111.81	140.71
AT1G32090	3.18	0.87	7.39	2.6	2.55	6.5	5.22	3.44	5.55	4	3.5	6.48	10.57	11.68	10.59	12.92	10.03	11.39	3.09	3.11	3.82	4.09	4.32	7.79	2.27	2.82	2.32	1.6	0.97	0.73
AT2G46080	29.8	13.76	10.59	24.65	23.11	19.11	19.93	15.65	15.78	25.8	26.24	18.74	17.61	19.75	15.7	20.93	25.08	25.49	23.74	20.15	17.55	25.24	25.26	21.32	30.53	18.71	19.15	61.86	66.12	62.02
AT3G11890	7.8	4.93	8.8	6.73	9.06	8.08	9.45	9.68	7.98	11.33	11.92	9.15	10.01	9.23	9.53	11.41	11.09	11.79	2.7	4.09	3.34	3.11	3.16	2.4	7.89	11.19	14.11	10.37	10.66	8.04
AT2G39110	0.76	0.23	0.26	0.13	0.77	0.56	1.68	2.09	2.66	4.37	6.12	7.07	4.82	2.83	3.21	4.82	4.8	5.15	2.79	4.85	2.7	4.72	4.38	4.25	1.46	1.76	2.9	7.5	7.94	6.32
AT4G19100	23.7	37.19	25.94	16.57	14.25	16.59	12.97	13.57	15.17	6.08	6.66	8.24	30.2	28.64	25.2	23.71	24.75	25.6	24.24	25.76	29.06	23.87	28.03	22.44	14.59	15.76	16.6	4.04	12.24	15.73
AT5G28540	79.79	52.38	73.28	92.49	107.87	131.27	62.7	55.67	67.18	72.24	130.7	86.44	39.27	41.7	45.09	48.53	43.9	42.48	63.3	64.8	49.9	33.21	40.96	38.91	67.1	70.13	62.5	189.59	159.54	155.7
AT1G50260	3.92	2.47	4.76	6.42	5.15	5.29	5.72	5.04	4.09	8.05	8.1	5.89	4.87	4.89	4.43	6.94	6.36	7.23	6.22	5.1	4.9	5.91	6.15	4.91	9.39	7.47	8.52	10.21	11.82	9.65
AT5G04710	18.78	11.66	18.21	18.01	19.77	17.88	9.78	9.87	11.98	10.51	11.03	11.8	21.5	19.78	20.25	16.95	19.69	22.94	21.68	18.67	21.51	19.96	20.78	19.61	15.23	13.38	11.27	15.25	11.81	12.17
AT5G43820	1.13	0.05	0.89	1.44	1.2	1.35	0.39	0.77	1.28	0.98	1.44	1.13	0.98	0.81	0.64	0.94	0.74	0.57	0	0.17	0.16	0.24	0.07	0.12	1.61	1.17	1.42	3.37	2.78	2.17
AT1G08760	3.84	2.91	4.12	5.75	8.36	6.67	4.5	5.31	4.36	8.18	8.23	6.62	2.25	2.64	2.87	3.99	3.55	3.5	5.44	5.7	5.6	7.43	6.66	5.93	3.17	2.55	3.16	4.87	4	4.16
AT5G38360	5.02	4.25	8.17	6.75	5.75	7.78	0.8	2.68	2.45	1.86	2.14	2.61	1.25	1.39	1.73	1.55	1.6	1.45	2.44	2.54	2.87	1.85	2.45	2.24	2.38	2.7	4.25	3.52	3.56	3.74
AT5G08420	40.22	29.2	38.52	33.51	33.23	29.99	35.3	31.53	32.91	35.68	31.26	32.29	38.86	40.56	40.76	32.91	35.87	35.74	44.39	43.39	37.22	36.52	38.2	30.08	45.85	54.39	46.32	54.08	51.08	54.75
AT3G19520	14.87	14.3	18.65	22.43	21.62	26	2.27	2.27	3.61	5.86	6.31	5.59	13.43	17.21	14.96	17.76	23.95	17.72	17.03	20.85	17.75	28.92	34.01	28.14	14.87	17.01	18.97	24.74	39.69	46.3
AT4G37710	0.16	0	0.16	0	0	0	0	0	0	0	0	0.29	1.39	0.9	1.14	0.18	0	0	0	0	0	0	0	0	0	0.31	0	0	0	0
AT3G10670	61.23	50.34	47.44	59.21	52.01	38.39	46	43.07	41.38	38.39	36.62	32.6	37.9	40.38	35.73	31.31	31.35	34.63	63.71	62.6	69.51	54.85	55.03	49.42	49.23	44.35	47.67	32.02	31.2	29.44
AT3G62420	10.56	15.77	16.79	22.95	25.69	23.65	4.67	3.71	6.63	8.75	8.69	7.86	5.41	6.33	7.4	12.54	10.85	11.5	6.67	7.21	6.53	9.15	13.94	14.16	7.24	9.73	11.25	6.32	14.81	13.46
AT2G47750	3.39	3.59	4.5	2.15	1.59	0.69	1.43	2.65	1.84	1.28	1.14	0.9	1.19	1.03	1.25	0.97	1.76	2.01	3.24	3.08	5.67	3.11	3.06	3.02	7.83	9.32	8	1.69	1.12	1
AT4G13575	28.11	38.67	50.54	43.02	17.97	23.89	8.6	5.47	4.93	2.84	1.16	2.04	4.23	3.8	2.72	2.11	2.18	1.9	7.11	9.17	11.41	6.65	6.06	4.58	18.34	31.25	28.55	7.15	9.51	12.87
AT3G09940	1.7	2.77	8.04	3.29	5.2	10.54	0.34	0.08	0.47	0.31	1.02	0.47	15.51	14.33	14.39	14.73	13.93	14.06	6.4	9.59	1.44	0.53	1.38	0.77	1.3	5.79	7.07	4.59	9.75	8.95
AT3G21950	3.75	6.56	6.17	4.24	2.73	3.5	11.56	15.66	12.54	7.87	5.46	6.5	9.95	9.23	9.64	5.93	5.37	5.71	10.57	9.78	14.85	9.81	8.65	9.65	6.65	4.44	4.96	3.91	3.41	2.73
AT3G24517	0	0	0	0	0	0	1.04	1.4	3.79	0.78	2.31	2.5	3.91	4.52	2.86	3.36	2.16	1.57	0	0	0	0	0	0	6.2	3.52	5.42	2.96	2.32	2.52
AT2G17320	11.37	12.8	15.95	14.89	16.32	17.31	16.67	19.02	20.52	24.29	24.83	25.1	26.61	25.28	27.89	26.88	31.73	24.44	12.92	13.91	18.94	16.21	16.64	17.35	15.65	15.34	18.12	22.37	29.64	28.31
AT1G64960	2.33	1.31	2.36	1.93	3.14	2.45	0.17	0.36	0.4	0.14	0.05	0.21	0.99	1.18	0.9	1.14	0.95	1.56	2.93	3.23	2.43	1.68	2.5	1.86	1.46	1.89	1.51	2.05	1.38	0.64
AT3G23570	22.82	38.11	22.9	50.34	53.87	41.27	18.6	23.9	23.79	23.7	31.04	23.11	7.24	7.33	7.39	23.94	28.86	24.13	48.43	56.36	54.03	48.35	63.78	43.22	23.8	26.33	34.38	17.68	32.8	37
AT3G53780	11.26	7.03	8.82	14.19	14.82	17.23	10.29	7.27	10.49	14.28	16.93	15.62	10.55	10.71	9.74	12.09	11.57	11.78	11.72	13.28	7.15	8.86	12.5	10.35	14.37	16.06	16.46	27.93	29.25	22.35
AT3G11010	14.17	7.92	20.92	32.73	55.04	72	2.31	3.8	10.77	6.38	13.6	8.91	0.25	0.23	0.36	0.26	0.15	0.16	0.14	0.17	0	0.04	0.04	0.55	0.07	0.26	0.11	0.54	0.21	0.28
AT5G45480	8.32	5.27	12.42	10.38	11.06	15.91	9.93	12.49	12.01	8.08	10.56	9.6	8.55	8.26	7.02	12.65	12.03	12.74	2.96	1.96	2.89	1.36	1.59	2.08	12.43	17.05	14.67	8.96	10.09	7.69
AT4G33700	6.2	3.58	5.69	7.87	13.45	14.46	9.01	7.34	9.88	19.06	22.56	20.14	12.84	10.76	11.9	19.71	20.16	19.77	5.27	4.15	4.54	5.65	10.65	14.48	12.44	9.2	10.76	24.9	24.44	22.79
AT3G23710	5.87	5.43	5.72	5.34	3.63	5.04	7.19	6.12	9.34	5.01	5.7	7.2	7.05	6.87	7.04	5.52	6.46	5.17	8.87	9.03	9.75	7.69	8.86	7.76	9.01	9.23	13.37	11.42	12.17	13.74
AT1G51965	2.85	2.16	3.71	3.48	4.65	2.84	1.25	0.88	0.6	1.1	0.97	0.5	4.43	4.04	3.18	4.29	4.23	4.99	3.36	3.98	3.36	3.3	2.71	4.71	2.6	4.28	4.21	5.21	5.38	4.91
AT1G47270	7.01	7.48	10.82	10.24	11.15	17.26	1.94	0.94	1.68	6.03	4.23	5.5	6.66	6.38	6.1	8.86	10.78	11.13	6.87	6.77	7.3	20.14	16.15	13.79	1.98	3.06	3.42	4.78	4.94	5.17
AT5G25150	7.68	4.63	8.92	10.91	12.41	10.1	7.47	8.28	8.86	13.59	11.76	13.01	11.55	10.39	9.17	11.61	13.3	9.99	9.16	9.58	9.87	12.29	12.74	9.7	3.77	3.74	4.23	5.86	5.63	4.17
AT5G54400	0.08	0.08	0.17	0.94	1.48	0.53	1.56	2.48	2.52	11.86	7.8	5.18	1.02	1.06	0.71	2.39	2.5	1.47	1.26	1.04	1.48	9.8	4.5	3.73	4.94	2.67	2.79	18.14	17.34	25.29
AT5G65750	11.96	5.04	15.04	15.18	23.74	23.18	13.93	12.18	13.27	24.08	32.74	26	7.38	6.59	6.64	10.72	10.93	12.96	15.22	14.1	14.3	18.96	21.64	19.3	11.71	11.98	11.14	52.36	42.87	41.41
AT5G17870	236.74	399.7	218.95	177.16	114.91	94.38	54.47	49.35	54.18	22.89	22.29	35.59	60.01	55.86	59.05	28.67	32.16	28.96	60.5	45.97	60.03	32.35	34.52	43.36	53.85	54.82	45.19	25.4	26.18	25.94
AT4G30750	23.71	23.77	19.7	22.8	26.2	24.52	23.55	15.95	17.94	35.06	39.02	28.21	18.48	21.78	21.23	29.1	28.93	27.24	22.7	24.07	17.6	25.09	31.18	25.9	25.8	31.94	31.35	49.84	49.24	46.79
AT2G13840	3.8	3.48	3.47	3.42	4.94	5.05	7.05	6.52	7.77	10.27	10.93	9.54	7.8	5.87	7.49	11.49	9.91	9.25	6.44	6.14	4.68	7.77	9.18	4.73	6.22	7.15	7.42	12.84	11.45	12.7
AT5G58930	11.35	7.98	11.03	14.62	25.37	16.4	7.54	10.71	11.12	15.29	19.81	15.36	8.41	9.99	9.76	13.65	15.89	13.98	15.08	13.79	15.89	15.43	20.05	14.19	12.03	15.76	14.71	37.58	35.98	37.19
AT1G65484	0.46	2.03	1.83	0.77	0.21	0.19	14	16.11	21.6	6.35	6.17	3.26	11.19	9.07	13.78	4.93	4.61	3.8	0	0	0	0	0	0	1.55	5.43	4.41	3.34	3.08	10.94
AT1G30320	11.64	6.49	6.15	9.02	8.8	4.83	10.74	7.39	8.39	10.91	7.54	7.51	25.89	24.55	26.33	8.58	7.52	7.76	13.69	13.77	4.97	8.34	9.67	4.25	3.46	2.61	3.53	1.51	2.48	1.67
AT3G08885	0.24	0.11	0	0.24	0.33	1.98	0	0.57	0.43	2.47	1.99	2.39	0.26	0	0.14	3	2.91	3.63	0.39	0	0	0.49	0.4	0.36	0.63	0.83	0.82	5.75	6.1	3.99
AT4G15410	10.94	6.61	7.3	8.87	10.32	9.74	3.91	3.12	3.55	4.99	5.71	7.7	4.5	4.61	3.8	7.36	6.34	6.82	7.76	7.79	7.34	10.06	10.66	10.62	5.34	5.92	5.98	14.43	11.91	12.81
AT3G45620	12.26	14.12	16.57	25.65	33.69	33.79	10.86	17.31	25.43	34.45	52.18	40.92	7.17	8.29	7.4	9.3	11.05	10.15	21.66	24.29	13.6	18.24	19.64	25.61	13.55	19.32	28.24	59.35	72.54	84.43
AT3G47295	82.89	74.14	41.49	106.32	58.06	66.39	55.55	43.77	28.35	63.18	45.09	58.13	32.06	29.47	25.19	59.4	76.8	73.99	0.68	0	0	0.29	0.24	0.42	67.44	77.93	74.93	55.63	91.67	65.6
AT4G30930	8.33	8.69	7.54	7.75	5.62	5.26	8.6	6.71	7.7	4.57	7.77	5.3	8.5	8.66	7.75	5.81	6.41	4.54	9.94	9.65	8.42	5.4	6.52	5.13	10.56	13.04	11.17	11.93	13.04	15.51
AT5G19350	24.2	13.99	17.61	25.9	22.08	18.98	26.55	23.95	25.25	29.72	35.13	30.26	26.05	27.64	24.5	32.94	32.81	30.91	28.18	24.79	24.18	28.51	31.09	28.03	26.81	26.68	29.32	48.44	45.86	57.12
AT1G68680	11.83	16.74	13.08	12.7	13.34	10.59	9.86	11.07	12.16	14.88	14.99	13.11	4.76	4.78	1.8	4.06	3.96	5.47	13.75	15.74	11.86	14.75	14.62	16.77	12.34	12.4	12.13	17.64	25.68	30.22
AT5G49510	25.02	25.73	19.33	24.69	22.88	21.42	13.55	10.71	14.68	10.74	11.19	11.49	13.79	16.68	15.05	12.8	12.42	13.88	26.53	29.99	21.82	21.51	27.35	23	23.76	31.62	28.88	39.15	49.03	67.57
AT3G52280	15.63	13.69	12.47	15.24	16.95	15.35	16.93	16.5	15.32	23.97	23.81	20.57	13.84	15.55	17.04	18.71	19.04	19.89	14.73	17.66	13.95	16.99	13.65	13.67	17.04	18.42	20.02	27.03	26.81	24.84
AT5G45760	3.5	4.26	6.29	6.68	10.56	8.66	2	2.41	2.1	3	3.47	4.59	2.58	2.52	2.3	2.49	3.78	3.14	1.14	0.5	0.7	0.63	1.86	1.87	3.49	2.55	3.12	3.17	5.03	5.28
AT5G44720	34.91	63.93	45.55	58.8	52.89	54.7	34.51	42.29	31.39	20.58	18.71	24.13	33.21	33.26	32.15	20.94	25.69	21.74	32.93	35.13	34.91	28.52	36.43	28.81	70.24	69.11	80.31	34.06	50.27	59.31
AT2G03870	17.01	35.13	21.18	30.19	22.75	28.57	13.36	15.46	19.53	14.35	17.66	17.97	10.26	12.29	12.85	11.06	15.34	14.62	6.87	4.12	3.23	6.76	8.32	6.42	8.06	6.59	5.39	7.65	11.04	10.33
AT5G41910	3.91	5.35	7.17	4.22	6.91	7.15	2.84	1.27	2.42	3.51	4.06	2.92	1.48	1.69	0.65	1.83	0.52	1.5	2.74	4.69	2.36	5.46	6.43	5.96	1.69	0.8	0.46	1.01	1.23	1.49
AT5G52540	31.97	17.19	36.1	46.26	36.9	44.7	62.85	64.57	68.11	52.85	54.12	68.13	60.38	66.11	67.78	44.83	50.34	49.37	44.26	41.45	37.12	36.11	35.4	38.69	73.42	66.46	62.88	87.34	65.46	60.36
AT1G55730	5.85	3.03	7.79	7.67	9.27	10.19	1.54	1.44	1.88	2.89	4.16	2.84	1.96	2.55	2.69	4.26	3.69	3.79	1.52	2.06	1.64	2.47	3.1	3.95	1.7	1.76	1.69	4.87	5.76	4.93
AT3G48115	17.25	23.21	16.95	25.01	24.42	25.82	7.83	4.61	7.49	19.16	12.21	13.73	7.13	6.14	6.85	12.46	8.46	7.3	16.51	12.74	12.45	24.71	26.41	17.98	14.16	15.33	14.97	19.69	27.54	22.13
AT1G22880	3.03	1.69	4.26	2.39	3.16	3.37	1.44	1.22	0.71	1.17	1.15	1.25	0.98	0.85	0.95	0.56	1.04	1.66	3.48	2.69	3.69	3.42	3.45	4.13	1.25	1.22	1.02	1.84	1.67	1.3
AT2G24395	20.78	30.84	21.18	25.16	14.67	12.31	22.94	24.57	16.61	16.13	6.06	13.12	13.84	18.77	20.15	10.84	13.05	9.13	0	0	0.15	0	0	0	29.51	27.89	24.42	10.96	20.97	18.02
AT1G69460	45.4	55.47	50.39	64.42	56.65	67.71	44.08	55.5	64.03	75.15	69.11	74.58	40.97	43.86	42.23	43.71	45.89	43.88	37.02	43.5	40.79	42.17	43.58	48.53	58.85	55.12	62.27	81.89	115.44	114.36
AT4G15230	0.05	0.02	0.39	0.16	0.18	0	0.09	0.21	0.32	0.14	0.2	0.14	1.21	1.31	1.11	0.33	0.23	0.32	0.34	0.34	0.21	0.27	0.45	0.18	0.26	0.4	0.57	0.2	0.03	0.11
AT5G02480	49.84	30.56	35.69	60.88	74.57	57.48	24.97	21.81	26.66	37.69	31.44	25.19	17.28	17.5	17.78	36.57	37.42	38.64	48.82	44.56	52.28	81.14	75.72	53.55	56.13	46.58	52.47	48.94	53.78	50.62
AT3G60520	14.84	14.59	15.7	34.84	45.13	32.19	15.81	16.14	24.8	36.69	43.49	37.11	29.42	34.28	26.55	49.22	52.75	57.35	15.12	17.2	22.23	32.74	38.75	37.22	12.1	8.11	10.76	21.32	28.02	27.56
AT1G14290	22.45	18.22	30.83	17.64	9.63	27.34	16.68	18.44	20.11	13.53	7.87	19.6	33.57	30.25	36.49	17.67	18.14	14.76	45.38	49.97	41.8	36.66	34.25	42.29	16.06	18.89	29.53	7.65	9.48	10.61
AT5G37590	2.51	1.54	1.99	3.02	3.1	2.9	1.62	0.63	1.85	1.18	2.28	1.93	1.52	1.46	1.16	2.11	2.16	2.71	2.57	2.4	2.76	3.24	3.38	2.05	4.07	3.27	3.78	4.62	7.01	5.44
AT4G02210	3.29	4.33	4.63	5.6	7.55	6.8	1.16	2.65	1.97	2.38	3.47	3.21	3.01	2.51	3.16	3.34	2.99	2.97	4.23	6.23	6.22	8.36	7.3	6.52	2.99	3.36	2.38	4.49	6.11	6.51
AT3G24490	7.65	3.08	10.29	10.76	12.72	11.13	9.09	9.3	8.08	13.52	12.15	14.18	10.34	8.1	10.25	9.65	10.57	10.41	10.94	12.97	11.83	11.8	11.22	9.93	12.97	14.68	13.17	21.91	21.56	19.29
AT4G00238	7.41	4.91	6.38	6.21	7.36	6.09	5.8	5.49	5.59	9.15	8.83	7.06	6.13	5.5	7.3	8.77	8.1	8.21	5	5.42	6.82	6.69	7.21	5.29	7.66	6.55	5.98	14.8	13.98	16.3
AT3G43810	59.5	83.08	67.04	66.17	61.93	77.29	32.78	37.47	46.7	27.38	34.56	39.32	87.04	84.84	81.93	70.67	80.73	77.26	36.17	37.31	39.25	33.41	44.19	36.38	82.08	70.26	76.57	74.96	107.23	138.16
AT2G03750	63.95	56.94	42.66	82.95	51.89	29.93	30.8	21.97	12.8	30.75	16.45	12.19	10.64	11.51	10.35	16.15	20.36	19.48	27.21	18.52	27.55	27.66	18.96	15.8	80.47	80.49	68.66	49.93	68.61	54.34
AT3G04440	0.67	0.49	0.79	0.79	0.41	0.61	0.08	0.14	0.14	0.05	0.12	0	0.07	0	0	0.07	0.05	0	0.06	0.09	0	0.08	0	0	0.25	0.72	0.76	1.44	0.86	0.72
AT4G09490	2.74	4.61	2.2	2.21	3.2	1.84	5.29	4.93	7.41	3.89	3.02	4.45	4.6	3.54	3.29	3.1	4.12	2.61	0	0	0.17	0.49	0	0.54	3.43	2.16	2.08	3.27	2.37	2.48
AT4G29890	10.26	6.42	12.19	10.92	9.89	14.98	6.8	7.04	5.33	13.1	13.97	12.28	14.46	13.6	13.99	20.35	23.34	18.49	16.25	16.49	15.75	23.44	28.73	23.86	13.91	14.24	14.09	24.98	37.8	36.51
AT3G26080	22.44	26.17	13.9	26.21	22.16	17.25	44.39	38.88	28.17	50.98	41.37	35.84	28.68	29.39	32.22	32.37	39.28	33.18	17.54	13.01	14.78	20.99	14.52	16.6	44.53	33.7	31.25	50.98	76.03	68.42
AT2G38720	0.61	0.5	0.76	0.97	0.34	1.02	0.53	0.89	0.48	0.56	0.25	0.27	0.83	1.38	0.49	0.11	0.47	0.32	2.7	2.64	2.89	1.3	0.73	1.19	1.37	0.55	0.75	0.08	0.39	0.21
AT4G34265	37.49	43	32.27	23.94	19.38	24.78	25.89	22.05	24.87	18.33	16.2	15.82	18.89	25.1	29.68	16.76	15.42	16.68	40.89	44.01	36.74	32.75	33.66	26.9	24.12	22.94	21.91	18.33	22.33	22.48
AT4G00980	1.13	1.88	1.92	1.42	2.28	1.71	0.3	0.26	0	0.04	0.05	0.1	0.25	0	0.14	0.32	0.13	0.09	3.97	5.15	2.08	1.52	2.06	3.38	0.35	0.06	0.26	0.25	0.07	0.05
AT5G51740	4.98	3.74	4.34	5.32	6.79	6.36	3.67	5.07	5.16	4.95	5.7	4.97	6.43	5.6	5.62	5.42	5.02	6.58	1.52	3.43	2.95	3.91	3.88	3.37	6.43	6.36	6.55	8.92	9.46	12.71
AT5G42850	37.41	41.82	41.61	48.35	53.14	71.99	36.74	39.35	37.9	45.1	69.51	67.3	39.9	40.77	45.76	49.32	64.3	52.04	5.03	3.43	3.94	6.72	9.49	9.09	44.69	47.11	41.47	75.84	114.14	138.77
AT2G04350	34.07	18.06	20.38	56.69	54.13	44.9	26.27	16.98	14.82	61.95	57.34	33.34	15.69	13.22	14.46	49.12	45.81	48.39	42.66	32.23	24.76	55.98	52.57	39.66	51.72	49.08	44.92	99.25	100.11	87.84
AT3G06320	11.47	16.11	9.3	16.03	9.52	11.42	13.07	10.35	12.12	6.09	11.79	11.34	9.67	8.3	9.8	8.97	10.46	8.05	14.6	13.43	14.63	10.12	12.73	9.32	18.18	11.31	16.85	28.95	31.23	38.53
AT5G57685	3.72	7.43	9.06	13.67	11.72	11.83	10.55	11.25	8.22	15.48	11.07	12.32	7.67	6.95	6.5	13.01	14.22	12.36	3.62	5.56	6.76	9.59	10.02	12.3	1.88	2.22	0.64	3.03	3.81	5.74
AT1G54160	1.07	0.78	2.14	4.98	10.26	6.57	2.02	2.11	2.15	14.25	17.88	10.29	3.95	3.27	3.92	14.47	14.57	16.61	3.06	1.79	1.9	12.68	13.98	7.73	4.94	6.97	7	28.84	28.67	23.01
AT5G67210	2.66	1.96	3.64	3.17	2.72	2.04	4.14	2.08	3.27	3.31	3.21	2.33	12.64	13.24	12.78	4.01	4.45	2.94	4.39	5.67	2.01	2.94	4.38	1.35	3.37	6.04	6.44	3.97	3.98	3.15
AT5G41070	6.41	4.15	2.61	6.81	5.77	0.84	11.7	8.7	4.55	11.48	7.78	6.45	5.34	4.72	5.45	4.68	6.54	4.03	2.71	3.44	1.85	4.32	1.85	1.64	16.86	9.74	9.29	23.1	20.56	17.44
AT5G20080	36.68	34.78	42	52.26	43.33	42.71	34.41	30.58	37.06	36.11	32.39	33.33	40.5	39.86	39.13	36.37	38.99	35.41	41.2	40.97	40.8	40.19	40.09	42.84	48.05	44.47	46.24	50.43	56.91	58.96
AT1G74640	28.15	27.45	41.3	35.37	38.48	31.04	37.94	42.17	49.93	41.4	35.85	25.86	50.55	46.64	48.41	40.2	35.11	37.12	36	47.89	52.66	28.14	31.72	39.61	15.72	15.3	18.71	13.51	11.57	8.44
AT3G15690	44.73	38.96	43.13	41.84	38.05	37.42	35.48	33.38	34.57	29.45	29.68	28.54	34.12	38.17	33.56	31.3	33.54	33.31	38.63	39.6	44.52	40.08	37.53	44.52	43.87	44.93	43.25	40.8	40.33	39.06
AT1G10790	0.1	0.17	0.1	0.39	0.13	0.12	1.02	0.57	0.69	1.14	1.69	0.96	0.11	0.22	0	0	0.22	0.31	0.21	0.07	0.36	0	0	0	0.4	0	0.22	0.14	0.25	0
AT1G63070	0	0	0	0	0.15	0	0.36	0.39	0.26	0.35	0.53	0.1	1.15	1.94	1.72	0.93	1.11	1.75	1.41	0.76	1.42	1.04	1.53	1.03	0.17	0	0	1.07	0.21	0.33
AT3G24360	0.56	0.38	0.14	1.14	1.61	0.8	1.12	1.49	2.27	2.94	5.19	3.3	1.31	1.44	0.42	2.79	3.12	2.01	0.3	0.3	0.26	1.61	0.85	0.62	1.76	2.09	1.93	4.52	4.46	5.18
AT4G30870	0.76	0.3	1.06	1.36	1.31	1.6	0.5	0.89	1.31	1.06	1.97	1.79	1.25	1.68	1.77	1.86	1.61	1.54	3.51	4	3.61	4.55	3.18	2.94	1.63	1.7	2.12	3.46	2.25	1.68
AT4G00231	5.93	4.4	6.17	5.09	5.83	6.02	3.87	5.33	4.9	7.08	5.44	5.65	6.07	5.43	6.72	5.95	6.03	4.92	2.01	3.61	2.3	3.44	2.27	2.94	6.01	6.5	7.14	7.6	8.92	10.85
AT1G78080	70.96	70.75	73.31	41.36	73.1	72.67	103.28	99.42	88.44	47.82	54.13	49.64	92.88	92.19	99.49	57.9	50.77	54.76	117.35	137.83	112.83	68.31	63.54	70.27	43.75	44.08	38.26	49	58.01	40.31
AT1G53880	6.62	4.98	3.9	7.03	5.71	3.33	1.57	1.75	1.49	1.22	1.21	0.99	2.73	2.78	2.81	1.63	1.82	1.5	1.49	1.44	1.93	1.34	1.6	1.47	2.34	2.31	2.78	1.56	1.94	1.39
AT1G77480	9.29	6.36	9.63	13.64	11.53	11.85	10.63	10.8	9.14	16	15.22	17	10.31	10.68	8.9	18.61	15.68	15.53	9.96	9.8	7.66	12.37	13.57	13.42	12.77	13.23	15.47	21.49	29.44	29.1
AT1G23040	6.58	5.25	3.14	4.9	7.42	5.99	7.24	6.58	4.9	10.97	14.46	8.85	5.91	5.04	5.57	10.85	11.15	8.39	2.07	2.81	1.89	2.18	0.84	3.5	1.58	1.06	1.84	3.54	3.92	5.12
AT4G06536	1.91	5.69	3.65	3.09	2.32	3.86	0	0	0.23	0.3	0.19	0.34	0	0	0	0.22	0.45	0	0.2	0.69	0.18	0.26	1.06	0	0	0	0	0.57	0	0.16
AT4G27390	15.62	21.2	19.88	25.27	29.81	26.58	9.15	7.37	10.46	17.64	21.27	12.8	10.33	8.9	11.66	14.53	15.55	13.9	18.4	18.15	25.08	30.18	31.69	27.78	19.17	18.58	16.39	24.99	32.89	36.25
AT1G29930	20803.2	28913.8	24192.6	19982.4	17639.9	25273.5	23475.7	21904.9	26019.7	20395.5	19050.8	26805.4	27329.1	29138.6	28273.9	24202.4	21653.5	23986	13549.3	13777.4	19298.5	16826.9	18980.9	20871.4	16758.9	16921.5	17087	7071.63	6481.76	6143.5
AT3G23110	8.4	2.17	3.47	8.55	12.54	9.53	0.15	0	0.05	0	0	0	7.12	5.14	6.3	6.41	4.75	6.42	4.82	4.45	2.18	0.89	1.73	1.57	3.65	6.94	6.56	10.84	9.74	7.84
AT5G38520	122.34	158.63	117.82	143.4	100	65.37	220.98	232.7	197.63	185.48	132.86	147.47	118.87	114.58	121.5	95.72	117.68	95.99	197.53	188.05	233.76	204.77	192.13	180.4	186.34	166.67	152.5	53.82	61.19	59.64
AT3G58150	0.26	0.12	0.13	0.13	0.54	0	0	0.31	0.16	1.04	2.7	1.67	0.29	0.3	0	0.6	1.34	0.84	0.14	0.67	0.37	0.54	0.44	0.13	0.28	0.52	0.15	3.56	3.96	3.59
AT3G01910	75.95	67.63	65.75	84.47	83.8	85.14	65.76	65.79	75.61	87.76	90.85	87.33	77.49	79.45	79.75	84.42	81.62	92.13	62.9	58.53	61.86	72.62	74.21	76.51	84.54	74.92	80.86	106.44	102.16	95.74
AT4G37130	7.32	5.61	6.67	5.24	6.51	6.16	5.4	4.99	5.14	5.32	5.39	4.96	9.44	7.45	8.16	9.79	7.67	7.9	6.37	4.25	4.44	4.27	3.97	2.96	9.04	10.95	8.7	10.06	8.76	7
AT3G29180	9.34	6.03	8.69	8.28	7.79	7.72	9.92	9.17	9.09	12.54	9.24	10.74	8.34	8.46	8.48	9.33	9.49	9.35	10.25	11.28	11.92	9.03	8.52	10.8	4.77	5.08	6.53	5.57	4.07	5.18
AT1G01630	28.53	26.23	25.95	31.98	29.86	24.57	16.54	18.64	18.78	18.47	20.16	18.5	22.3	26.7	24.13	23.54	26.91	24.82	28.56	25.02	29.56	33.12	26.71	31.21	18.43	19.97	19.22	37.71	39.37	39.86
AT4G26455	7.39	5.99	7.97	9.78	11.52	12.18	8.29	8.67	7.28	10.32	10.72	11.04	9.09	8.6	8.64	8.81	8.86	9.99	7.04	6.37	6.07	4.85	4.27	5.1	8.81	9.7	9.51	13.41	20.24	17.07
AT4G02220	11.78	6.26	8.34	8.27	9.52	12.87	3.9	2.27	3.33	2.92	3.21	2.88	3.12	2.98	3.01	2.96	3.54	1.9	18.05	17.37	10.38	6.91	8.65	10.01	3.32	3.03	4.22	3.56	5.91	6.42
AT1G66940	18.62	28.07	46.72	22.46	35.38	46.11	5.41	12.09	18.65	8.17	7.41	20.57	64	63.31	61.54	51.47	48.34	50.39	16.7	25.67	14.83	14.74	19.22	23.33	12.13	16.57	18.7	33.04	38.33	55.99
AT2G34810	5.77	4.72	5.63	11.49	7.64	10.97	2.98	1.08	1.61	7.87	7.71	4.19	3.49	2.03	3.17	9.39	7.26	8.05	14.06	13.92	10.98	11.64	13.35	13.67	3.66	6.22	10.03	4.18	4.77	5.4
AT5G16740	0	0	0	0	0	0	0	0	0	0.24	0.52	0.07	0	0	0	0.09	0	0.36	0	0	0	0	0.08	0	0	0.08	0	1.25	1.48	0.97
AT5G05890	2.22	3.41	4.39	0.99	0.35	1.32	0.95	0.08	0.47	0.72	0.44	0.47	4.44	3.5	3.84	2.07	2.08	2.18	0.42	0.14	1.92	1.67	1.3	0.38	0.14	0.26	0.3	0	0	0.06
AT5G07842	8.65	8.69	12.52	10.44	13.29	11.19	2.71	6.32	5.92	5.2	8.33	5.11	13.44	8	10.63	14.65	11.41	11.13	7.79	12.53	12.4	15.1	11.16	13.02	1.55	1.19	3.56	4.33	2.21	2.94
AT4G15950	5.4	4.97	7.22	7.75	5.02	4.7	3.47	2.96	3.44	2.74	3.61	3.79	1.31	0.82	1.15	2.57	1.12	1.71	5.76	5.65	7.18	7.44	8.38	8.95	4.13	2.13	3.83	3.93	7.16	7.32
AT1G32928	5.53	9.83	8.66	2.46	10.32	15.42	8.15	9.93	11.47	8.34	7.59	6.75	10.53	10.76	10.36	11.96	10.63	9.56	0.7	1.18	0.75	0.66	0.72	1.76	0.85	1.12	0	0	0	0
AT1G78490	8.03	4.76	9.35	15.87	17.15	25.65	7.87	8.09	9.71	18.65	21.77	26.1	11.04	11.6	10.54	18.14	17.72	20	5.41	5.5	4.91	11.41	14.1	12.7	15.23	15.61	23.4	37.11	32.46	45.49
AT3G13470	47.43	32.8	39.19	18.48	11.82	10	54.05	58.05	67.04	12.89	18.87	16.1	46.98	47.63	51.12	23.69	24.12	24.84	44.97	41.52	57.84	11.94	15.97	11.03	101.71	97.86	73.04	35.84	32.97	46.88
AT3G15220	5.38	3.31	8.44	7.84	10.02	11.24	6.48	7.07	6.61	13.86	12.18	11.21	8.39	8.98	9.23	12.84	11.19	13.1	7.32	7.52	8.62	10.42	10.76	10.01	8.53	9.78	9.76	18.81	19.14	20.2
AT3G14160	3.83	2.53	2.41	3.3	3.59	3.16	1.28	1.74	1.53	1.13	2.33	1.8	1.4	1.22	1.41	1.73	1.63	1.14	2.18	1.44	1.65	0.62	1.7	1.36	0.91	0.25	0.52	0.91	0.53	1.04
AT5G14565	6.63	7.52	7.92	4.21	22.71	15.1	7.54	14.68	13.02	10.42	14.74	9.34	20.54	19.41	22.38	35.37	29.37	43.12	5.74	4.44	6.71	6.64	7.36	1.78	8.86	7.82	12.66	8.16	10.89	7.41
AT1G72020	132.6	220.87	139.02	189.28	148.95	145.69	143.12	137.9	153.72	179.97	213.41	199.31	34.04	33.27	34.67	36.32	38.63	39.91	139.76	143.34	132.27	189.29	184.83	171.26	139.77	139.12	121.8	174.1	265.76	316.06
AT4G33040	12.92	5.14	1.91	14.82	21.7	6.72	5	4.9	0.91	22.67	24.23	10.4	1.39	2.16	1.06	13.16	11.22	15.67	3.52	2.75	2.45	14.69	7.87	10.2	8.72	4.62	2.02	121.98	92.42	72.9
AT2G36590	4.88	0.61	1.04	4.5	3.13	0.54	19.86	14.04	7.95	8.38	5.69	3.19	26.1	24.7	27.78	10.14	7.17	8.91	12.06	10.75	6.75	2.72	3.45	1.38	19.62	17.39	16.85	8.28	4.6	3.42
AT2G25964	6.16	3.93	7.09	9.86	12.16	18.4	33.24	27.5	15.79	46.08	40.57	47.16	21.24	26.88	26.52	51.95	65.77	54.59	65.61	63.8	62.54	174.65	213.02	110.53	37.45	28.58	45.4	64.3	108.29	111.84
AT1G61240	2.64	3.42	9.61	11.88	18.04	13.33	2.87	5.95	7.04	11.25	13.48	19.89	15.73	11.22	13.64	23.13	26.7	24.85	3.77	7.27	6.71	10.03	10.3	14.17	1.54	1.79	2.5	4.08	6.23	7.47
AT4G15070	0.55	0.2	0.66	0.52	1.33	0.97	0.14	0.86	0.65	0.6	0.43	0.33	0.64	0.79	0.66	0.12	0.23	0.23	0.9	1.27	0.4	0.15	0.36	0.32	1.41	1.94	2.29	1.8	1.8	1.86
AT1G71990	1.84	1.23	1.71	1.1	1.1	1.89	6.37	6.47	7.89	7.19	5.56	10.5	7.99	8.23	8.99	5.31	6.51	7.24	6.76	7.75	9.91	5.14	8.69	6.96	5.97	6.17	8.23	7.82	8.31	7.56
AT5G47240	0.65	6.07	63.83	14.51	39.42	50.51	4.65	12.27	33.72	16.13	33.45	30.54	189.1	181.45	176.07	42.91	45.58	42.2	5.72	40.59	13.3	38.16	97.16	26.77	3.14	13.66	22.8	7.99	7.21	8.2
AT2G31740	10.33	4.83	8.13	9.26	7.91	8.03	11.12	10.63	10.82	11.83	11.57	10.19	11.96	10.02	12.68	12.24	11.03	13.46	13.13	12.88	8.63	5.04	7.79	6.97	12.63	14.75	16.09	17.71	18.78	20.72
AT1G74150	0.23	0.1	0.11	0.12	0.08	0.07	0.23	0	0.14	0.13	0.39	0.46	0.25	0.06	0.14	0.06	0.35	0.09	0.24	0.29	0.37	0.15	0.51	0.5	1.19	0.62	1.11	0.85	0.74	1.06
AT1G27520	11.25	8.53	12.76	10.34	12.09	14.04	7.53	9.5	9.23	13.34	13.11	14.4	10.33	10.06	10.49	11.42	10.17	10.38	11.72	13.12	14.62	14.74	14.97	15.63	13.21	11.68	13.4	20.05	19.24	20.36
AT2G28130	2.07	2.87	4.21	3.72	3.77	5.01	1.62	2.36	3	3.31	2.66	2.62	3.74	3.44	3.02	4.23	4.74	4.26	0.18	1.01	0.57	1.36	1.55	1.48	3.38	3.64	4.46	3.67	4.5	5.4
AT5G59670	16.26	6.5	7.9	33.65	39.31	23.76	2.55	1.62	2.31	3.13	3.42	3.61	3.22	2.05	2.36	3.43	3.38	3.34	42.94	37.77	13.67	20.99	20.03	28.75	0.25	0	0	0.26	0.04	0
AT3G10760	18.63	15.17	16.02	15.98	19.61	11.14	6.79	8.53	4.38	6.86	5.67	6.16	12.87	12.95	11.86	17.26	18.21	19.22	18.44	16.61	19.91	20.02	15.92	16.53	19.3	16.22	16.43	27.69	20.41	18.59
AT2G20340	14.01	7.76	9.87	30.16	29.79	16.34	7.6	6.77	7.41	15.39	9.35	5.69	5.8	9.02	7.44	10.15	12.47	9.5	13.01	14.49	11.27	29.99	25.5	21.27	28.88	33.57	31.09	40.41	32.35	23.34
AT3G43715	1.18	0.95	1.19	0.13	0.53	1.16	0.17	0	0	0	0.13	0	0	0.15	0	0.15	0.1	0	0	0	0	0	0	0	0	0	0	0	0	0
AT4G38290	0.42	1.51	0.21	1.06	1.41	0	1.1	0.98	1.25	1.32	0.61	2.08	9.19	4.06	6.55	9.48	8.15	3.99	0.67	1.06	0.97	0.28	0	0.62	0.44	0.62	0.48	1.88	0.82	1.42
AT5G38150	8.06	3.24	15.07	12.65	19.15	12.83	1.02	0.84	0.66	0.74	0.59	1.44	1.21	1.64	0.46	1.5	0.99	0.53	7.19	12.44	12.51	8.49	5.33	10.3	13.88	12.46	12.65	16.55	15.77	9.27
AT2G39330	4.7	7.76	5.26	8.39	13.81	11.48	29.58	49.04	37.11	18.85	25.86	30.37	38.81	40.64	46.49	47.5	51.28	43.57	27.27	24.09	16.36	13	28.87	15.2	53.65	58	81.99	23.71	22.99	39.78
AT4G14820	0.18	0.08	0.27	0.45	0.3	0.45	0.12	0.42	0.21	0.35	0.44	0.61	0.84	0.97	1.24	1.47	1.01	0.93	0.82	0.94	0.87	0.91	0.65	0.84	0.66	0.44	0.46	0.8	0.99	0.65
AT3G60930	0.68	1.51	2.02	0.62	0.94	0.81	0.41	0	0	0	0	0	0	0	0	0	0	0	0	0	0	0	0	0	0	0	0	0	0	0
AT5G27730	9.18	8.12	11.87	10.08	14.48	11.52	12.55	13.53	14.05	19.14	18.68	22.93	15.03	13.02	16.26	19.65	18.92	17.85	15.69	16.18	18.5	22.52	22.35	20.86	17.24	16.29	13.61	24.3	22.14	21.46
AT4G27060	6.58	4.73	10.23	8.46	11.82	11.19	2.07	3.6	3.26	4.52	5.1	3.69	3.36	3.46	3.03	4.47	4.77	4	7.14	8.08	8.98	9.38	10.67	8.51	5.12	5.58	5.36	7.47	7.35	6.68
AT1G68920	6.63	4.29	8.71	9.41	12.05	12.59	2.2	3.39	3.32	4.4	5.79	6.04	7.39	8.21	7.16	10.98	9.12	11.48	7.32	9.21	9.3	11.35	11.24	9.19	3.31	4.08	4.19	6.37	7.43	6.74
AT3G51450	3.91	5.01	28.73	5.69	13.28	21.44	7.32	11.63	18.93	14.39	19.63	25.14	102.26	103.6	102.54	39.05	37.15	42.55	17.41	42.24	9.13	26.95	47.75	19.04	13.79	44.13	47.97	18.03	32.78	22.99
AT5G24450	13.97	11.5	19.69	19.06	24.7	25.08	13.78	18.39	20.17	30.78	28.32	29.38	24.28	22.36	26.88	28.82	26.95	28.11	17.67	24.13	20.49	24.88	28.62	28.55	9.6	10.22	9.6	17.2	16.25	15.39
AT4G29260	21.16	19.46	18.7	23.19	28.54	19.68	17.08	19.51	21.42	21.07	21.4	22.62	22.04	23.12	21.11	23.41	20.38	19.75	9.02	10.91	12.99	14.44	13.72	13.08	12.17	9.61	13.3	15.06	16.39	19.71
AT4G00955	9.59	4.79	5.18	8.29	9.79	7.33	1.27	1.04	0.38	1.08	0.94	0.29	0.53	0.73	1.35	1.73	0.88	0.77	10.07	8.35	4.16	4.46	2.5	2.85	1.68	2.14	1.84	2.04	2.83	2.12
AT5G16980	1.08	0.81	1.02	1.77	2.78	0.82	0	0	0	0.35	0.17	0.09	0	0	0	0.11	0.08	0	1.47	1.12	1.65	1.46	2.14	1.13	0	0	0	0	0	0.08
AT1G09680	0.53	0.1	0.64	1.56	1.8	1.08	0.14	0.13	0.13	0.17	0.26	0.39	0.12	0.18	0.06	0.06	0.21	0.08	0.29	0.23	0	0.29	0.3	0.05	0.11	0.05	0.12	0.16	0.28	0.14
AT4G25300	11.85	9.56	4.7	10.08	9.12	7.88	2.18	2.02	0.97	3.14	3.06	2.96	1.63	1.1	1.88	3.47	2.74	2.85	4.47	3.67	2.83	2.6	2.88	3.16	3.05	3.18	2.56	5	6.79	5.25
AT3G15510	10.91	6.49	6.8	8.53	15.37	7.88	1.9	2.18	2.29	3.69	3.9	1.41	1.58	2.26	2.74	2.78	2.28	3.24	2.37	3.13	3.98	2.99	2	2	2.81	3.72	5.06	17.62	14.64	13.52
AT1G35140	8.61	7.38	18.59	19.56	22.9	46.78	1.47	1.01	0.82	4.01	2.18	2.33	7.93	9.52	7.65	63.66	54.25	54.26	6.62	7.8	4.76	27.41	38.42	36.46	4.85	8.49	7.46	0.9	11.07	4.16
AT2G45510	2.14	1.68	4.03	3.66	9.49	13.39	0.65	0.64	1.57	1.56	7.15	1.78	5	5.63	4.88	6.64	5.47	7.84	3.23	5.02	2.83	2.59	3.23	8.31	3.67	4.22	5.64	25.23	29.82	23.71
AT2G17030	3.68	2.39	3.95	6.45	8.27	7.09	4.42	3.79	5.78	9.31	8.09	7.22	4.95	5.22	4.96	6.85	6.12	6.35	5.72	6.87	5.41	5.4	6.09	8.3	8.28	6.11	6.62	15.59	12.82	13.57
AT2G21850	0.73	0.6	1.07	0.74	1.59	2.23	0	0	0	0	0	0	0	0	0	0.08	0	0	0	0	0	0	0	0	0	0	0	0	0	0
AT1G28570	5.08	2.62	1.48	6.67	9.21	3.07	4.73	5.98	2.86	13.55	11.15	3.95	4.73	4.8	5.44	14.41	14.07	16.94	2.93	1.66	1.41	7.34	2.57	4.09	8.44	9.23	7.81	50.95	37.81	30.06
AT4G16850	4.32	3.18	4.89	3.88	5.08	5.85	3.31	3.87	5.63	4.83	3.36	6.16	1.89	1.34	1.32	1.77	1.34	1.74	1.84	1.48	2.46	1.06	1.22	1.7	0.82	1.08	1.7	1.76	1.94	2.33
AT5G24690	72.29	36.15	66.95	55.16	48.36	49.6	75.65	63.22	65.5	62.45	62.08	68.55	40.34	37.25	37.54	36.26	33.32	33.99	82.27	81.84	78.97	59.08	71.2	51.44	78.12	86.14	82.21	68.19	70.63	72
AT4G28640	5.36	7.86	8	10.54	14.25	10.64	10.52	8.92	6.18	20.61	17.34	18.39	7.61	8.7	7.8	11.27	11.6	9.89	7.32	8.15	8.42	15.27	12.47	10.86	10.26	9.54	9.48	29.34	24.65	34.01
AT1G52870	219.08	202.07	151.62	273.07	243.09	155.28	230.55	223.79	141.53	348.81	294.2	155.36	137.03	132.83	137.01	226.44	207.52	213.58	60.52	64.23	51.72	62.63	48.99	36.98	262.53	253.52	274.22	392.47	366.31	300.03
AT4G30993	59.35	49.65	39.3	52.33	36.61	29.28	51.91	48.26	29.71	50.39	32.61	33.14	6.93	8.17	7.1	7.35	11.09	9.24	46.33	43.94	44.14	53.71	45.83	42.33	52.91	50.68	53.44	37.65	63.09	53.82
AT4G29400	4.41	5.54	7.56	7.07	12.02	3.28	7.29	7.92	12.71	6.82	13.78	12.96	20.48	22.29	23.68	24.34	21.73	24.57	8.22	8.53	14.1	11.2	15.74	6.29	9.84	9.89	10.46	11.48	11.46	15.04
AT4G00230	7.51	7.75	10.32	6.57	4.61	8.47	9.1	9.85	9.02	6.18	7.06	8.66	6.56	8.79	6.99	6.76	6.75	6.5	1.63	1.31	1.81	1.25	1.29	1.54	6.58	7.64	5.08	8.03	4.23	3.47
AT5G22608	0.84	2.24	1.47	1.86	2.99	2.03	0	0	0	0	0.14	0	0	0	0	0	0	0	2.74	1.85	3.63	4.33	5.3	7.42	3.91	4.02	3.11	6.13	11.56	14.32
AT1G08360	212.8	239.71	186.56	167.04	102.17	135.08	197.67	150.32	206.52	140.81	132.94	152.65	196.06	198.38	206.99	132.82	153.63	135.31	249.26	219.12	182.82	160.87	156.28	133.42	252.71	247.72	241.69	282.36	363.34	380.67
AT3G03550	6.64	5.93	5.81	7.56	7.72	9.05	7.1	5.4	7.3	7.57	6.58	8.36	6.85	8.77	8.05	8.32	7.46	8.14	5.27	4.15	3.75	5.59	5.03	4.97	6.72	5.57	6	12.75	11.44	11.43
AT4G32940	52	47.48	74.48	112.96	291.83	305.39	50.5	71.42	56.83	329.39	574.49	293.79	89.07	88.07	88.78	360.69	306.33	358.74	84.89	92.13	101.7	208.41	225.68	273.96	42.11	41.07	50.41	1411.92	1034.38	1048.2
AT3G01920	22.7	23.78	26.94	24.95	21.2	26	15.37	18.55	19.76	15	14.37	16.25	13.7	16.76	13.46	12.77	14.29	10.79	23.85	21.58	30.22	20.45	28.65	27.44	19.08	16.85	15.61	14.8	12.53	13.25
AT3G29760	6.55	6.14	9.04	16.91	17.73	9.99	12.21	10.32	8.63	14.04	12.11	8.83	10.62	9.19	10.5	12.01	11.2	11.72	11.52	10.06	14.85	9.75	8.37	9.72	1.53	0.72	0.72	2.26	3.26	2.44
AT5G02680	1.59	2.06	1.69	3.2	2.94	3.63	2.09	2.56	3.91	2.97	3.76	4.12	1.74	1.13	2.14	1.46	1.47	0.94	2.54	2.52	2.28	1.87	2.09	4.09	0.1	0	0.11	0.15	0.52	0.17
AT5G27660	1.99	3.12	2.62	0.92	1	1.94	1.42	1.73	2.85	0.67	1.38	1.59	2.12	2.85	2.32	1.03	1.59	0.72	3.51	4.24	3.76	2.53	4.22	2.68	0.36	0.34	0.39	0.59	0.52	0.29
AT1G16030	1.05	1.13	1.85	2.28	2.37	1.9	1.6	2.31	2.9	3.43	4.59	4.15	2.75	2.96	2.86	4.68	3.74	4.25	2.23	2.82	2.81	3.16	3.9	3.49	2.53	2.89	3.2	6.18	6.03	5.04
AT2G21080	7.72	5.98	5.7	4.5	4.73	3.62	7.31	6.28	5.64	3.37	3.22	5	4.89	4.51	5.21	2.59	2.78	2.53	9.26	5.68	6.75	7.31	4.25	6.39	2.26	1.13	1.31	1.43	0.66	0.7
AT5G40830	9.46	7.16	10.34	6.92	10.47	7.14	6.74	11.8	13.45	9.21	10.46	9.4	10.23	10.43	10.12	8.99	9.74	12.23	2.19	2.4	2.49	1.62	2.87	2.07	9.61	6.53	7.14	10.6	9.62	11.08
AT5G24570	22.65	20.61	12.99	13.93	11.93	11.44	21.87	13.16	12.37	8.68	7.12	8.76	9.93	6.39	9.32	7.31	9.56	3.08	5.07	2.81	7.35	4.07	5.5	8.48	0.23	0.21	0.49	0.64	0.28	0
AT2G24850	20.96	17.99	43.75	27.87	12.66	60.97	2.66	4.88	13.47	6.98	16.27	24.16	123.08	122.98	128.04	19.12	16.85	17.05	11.48	16.14	2.46	1.52	1.52	1.4	10.41	47.82	52.61	7.97	20.28	14.85
AT1G49950	16.37	17.57	20.38	19.98	21.77	23.62	19.36	17.34	16.89	22.58	24.98	19.48	22.93	23.47	23.33	26.35	25.84	23.74	14.09	21.48	13.53	21.52	20.26	15.42	22.28	23.92	25.18	34.78	42.91	44.23
AT5G49630	33.79	28.21	36.83	51.73	86.73	51.66	41.5	37.84	45.52	59.79	57.58	45.88	32.49	27.3	32.31	37.48	42.15	32.86	31.83	22.05	21.22	35.67	31.18	36.15	41.18	45.08	38.66	108.75	93.68	111.08
AT5G22440	64.66	48.26	46.24	41.36	25.25	24.42	54.64	49.61	55.87	34.99	31.8	32.51	45.21	43.43	43.92	28.76	26.19	23.43	59.49	52.7	47.43	24.28	27.67	18.36	66.39	71.26	77.09	54.99	59.4	56.49
AT5G58900	9.37	7.3	10.8	8.4	9.83	6.87	2.51	1.63	1.17	2.19	2.3	2.35	9.32	9.03	10.48	13.46	14.3	14.77	7.78	8.72	15.5	11	9.56	14.83	7.12	5.07	7.65	8.11	7.06	10.05
AT1G50950	1.09	0.94	2.09	2.82	3.4	2.63	1.95	2.95	3.33	5.87	5.42	6.17	1.98	1.81	2.17	1.61	3.83	2.52	1.46	2.18	1.11	3.47	1.88	2.53	5.31	3.13	4.12	9.46	6.25	8.21
AT3G14650	82.31	32.69	43.11	59.19	55.25	26.78	37.81	28.83	28.69	31.25	26.78	23.44	0.15	0.05	0	0.1	0.07	0.07	56.79	39.99	55.11	28.53	25.14	29.72	82.63	68.84	68.38	77.82	61.81	44.63
AT5G11930	1.1	0.12	0.14	6.69	9.88	0.52	2.73	2.59	1.15	12.85	12.74	4.36	0	0.63	0	1.4	2.36	1.97	1.77	0.7	0.25	4.1	3.98	2.31	6.91	3.13	2.99	59.72	32.82	45.2
AT3G27180	10.73	5.53	6.52	9.42	6.54	4.95	13.18	10.11	11.89	8.54	10.42	9.08	16.68	14.11	15.24	15.16	13.4	11.3	17.46	16.04	19.43	12.04	12.59	10.39	18.62	17.39	15.29	17.08	13.67	16.18
AT5G20890	40.59	28.61	48.38	37.91	36.39	38.92	38.71	37.94	56.42	36.96	44.33	40.71	58.96	58.39	61.23	49.91	48	54.65	27.52	26.55	27.58	23.44	27.88	24.28	25.31	25.14	28.4	45.82	39.25	34.88
AT3G26100	17.1	10.67	17.09	19.67	23.06	27.09	18.79	21.24	19.57	28.62	28.14	33	14.52	13.3	13.74	16.64	15.86	17.89	18.67	21.67	20.49	22.24	24.39	25.71	5.62	5.3	7.09	23.8	23.23	20.2
AT5G38720	12.47	8.71	5.97	7.08	5.9	4.9	11.52	7.94	9.56	4.43	8.9	7	9.95	9.88	11.4	4.76	6.42	5.76	2.73	2.27	2.66	2.12	0.82	0.89	11.45	13.43	8.38	15.64	16.51	11.62
AT1G72920	9.39	13.47	17.56	12.97	35.16	21.29	0.96	0	0.11	0	0	0	0.2	0.73	0.88	1.96	1.13	1.59	0.58	0.92	0.92	1.35	1.21	0.98	1.24	1.62	1.25	0.54	1.3	1.39
AT2G46150	0.5	0.09	0.4	0.61	0.68	0.63	0.13	0.12	1.2	1.66	3.01	1.63	1.54	1.6	2.04	1.24	1.09	0.16	1.71	1.52	0.18	0.54	0.78	0.1	1.04	1.48	1.14	8.81	8.97	14.26
AT5G42990	28.05	30.75	22.08	31.55	39.85	23.88	15.13	12.9	11.81	18.42	15.85	10.03	28.04	28.59	26.11	29.75	37.09	37.45	19	20.06	14.68	21.33	21.94	14.93	27.97	23.39	22.12	42.94	47.02	39.29
AT3G62422	9.56	16.4	18.03	24.19	23.09	27.45	4.97	4.43	4.69	9.66	6.59	8.07	6.17	6.24	5.64	12.37	12.47	11.01	6.34	8.49	5.61	9.15	12.57	13.55	7.08	11.85	10.72	6.67	15.52	11.76
AT3G24900	0.95	0.43	1	3	2.53	4.92	1.79	1.42	3.16	2.37	4.92	3.45	0.36	0.08	0.09	0.21	0.17	0.12	0	0	0	0	0	0	0	0.04	0.17	0.27	0.1	0.09
AT5G28626	3.26	2.89	5.34	2.48	3.78	3.04	8.67	8.12	15.31	7.99	9.39	11.92	18.13	18.2	17.93	12.93	13.3	14.25	8.98	8	8.85	7.64	8.32	10.34	6.98	4.85	7.76	16.13	8.84	8.54
AT4G10690	0.79	0.71	0.71	0.58	1.1	0.68	0	0	0	0.07	0	0	0.42	0.46	0.62	0.97	0.95	0.85	0.64	0.48	0.65	0.89	1.31	0.74	0.56	0.53	0.56	0.93	0.86	0.49
AT5G52370	18.81	17.4	16.29	18.12	15.1	19.57	18.3	11.97	18.06	21.62	18.87	20.96	18.46	16.26	16.98	17.65	22.28	18.92	4.86	4.01	4.76	6.63	7.09	7.13	20.52	22.06	22.15	21.27	33.53	41.49
AT1G52080	2.02	1.25	0.89	3.78	3.46	1.38	1.33	0.39	0.6	3.05	2	1.74	1.11	1.25	0.71	3.52	2.84	2.47	1.39	1.37	1.51	2.89	2.24	2.89	3.46	1.53	1.53	7.52	7.81	8.09
AT5G40060	4.51	2.84	4.94	5.65	7.93	3.85	4.35	4.26	3.4	5.41	4.9	3.71	4.28	3.85	4.33	4.76	3.9	4.04	0.19	0.15	0.09	0.1	0.06	0	4.55	4.38	4.28	8.35	6.42	4.4
AT3G51610	16.75	22.27	23.88	18.34	21.9	30.82	18.42	19.65	20.73	31.32	38.68	35.92	18.8	21.88	23.9	35.65	34.61	32.4	14.06	13.17	14.48	15.97	18.46	14.94	21.62	19.32	22.24	46.13	48.93	60.68
AT5G06660	13.76	17.49	16.99	13.59	13.89	14	16.69	19.16	20.93	19.12	22.6	19.2	12.04	12.41	15.45	12.19	17.47	12.25	8.56	9.76	9.03	8.94	14.17	11.86	15.9	19.12	18.85	20.96	23.01	26.44
AT4G27230	26.57	52.61	28.63	26.11	25.25	22.53	12.17	8.28	11.87	7.82	9.08	10.68	10.55	8.02	10.84	11.03	11.95	6.25	32.65	25.76	26.72	28.81	27.13	24.73	7.18	8.45	9.81	11.37	11.71	14.68
AT5G05800	9.71	7.4	12.22	12.4	11.2	12.83	9.91	10.44	10.52	14.07	13.79	16.08	11.96	10.63	10.12	14.43	15.53	14.15	12.7	13.14	12.96	17.3	18.11	14.55	13.97	17.42	15.18	19.72	21.4	19.89
AT3G22590	9.41	5.49	7.88	12.51	12.06	11.29	11.06	10.8	9.3	10.95	10.59	13.13	14.1	11.58	10.73	8.57	12.06	12.57	12	13.2	12.54	12.51	11.49	10.31	13.56	13.88	14.52	18.78	20.84	22.56
AT3G48990	180.5	115.73	170.02	82.41	132.18	118.83	143.36	135.2	135.19	68.33	103.67	66.27	170.69	175.53	187.46	137.01	110.04	132.64	253.76	309.54	214.05	109.37	133.78	151.31	70.14	77.33	83.59	65.94	48.16	51.79
AT5G48620	18.96	10.18	32.49	29.68	44.47	44.51	14.06	17.75	18.62	24.57	25.02	22.93	31.38	28.03	31.41	32.47	28.09	32.45	8.1	9.41	6.52	8.12	7.51	7.25	10.14	14.53	16.69	15.84	15.47	12.5
AT2G14720	25.65	21.1	35.23	40.42	56.89	54.2	21.3	26.67	35.53	44.15	55.18	52.64	56.03	58.17	58.19	71.81	63.52	72.11	31.53	40.49	35.43	35.16	41.73	42.11	32.04	35.93	40.76	85.04	80.78	70.82
AT2G12190	1.89	1.13	1.26	3.35	3.17	0.65	0.08	0.34	0.75	0.72	1.22	0.57	0.75	0.52	0.27	1.29	1.16	1.27	3.6	3.57	5.38	2.86	4.19	3.26	7.4	4.29	4.24	7.59	5.2	4.41
AT5G03435	0.09	0.04	0	0.22	0.71	1.1	0.11	0.1	0.57	1.17	1.99	1.45	0.53	0.84	0.68	1.23	1.46	1.45	0.09	0.03	0	0.06	0	0.04	0.18	0.09	0.1	0.13	0.11	0
AT5G43620	4.47	5.22	5.15	3.32	9.41	11.72	0	0.08	0.47	0.05	0.32	0	0.07	0.15	0.32	0.07	0.41	0.31	0.14	0.33	0.3	0.09	0.15	0	0.48	0.06	0	0	0.26	0.17
AT4G36470	4.37	1.52	1.62	2.55	1.45	2.32	1.51	1.35	0.92	0.91	0.37	0.35	3.19	4.11	3.5	2.17	2.38	2.31	1.64	0.89	0.42	0.72	1.11	1.05	10.15	4.53	4.81	9.26	6.97	7.15
AT3G21465	6.39	5.73	7.03	6.87	6.35	6.73	7.2	7.19	9.51	11.49	11.18	9.79	10.05	8.89	7.5	10.48	11.94	12.8	8.47	8.07	8.87	6.66	5.15	7	11.55	9.38	9.28	12.22	15.56	14.23
AT2G38025	25.07	24.65	26.49	22.52	14.6	20.14	12	15.6	20.64	8.31	8.12	11.48	21.85	18.4	21.43	11.05	12.25	11	28.59	36.12	29.56	27.14	26.12	27.6	14.36	20.4	24.47	7.22	10.48	15.46
AT1G66100	498.12	403.9	288.68	457.55	108.33	169.73	11.24	0.34	0.52	0.11	0.14	0.26	0.32	0.33	1.22	0	0.22	0.69	0.62	0	0	0.39	0.32	0.71	201.91	198.07	196.3	4.96	6.58	2.58
AT5G38010	0.58	0.87	0.39	1.1	2.07	0.81	0.76	0.45	0.23	7.52	7.96	3.52	0.35	0.44	0.69	3.62	2.99	3.25	0.34	0.14	0.41	0.43	0.43	0.38	0.8	0.32	0.73	11.46	12.89	18.02
AT1G78270	2.29	6.38	9.28	3.08	11.16	6.67	0.14	0.51	0.32	1.2	1	1.42	9.18	7.69	7.51	15.49	13.12	15.97	9.35	11.36	14.28	16.44	15.57	15.82	1.65	3.65	9.55	11.12	7.7	11.72
AT4G14870	41.42	80.11	62.08	38.61	27.76	50.57	17.16	10.62	16.38	9.73	9.06	13.24	22.55	20.16	19.1	14.26	18.98	11.97	15.38	15.5	19.83	18.68	21.3	18.99	20.31	20.55	19.55	6.54	11.22	14.42
AT4G00170	10.89	10.38	10.76	13.76	12.07	13.87	13.99	12.16	14.28	15.01	16.69	14.14	14.95	14.94	14.14	15.51	13.84	14.75	15.13	14.38	13.21	10.87	12.77	12.87	12.56	12.66	13.83	20.47	23.58	21.85
AT1G13448	1.32	3.71	2.98	5.65	7.78	10.4	1.3	4.64	7.28	21.69	17.76	17.23	1.62	4.69	1.98	5.4	9.35	6.01	0.18	1.55	1.97	6.89	6.4	6.31	1.03	0.97	2.82	1.96	2.57	2.65
AT4G18580	6.35	6.64	4.78	8.01	10.13	11.31	2.47	2.38	3.45	3.65	5.61	5.6	1.74	1.81	0.52	4.41	3.59	3.2	3.7	4.4	2.79	1.16	5.6	4.4	4.37	2.14	3.95	12.91	14.43	11.26
AT4G24760	10.05	7.9	6.98	8.06	9.82	7.24	10.35	8.77	7.61	10.41	7.88	8.02	6.71	5.95	5.26	7.06	7.81	7.97	8.87	8.54	8.72	10.77	8.79	8.41	10.48	8.76	8.81	16.52	16.89	15.62
AT2G24165	1.69	0.1	0.11	0.32	0.71	0.53	0	0	0	0	0	0	1.62	2.53	1.39	1.79	1.97	1.67	9.8	5.05	2.04	1	0.47	1.76	10.35	5.82	4.21	11.64	12.74	8.95
AT2G35240	24.7	21.49	19.9	21.54	14.91	16.01	20.4	14.75	24.71	15.21	18.73	17.79	23.16	22.47	22.5	18.36	19.46	18.57	24.29	24.34	22.05	15.05	17.55	13.41	25.99	25.95	31.38	43.94	34.89	36.1
AT4G08093	0.07	0	0	0	0	0	0.35	0.08	0.24	0.74	0.39	0.6	2.71	2.44	2.97	2.42	2.18	3.08	3.14	1.89	1.54	2.97	3.11	1.97	2.02	1.32	1.83	3.89	7.72	4.7
AT3G20090	1.13	0.66	1.25	1.2	1.07	0.79	0.82	0.6	0.61	0.98	1.21	1.59	1.55	1.42	1.09	2.56	1.72	2.88	0.48	0.78	1.1	1.68	1.82	1.84	1.77	1.73	1.68	3.8	3.02	2.93
AT3G28200	31.91	23.08	33.64	23.5	23.51	18.63	36.87	32.64	33.86	20.68	20.38	15.31	29.91	31.91	33.08	42.69	38.63	43.3	27.05	27.7	39.79	27.09	29.98	38.68	17.34	17.7	15.71	14.71	12.47	13.04
AT5G39940	4.88	3.46	5.3	5.16	5.56	5.57	3.82	4.02	7.07	4.44	5.64	4.92	6.81	5.75	6.48	6.43	4.42	5.62	6.82	8.92	8.03	6.96	8.05	9.01	7.51	7.72	8.54	10.22	11.24	12.8
AT3G07510	6.84	7.28	8.43	7.01	6.73	6.31	7.82	10.53	10.53	6.35	5.55	9.28	14.87	14.78	18.37	11.49	9.38	12.28	13.02	11.3	9.92	7.73	9.86	9.12	4.93	6.39	7.91	7.01	5.37	4.77
AT5G26210	30.3	28.8	19.19	32.49	26.47	21.22	9.05	7.77	8.9	12.66	11.74	13.51	7.89	8.68	7.45	10.94	14.29	8.01	10.87	12.78	12.04	13.51	15.24	10.33	10.62	12.56	11.42	10.74	17.41	20.28
AT3G47580	3.29	1.06	1.97	1.63	1.42	1.04	0.19	0	0	0.02	0.03	0.03	0.03	0.03	0	0	0	0	0.22	0.19	0	0	0	0	0	0.06	0.03	0.09	0.08	0.05
AT1G58150	2.47	2.87	1.06	0.71	0.95	0.45	0	0	0	0	0	0	0	0	0	0	0	0	0	0	0	0	0	0	0	0	0	0	0	0
AT5G66400	8.8	18.68	20.95	55.35	88.01	329.5	23.32	27.94	31.66	300.59	1325.03	753.99	23.37	24.05	28.04	2195.9	1839.98	2123.54	10.35	11.28	16.41	109.85	618.6	32.14	11.3	13.57	17.24	20.86	28.71	17.98
AT4G11790	18.39	9.3	14.89	15.15	15.69	14.33	11.62	9.01	9.03	14.95	15.69	13.49	11.24	9.86	13.69	12.36	14.21	11.73	25.88	24.29	19.73	23.1	21.99	20.37	16.49	15.02	16.98	18.37	20.68	18.17
AT5G44880	0	0	0	0	0	0	0	0	0	0	0	0	1.54	0.69	3.13	2.27	4.84	3.18	0	0	0	0	0.22	0	0	0	0	0	0	0
AT1G52280	15.99	23.68	25.64	27.25	24.38	29.64	8.48	13.89	16	13.1	13.62	11.15	13.89	17.4	13.09	10.44	12.43	14	14.19	16.4	13.87	18.21	21.08	18.66	21.55	23.34	21.55	21.37	22.12	24.21
AT1G32740	2.26	2.47	2.59	2.28	1.3	1.53	2.87	2.65	2.21	3.49	2.11	1.89	2.3	1.1	1.35	1.91	3.07	2.56	3.53	4.38	3.34	3.26	3.22	2.14	7.4	6.2	7.72	2.64	3.98	5.4
AT2G47630	12.9	11.22	4.84	8.6	9.87	2.86	16.29	12.56	10.45	11	10.18	11.16	10.08	11	8.6	6.9	7.68	7.54	8.86	6.61	5.56	9.25	8.12	4.37	15.97	14.05	12.47	22.6	26.05	24.42
AT5G44582	5.52	6.87	6.6	3.98	4.61	7.3	3.11	2.78	4.39	2.28	2.81	2.84	3.46	3.89	3.79	3.56	2.66	2.92	0.28	1.71	0.97	0	0.87	1.03	1.64	2.59	0.6	1.18	2.73	3.79
AT1G55420	0	0	0.09	0.18	0.24	0.06	0	0.11	0.21	0.18	0.22	0.4	0.39	0.41	0.43	0.66	0.45	0.85	0.48	0.65	0.49	0.36	0.6	0.53	0.79	0.62	0.87	1.6	0.81	1.06
AT3G03970	2.23	1.67	1.61	1.66	2.66	1.33	1.96	2.24	1.98	2.33	1.56	1.95	0.97	0.79	1.08	0.93	0.36	0.64	4.02	3.43	3.06	2.71	3.17	2.09	2.05	2.77	1.96	2.1	2.23	2.46
AT5G57880	0.97	1.34	2.21	2.49	1.66	1.88	0.51	0.23	0.62	0.41	0.76	0.99	0.78	0.67	0.62	0.22	0.76	0.21	1.52	1.22	1.79	2.01	2.66	2.36	0.54	0.26	0.59	0.77	1.18	1.15
AT5G46500	3.42	2.24	3.12	2.12	4.09	5.11	0.41	0.82	0.28	0.98	1.36	0.91	0.34	0.62	0.56	0.53	0.48	1.11	0.5	1.01	0.5	0.63	0.43	0.84	0.73	0.46	0.8	1.74	1.62	1.05
AT3G45050	28.42	36.04	27.71	25.66	19.12	24.9	10.74	12.56	16.16	12.91	8.54	13.67	41	34.58	37.01	18.85	23.92	19.59	9.78	15.95	13.4	9.05	11.74	10.69	37.69	37.76	27.32	21	34.17	43.59
AT2G22920	0.13	0	0.07	0.54	2.08	0.93	0	0.27	0.19	0.76	0.84	0.74	0.14	0.22	0.08	1.11	0.71	0.81	0	0	0	0.38	0.27	0.3	0.1	0.24	0.74	3.4	2.82	3.45
AT2G40010	3.38	4.42	2.72	2.3	2.17	0.85	3.56	1.49	3.74	1.27	1.81	1.83	0	0	0.1	0.38	0	0	3.34	2.64	4.05	2.17	2.06	0.83	0.09	0	0.29	0	0	0.22
AT4G30470	43.21	10.2	6.96	25.76	25.19	16.79	34.26	19.25	12.92	47.84	40.25	17.92	11.7	11.36	12.9	22.77	26.94	26.03	22.95	21.73	12.96	45.29	25.81	18.61	69.4	44.54	45.07	84.87	108.26	102.33
AT1G63880	8.91	15.81	32.71	21.56	40.34	26.17	0.57	0.03	0.1	0	0.06	0.08	3.77	4.32	3.68	5.04	3.26	3.21	3.49	5.58	3.81	2.22	2.63	4.15	0.09	0	0.03	0.22	0	0.05
AT1G67750	8.88	7.95	8.25	9.92	8.68	8.35	13.49	12.23	8.11	15.5	6.83	7.68	8.36	6.99	7.44	6.8	8.85	6.9	6.11	4.96	8.45	9.96	5.09	4.04	18.51	14.8	11.75	25.76	20.73	24.9
AT1G31940	25.03	26.08	16.09	21.43	20.76	18.61	8.13	9.28	9.45	11.96	14	12.12	11.76	7.66	8.71	12.12	12.13	7.56	15.85	18.61	15.97	17.24	17.79	15.32	11.19	12.17	11.98	20.84	17.87	19.38
AT4G36515	8.62	11.76	7.32	11.16	17.9	17.59	8.15	6.49	9.24	5.58	9.24	9.37	4.12	5.04	4.78	5	5.33	5.61	9.44	12.5	11.2	14.61	13.98	12.6	4.38	3.49	4.54	6.26	6.32	8.06
AT3G53100	11.45	17.92	15.56	14.85	14.29	14.21	12.75	10.67	11.64	12.84	11.05	9.85	6.38	6.93	6.36	7.54	12.31	7.57	7.54	4.83	5.9	9.61	11.03	6.81	8.39	8.12	8.8	3.9	4.33	4.66
AT1G30250	0.93	2.18	2.05	35.24	31.57	35.42	1.22	0.65	2.44	19.77	24.17	16.92	7.94	6.35	10.48	23.09	20.51	18.27	4.76	7.67	3.08	45.34	41	67.86	6.2	15.93	16.31	63.14	58.85	70.07
AT4G19540	6.1	5.21	6.12	4.29	5.31	4.05	6.76	6.12	4.31	5.38	4.99	5.94	7.48	5.03	7.61	8.34	6.74	8.15	6.08	6.16	5.32	3.36	3.65	3.63	8.04	10.68	9.97	7.9	9.38	9.12
AT5G43850	264.14	155.71	60	241.41	179.95	98.29	61.82	35.36	12.34	79.83	63.26	22.8	10.1	12.21	11.81	45.31	63.33	41.49	42.55	37.27	40.37	90.52	82.48	36.57	430.86	241.69	151.93	415.57	698.47	799.65
AT5G24170	5.31	6.56	5.45	8.35	3.5	3.59	0.33	0	0.29	0.19	0	0.11	6.63	5.06	6.67	6.14	8.64	6.07	5.93	5.1	5.12	8.99	7.94	6.3	6.57	6.69	5.21	7.36	9.94	13.39
AT5G66670	0.06	0	0	0	0	0	0	0	0.07	0.24	0.42	0.11	0.2	0	0	0.07	0	0	0.14	0.09	0	0.33	0.07	0.06	0.06	0.06	0.27	0.95	1.31	0.9
AT1G56170	33.46	16	6.56	21.29	15.55	7.89	23.41	13.23	7.97	29.34	23.98	12.96	7.95	9.16	9.13	16.61	16.08	18.65	20.41	9.51	9.15	22.37	17.96	8.74	33.39	25.53	25.66	67.08	67.59	62.11
AT2G05840	60.82	56.08	56.56	73.1	70.26	78.23	27.04	23.68	26.09	41.06	47.19	49.1	27.39	26.09	23.81	34.95	42.8	42.7	46.18	45.78	48.68	63.63	69.11	65.91	30.44	31.18	29.69	63.06	81.13	104.37
AT5G27670	28.39	30.82	33.7	37.49	30.31	44.27	26.17	29.54	32.43	42.43	41.36	38.41	38.96	33.06	35.42	39.47	45.68	47.39	16.08	17.71	17.51	33.79	36.7	25.82	15.06	20.2	14.07	21.35	25.97	28.57
AT3G27280	15.05	10.35	10	8.37	6.04	7.3	8.9	7.22	10.35	6.6	8.64	6.1	12.67	14.04	14.51	10.66	8.86	7.72	23.46	23.09	20.02	9.95	10.12	9.56	9.59	8.69	8.76	17.12	15.31	14.12
AT4G37210	11.16	8.7	11.1	11.81	12.21	10.33	9.49	8.4	10.67	8.88	8.89	9.53	11.64	10.38	10.54	11.08	13.23	11.95	12.43	10.8	7.03	11.25	10.82	9.26	12.44	13.57	13.03	18.01	18.85	20.62
AT5G54610	65.47	41.33	13.35	84.53	70.09	28.21	68.12	47.76	30.19	120.98	103.92	48.19	24.24	23.2	21.08	54.97	45.25	50.71	114.79	83.6	43.72	27.55	24.78	36.23	106.84	152.89	153.49	158.65	240.09	211.62
AT2G31840	19.02	22.64	19.09	23.35	22.33	11.86	20.17	19.32	25.57	18.25	17.36	14.26	26.18	26.75	22.94	17.03	17.42	16.86	11.61	12.53	15.62	11.55	11.42	10.27	27.06	26.3	27.61	27.14	26.84	29.39
AT1G17920	1.03	0.13	1.07	0.93	1.43	1.47	0.93	0.79	0.93	2.4	3.13	2.78	1.36	1.69	1.36	3.52	2.61	2.7	0.38	0.49	0.81	0.72	0.59	1.25	1.44	1.15	1.49	3.69	3.4	2.7
AT5G19473	0	0	0.17	0	0	0	0	0	0.21	0.14	0.33	0.16	0	0	0	0	0.4	0	0	0	0	0	0	0	0	0.17	0.2	2.31	1.56	3.06
AT4G19440	2.08	0.48	1.58	1.52	1.97	2.06	1.88	1.53	1.49	1.47	1.94	1.42	0.52	0.48	0.54	0.47	0.25	0.48	0.54	0.71	0.85	0.45	0.23	0.38	1.24	1.37	1.61	2.31	2.74	2
AT3G61860	24.32	26.15	24.24	23.04	28.69	37.68	26.27	23.89	30.52	38.09	44.36	46.47	29.54	30.53	30.78	36.14	35.06	38.19	31.42	30.76	25.89	27.23	30.54	31.49	26.57	36.97	35.24	59.85	78.03	76.45
AT5G60340	71.77	51.46	41.51	47.73	33.48	51.2	29.45	18.59	27.41	22.96	25.01	25.22	30.52	26.82	24.48	22.91	29.26	22.92	60.7	54.03	44.1	49.17	68.5	54.81	59.66	64.76	64.02	65.31	88.35	112.59
AT1G32310	11.75	9.59	9.72	10.74	8.57	14.04	3.76	3.17	3.41	4.26	2.47	7.16	5.22	4.16	4	3.59	5.56	2.52	6.27	4.37	4.1	4.28	3.7	3.59	4.47	3.91	5.43	5.92	6.39	5.92
AT2G18917	1.29	0.21	2	2.49	2.37	3.56	3.09	2.62	3.36	3.79	2.96	1.48	3.09	2.01	1.83	3.05	1.19	2.05	0.13	0	0	0	0	0	0.24	0	0	0.35	0	0
AT5G49990	5.29	3.36	4.05	7.02	8.57	8.27	4.45	4.61	4.09	13.39	18.55	12.05	4.09	4.19	3.63	17.37	15.4	16.23	2.85	2.01	1.58	5.23	5.87	2.97	3.21	2.43	2.87	9.99	11.19	9.19
AT5G58530	3.24	3.01	4.06	4.29	4.64	7.92	4.66	5.58	6.28	5.58	5.5	7.76	6.32	5.99	5.83	6.29	5.19	7.54	2.81	2.13	1.68	2.05	1.46	2.29	2.11	1.6	1.27	3.17	3.55	3.34
AT1G65250	4.31	2.57	4.52	5.49	8.68	10.21	3.14	4.51	8.95	7.21	8.05	5.86	0.58	0.76	0.4	0.52	0.57	0.42	0.92	0.82	0.92	0.89	0.96	1.37	1.73	1.18	1.81	4.25	4.05	3.09
AT2G17060	0.08	0.02	0	0	0	0	1.04	1.15	0.42	0.47	0.34	0.29	0.6	0.53	0.62	0.68	0.55	1.08	0.23	0.16	0.05	0.04	0.03	0.05	0.09	0	0.06	0.12	0.04	0.12
AT3G51980	9.43	11.25	10.35	15.53	12.53	18.15	6.52	6.76	7.13	11.71	13.83	14.13	7.51	6.03	8.38	10.19	9.02	10.33	11.15	10.91	11.05	12.07	10.98	10.86	9.83	10.76	12.83	18.2	20.43	21.27
AT4G20230	0.7	0.81	1	0.75	0.4	0.69	0.85	0.93	1.19	0.67	0.39	0.76	1.42	2.1	2.03	0.79	1.36	1.58	0.27	0.51	0.23	0.2	0.22	0.2	0.68	0.44	0.28	0.15	0.71	0.55
AT1G51200	239.16	182.66	176.37	176.42	188.52	208.72	172.11	130.25	146.39	206.91	269.45	235.7	179.95	177.42	178.32	241.4	248.74	246.23	189.64	164.21	176.55	231.9	237.34	197.5	174.52	161.41	200.28	414.83	474.98	546.32
AT1G09480	0.61	0.55	0.53	0.62	1.19	1.22	2.08	0.93	0.94	3.26	5.21	0.71	1.73	1.1	1.16	4.17	2.6	2.93	0	0.19	0.24	0	0	0.26	1.28	1.65	2.1	7.73	7.76	10.58
AT3G44805	0	0	0	0	0.18	0	0.52	0.31	0.31	0.31	0.63	0.35	0.72	1.34	0.47	1.18	1.42	2.28	0	0	0	0	0	0	0.27	0.26	0.3	0.39	0.51	0.66
AT2G30945	1.52	3.42	2.9	2.15	2.05	4.22	0	0	0.18	0	0.44	0.14	0.5	0.17	0.18	0.17	0	0	1.46	1.87	0.98	1.02	1.35	1.34	1.11	0.9	1.21	2.49	3.75	3.73
AT1G27320	26.64	10.98	28.85	26.27	33.54	33.39	17.59	15.1	11.61	18.67	16.01	15.41	12.39	12.7	12.95	16.92	14.79	16.29	12.98	15.63	13.56	12.55	13.58	11.29	27.58	34.43	35.64	42.9	36.33	27.69
AT4G16900	2.02	1.35	4.59	4.11	5.46	7.28	0.58	0.42	0.89	1.16	0.7	1.73	0	0.06	0	0	0	0	1.12	2.27	2.12	2.21	2.28	2.72	2.46	2.62	3.1	3.72	3.6	2.75
AT1G71840	36.61	16.64	17.54	26.61	22.19	17.46	36.33	26.72	26.84	23.82	34.19	27.25	24.63	27.9	27.35	26.77	28.18	28.41	44.35	30.67	31.92	27.76	26.82	24.23	44.34	41.12	37.64	57.39	65.57	61.39
AT3G44370	5.78	2.81	5.03	6.81	7.65	4.97	2.49	1.92	1.89	3.43	4.12	3.32	1.96	2.27	2.33	3.06	2.98	2.84	1.53	1.96	1.55	1.31	1.7	1.1	1.81	2.01	3.2	5.72	5.44	6.8
AT1G07620	6.32	3.98	2.48	9.87	12.43	6.96	4.32	3.4	2.44	13.22	15.13	4.5	2.29	2.54	1.94	8.43	8.9	11.76	9.69	10.53	2.54	5.06	4.58	6.2	8.37	10.86	9.21	25.57	31.15	29.64
AT5G58990	13.67	17.89	12.02	8.91	10.28	11.31	6.21	4.68	5.49	5.82	6.11	6.22	5.83	5.38	5.37	4.92	7.15	6.33	5.17	5.52	6.35	3.43	8.19	6.18	15.27	13.47	12.41	10.64	20.9	18.56
AT5G10620	4.55	7.24	4.97	3.78	2.35	3.38	5.29	4.4	6.08	3.27	2.99	6.77	0.73	1.07	1.45	1.06	0.42	0.43	1	0.78	0.86	1.26	0.59	0.53	5.87	5.68	6.57	1.6	4	4.2
AT1G49630	7.75	3.52	8.58	6.1	7.01	4.22	9.58	7.82	8.78	6.19	5.54	5.35	2.26	1.45	2.09	1.85	1.98	2.5	9.21	11.62	11.73	6.29	6.79	6.88	9.65	10.04	8.02	7.59	5.85	4.36
AT5G23980	0.65	0.82	3.64	1.4	3.85	8.24	0.63	1.42	1.5	2.66	3.9	10.8	11.09	9.75	8.98	16.31	17.41	18.24	2.26	6.23	10.59	12.53	17.93	16	0.81	2.22	5.37	1.55	2.19	1.94
AT1G62730	2.57	2.88	1.8	3.7	3.05	3.84	2.57	2.38	2.89	3.99	5.38	3.37	3.59	4.35	4.4	4.23	4.06	3.46	5.41	3.95	2.73	3.99	3.11	3.67	4.23	4.69	4.71	7.55	9.11	9.12
AT5G43822	5.25	4.85	4.02	3.41	4.55	5.53	3.95	3.81	4.03	6.01	7.04	7.22	3.01	5.13	3.9	6.07	6.9	8.13	0.93	1.54	0.46	1.01	0.97	0.74	6.52	5.54	5.42	6.34	12.18	8.16
AT1G48550	11.12	10.31	10.54	11.06	12.57	13.25	6.91	6.8	9.44	8.83	10.5	12.21	9.35	9.28	8.37	8.85	9.87	10.81	8.7	8.8	6.27	9.61	11.2	11.08	10.61	10.42	11.07	16.93	18.51	17.2
AT1G70890	35.17	58.35	49.29	64.24	71.89	73.31	57.76	73.42	100.51	76.42	92.51	129.14	9.67	9.92	10.45	12.93	12.7	10.97	11.58	10.97	19.65	18.81	22.22	22.48	54.46	59.22	73.53	39.64	60.68	107.33
AT1G65920	1.64	1.15	3.14	3.63	4.58	5.34	2.31	3.25	2.95	4.83	3.21	5.5	0.95	1.02	0.68	1.82	1.6	1.32	0.73	0.56	1.15	1.36	1.06	0.85	1.15	1	0.81	2.26	1.51	1.19
AT5G64510	3.8	2.06	1.39	3.77	2.2	5.63	2.94	1.7	1.37	4.66	7.38	4.78	0.99	1.31	2.24	7.22	5.72	6.98	3.93	3.58	3.55	2.76	4.68	2.55	7.42	3.45	3.44	20.31	27.7	36.68
AT5G48335	23.26	33.47	22.04	22.89	18.71	27.18	8.94	7.97	9.14	10.37	14.17	12.38	10.13	11.36	10.41	10.94	11.68	6.88	13.27	15.81	16.36	16.56	17.31	20.15	11.45	10.96	11.69	15.08	17.63	21.43
AT5G53850	43.06	31.42	41.66	45.39	44.14	43.75	51.02	51	49.55	63.3	64.63	70.45	55.06	49.97	51.38	56.98	65	56.33	65.42	63.27	59.4	66.73	69.23	62.56	71.58	63.55	67.54	54.94	72.65	76.64
AT1G58561	2.99	0.81	2.14	2.22	5.41	3.23	0.17	0	0	0	0	0	0	0	0	0	0	0	0	0.02	0	0.09	0	0	0	0	0	0	0	0
AT1G34020	7.27	6.97	9.57	8.54	7.82	11.62	6.14	8.99	8.6	7.52	9.19	10.82	7.16	8.05	7.68	7.91	8.71	10.36	2.49	2.37	3.81	2.97	2.96	2.29	8.48	6.77	8.44	7.85	10.21	9.1
AT5G01450	4.92	4.8	5.09	7.96	12.09	11.06	5.33	5.53	7.34	9.81	13.73	9.66	9.32	7.76	10.08	11.75	8.64	10.64	7.27	7.16	5.75	6.28	5.74	7.14	6.25	7.07	9.17	19.7	20.62	19.45
AT1G15200	22.99	14.56	22.93	22.08	24.17	23.36	23.22	19.66	23.94	29.85	33.03	37.58	26.58	22.61	23.67	32.1	27.58	31.35	26.85	29.96	24.89	26.14	27.43	21.34	32.01	39.22	40.49	52.5	60.84	41.34
AT5G62360	0.84	1.08	15.99	1.21	2.91	34.49	1.89	1.69	20.31	1.04	2.09	16.32	71.82	69.77	76.94	7.85	9.5	9.31	1.28	1.48	1.77	0.97	8.37	10.82	0.37	0.59	1.23	1.07	0.62	0.91
AT5G42680	14.97	10.75	6.82	16.15	8.27	11.46	3.44	2	2.88	3.82	1.24	2.56	3.72	4.51	5.61	4.44	6.38	5.41	2.03	2.71	2.88	3.08	3.48	2.86	14.93	10.61	12.4	7.28	7.3	7.2
AT3G23610	2.48	2.78	2.9	4.46	6.06	5.72	2.41	3.93	3.64	6.09	7.19	7.9	2.45	2.04	2.66	3.91	4.36	4.02	2.1	2.26	4.44	5.92	4.38	5.13	4.26	5	5.95	9.73	13.96	11.15
AT1G34780	9.65	11.24	14.81	17.13	22.34	12.19	11.32	7.4	6.75	9.41	9.98	7.28	2.8	3.36	2.67	3.73	3.19	4.27	10.08	6.42	9.26	8.86	7.96	7.25	5.53	4.49	3.36	5.6	4.9	5.29
AT3G48330	9.14	17.56	12.94	13.31	13.55	19.84	2.7	2.88	3.85	2.09	5.34	7.08	7.18	7.46	5.43	6.72	8.41	5.1	1.78	3	4.22	4.4	5.46	5.9	2.59	2.61	3.6	5.87	5.4	8.73
AT1G62670	1.96	0.74	2.12	1.56	1.95	0.85	0.34	0	0.12	0.16	0.05	0.14	2.6	1.7	1.61	0.87	1.24	1.63	1.21	1.49	1.33	1.88	1.26	1.26	0.21	0	0.06	0	0.07	0.04
AT3G24800	7.53	6.73	10.03	6.17	9.24	5.38	7.31	7.46	6.19	6.23	5.22	8.74	4.19	4.99	4.37	3.97	3.26	3.72	10.08	12.57	8.64	10.15	10.75	9.15	4.57	4.56	4.08	3.31	3.29	4.81
AT5G54920	5.12	4.37	7.22	6.01	4.87	4.57	6.34	7.53	7.6	7.79	11.26	7.84	10.15	9.26	9.94	8.77	8.86	7.14	6.46	6.25	5.77	5.03	3.84	4.52	7.18	9.94	8.9	13.89	11.89	11.01
AT3G22370	22.67	17.54	25.78	36.37	50.4	38.15	32.53	29.45	43.75	50.64	66.01	40.31	33.61	34.43	40.04	43.69	46.98	42.84	30.51	25.69	21.73	38.26	36.93	28.83	47.85	39.92	36.24	86.57	85.27	78.61
AT1G03300	2.18	1.09	1.22	2.15	1.7	1.41	1.02	0.17	0.12	0.42	0.71	0.57	2.07	1.93	1.45	4.16	3.95	4.38	0.72	0.81	1.2	1.44	1.5	2.52	1.16	1.24	2.04	1.59	2.77	2.75
AT4G02005	0.32	0.29	1	1.12	2.44	2.46	0.14	0.62	0.77	1.61	2.41	2.24	1.28	0.47	1.14	1.97	1.86	1.67	0.11	0.15	0.28	0.28	0.53	0.3	1.15	1.54	1.14	3.76	4.55	3.37
AT5G65390	1.94	3.84	4.67	2.87	2.96	14.19	1.19	4.39	4.32	3.26	4.77	15.96	3.4	3.83	2.64	35.9	30.73	33.81	0.28	0.19	0.12	0.52	1.29	2.28	1.35	2.42	1.47	6.74	10.06	11.61
AT1G52380	12.72	10.45	14.69	14.09	11.75	14.06	14.22	11.27	14.18	14.08	15.37	12.19	18.71	17.33	17.98	17.76	16.7	17.22	18.35	19.21	14.21	15.25	18	13.44	16.63	19.33	19.01	23.01	25.03	24.44
AT2G29750	0	0.04	0.1	0	0.27	0.06	0	0	0.06	0.35	0.38	0.04	0	0	0	0.17	0.04	0	0	0.04	0	0.07	0	0.05	0.05	0.1	0	1.11	1.54	2.01
AT1G12790	1.91	2.1	3.59	2.27	2.58	3.36	0.22	0	0.3	0	0.08	0	4.1	4.74	4.2	3.67	3.88	2.11	2.58	3.01	3.22	4.6	3.32	4.9	1.21	2.71	4.08	3.35	2.27	3.24
AT3G55605	6.24	5.9	3.86	5.66	4.21	5.64	3.42	4.27	4.35	4.43	6.87	7.03	5.24	4.86	3.99	5.29	5.09	4.78	6.22	4.07	7.08	5.33	4.04	3.27	4.34	5.12	4.62	15.81	13.77	18.33
AT2G22240	44.55	22.27	13.07	91.46	65.61	19.67	32.47	16.65	5.87	65.22	32.16	8.29	3.44	3.87	3.72	19.43	21.96	22.37	54.28	21.46	14.93	102.15	41.8	22.68	98.02	70.3	51.02	214.91	191.69	176.37
AT4G15910	3.37	6.61	5.74	7.84	20.18	28.7	0	0.52	0.18	2.77	45.86	12.83	7.55	5.01	3.52	116.15	141.49	111.2	0	0.32	0.27	0.4	3.9	0.29	6.88	5.64	9.86	38.26	81.12	91.25
AT1G67910	7.58	20.39	12.74	8.92	8.61	14.32	25.27	22.65	15.47	28.4	16.11	21.18	7.56	9.8	7.85	5.87	8.92	5.99	5.91	9.32	10.97	8.58	8.3	14.58	0.91	2.31	1.75	0.14	0.57	0.37
AT1G66900	7.88	12.2	21.7	16.47	23.15	26.34	7.72	8.18	11.66	14.63	16.06	13.84	18.35	19.48	22.36	31.76	30.32	28.11	10.43	9.91	12.85	17.31	15.32	13.22	5.46	5.64	9.23	10.92	10.33	11.35
AT1G35780	7.53	8.78	8.89	10.47	11.61	9.19	9	9.73	10.2	14.17	11.19	13.98	10.19	7.93	9.95	8.87	10.28	10.74	13.51	9.72	12.82	19.88	18.04	18.27	8.71	10.67	8.22	11.13	12	12.23
AT3G29090	12.29	9.39	10.38	18.32	17.13	13.67	12	13.56	9.91	19	22.37	17.91	13.2	10.11	10.36	15.18	20.12	16.27	12.95	14.27	14.84	19.1	20.23	14.15	15.45	13.72	14.48	31.43	32.03	33.47
AT3G53870	251.87	265.66	194.55	169.31	116.65	127.25	219.63	193.49	230.54	143.03	168.05	153.12	241.43	242.74	233.65	162.6	176.88	166.92	271.77	243.94	223.96	161.44	132.81	121.36	252.31	244.27	249.59	297.26	310.42	330.67
AT4G32200	2.39	1.01	1.15	0.68	1.09	0.85	1.19	0.98	1.24	1.14	1.18	1.32	0.49	0.49	0.38	0.51	0.53	0.5	0.07	0.07	0	0	0.02	0	1.39	1.49	1.18	1.51	0.99	1.03
AT2G26470	4.93	2.15	4.45	3.86	5.09	5.95	1.09	1.17	1.72	1.79	1.35	1.95	1.52	1.64	1.06	1.94	1.38	2.55	4.74	4.38	3.78	4.34	5.29	3.7	1.56	2.02	1.39	3.31	3.24	2.49
AT2G16750	4.06	3.26	3.43	5.71	5.8	4.92	4.6	5.75	4.89	3.04	3.16	7.46	3.26	3.02	3.33	3.9	4.15	3.57	5.87	7.68	12.83	16.14	19.47	29.47	2.47	2.18	2.56	1.26	2.61	2.38
AT1G28150	26.09	36.28	35.92	28.89	25.75	49.42	10.68	7.09	9.88	5.27	8.19	16.21	7.5	14.32	10.12	11.5	13.11	13.12	7.81	5.99	7.76	10.73	12.88	17.81	11.78	10.5	9.98	12.1	12.39	15.37
AT1G14910	10.67	7.98	21.13	13.54	23.5	26.84	12.93	16.21	19.59	20.11	25.51	27.34	22.63	21.55	21.59	25.48	20.2	22.95	7.55	7.58	7.67	7.9	9.73	7.82	5.14	4.62	5.76	9.82	5.98	5
AT3G23400	244.26	230.16	243.77	305.42	233.12	225.41	241.88	262.4	271.54	256.92	244.31	197.92	120.24	112.61	123.71	152.71	157.96	153.06	222.18	264.58	242.8	220.06	221.83	162.31	265.68	268.8	263	186.55	205.95	166.73
AT5G01560	8.07	5.03	9.24	6.37	8.14	8.39	4.19	4.73	6.57	4.72	5.38	5.07	14.16	12.96	13.01	9.99	7.07	8.08	3.31	3.48	2.7	2.09	2.71	1.16	6.63	7.99	8.6	12.76	8.15	5.56
AT2G47790	12.56	9.93	9.94	10.7	11.95	8.98	14.7	8.18	10.5	9.9	12.74	10.51	12.31	11.69	13.31	10.4	11.77	10.07	12.81	10.87	12.33	10.53	9.21	8.49	15.5	13.54	12.96	21.11	21.29	22.06
AT1G35612	5.38	15.89	19.56	9.55	9.39	19.57	0.12	0.11	0.22	0	0.27	0	14.54	13.85	12.47	13.42	12.34	11.19	0	0	0.09	0.13	0	0.09	2.9	5.03	6.88	3.87	9.64	10.38
AT4G31180	44.16	27.62	46.48	39.96	45.92	51.63	48.22	46.94	54.09	55.06	72.72	55.24	54.32	52.29	53.44	61.13	64.15	68.16	62.58	57.87	50.69	50.68	51.5	50.31	52.65	61.41	60.57	92.6	87.5	95.91
AT1G12530	9.17	11.14	12.93	14.34	14.16	10.57	8.05	8.57	8.09	11.31	8.52	9.23	7.43	4.54	6.38	7.36	7.33	7.17	4.11	4.04	2.81	7.52	6.48	7.96	8.18	7.46	9.09	9.11	10.7	12.16
AT3G50880	13.88	8.74	12.32	9.88	9.84	12.81	5.04	4.18	5.31	8.07	7.95	10.59	8.29	8.01	5.13	5.53	8.02	7.62	15.77	14.76	14.83	16.68	16.98	13.28	5.57	6.23	8.93	11.28	10.86	15.31
AT2G05250	4.95	2.26	7.55	6.41	8.94	6.81	2.94	1.21	1.48	0.95	1.23	1.02	1.13	0.9	1.48	0.97	1.04	1.36	2.35	0.57	0.66	1.99	0.84	0.64	2.54	2.51	2	1.49	1.61	1.92
AT4G01480	27.75	26.97	19.8	64.77	95.65	29.92	20.01	28.9	23.79	77.93	112.32	30.31	21.52	18.29	22.32	47.25	47.93	48.22	29.13	26.61	16.87	36.92	32.67	31.52	30.13	29.21	32.83	187.34	199.32	197.67
AT1G25430	1.35	0.46	0.73	1.64	2.12	0.74	0	0	0	0	0.02	0	0	0	0	0	0	0	0	0	0	0	0	0	0	0	0	0	0	0
AT4G11350	1.34	0.25	0.46	2.98	4.28	1.73	1.51	0.91	0.57	6	6.52	2.93	1.17	2.3	2.14	5.44	4.93	3.8	0.7	0.75	0.23	1.95	0.74	1.07	3.53	2.79	2.87	8.45	9.93	7.69
AT4G11120	8.63	7.78	8.79	10.95	11.2	10.32	7.92	8.51	12.57	13.09	15.05	13.74	11.53	9.98	10.91	13.88	15.96	15.97	11.65	13.73	13.9	13.22	13.63	12.58	15.13	10.05	13.79	25.53	32.51	39.01
AT5G45510	22.1	17.4	50.39	47.2	54.67	72.06	20.23	34.13	40.95	51.87	59.4	46.98	54.73	51.3	53.02	52.4	39.75	46.36	3.87	6.64	4.55	2.6	4.12	6.12	29.18	51.98	65.97	71.74	73.92	59.16
AT5G01780	8.91	7.9	7.29	11.95	14.75	12.7	6.12	8.34	6.3	15.67	15.98	10.25	7.99	8.16	9.57	14.66	13.49	14.33	9.66	8.62	10.35	16.23	13.96	12.73	9.92	9.04	10.66	24.25	26.2	24.53
AT1G67960	5.07	3.99	6.61	6.32	8.45	9.36	6.31	7.84	8.64	9.22	9.75	10.18	8.03	8.45	8.57	9.16	8.24	8.7	5.36	5.47	4.45	5.03	5.26	4.57	6.92	7.85	8.3	10.99	12.86	10.54
AT5G66380	6.93	3.92	5.58	6.26	6.41	7.23	9.76	9.17	13.95	13.15	17.06	16.07	8.39	9.18	8.71	8.74	10.34	7.42	6.63	5.61	8.83	7.61	11.09	11.79	11.43	9.69	13.97	15.5	18.1	19.68
AT2G15580	80.8	82.99	55.33	62.46	58.14	60.7	65.03	62.48	62.94	92.63	93.13	101.04	39.02	47.4	47.49	54.24	54.29	53.81	61.89	61.16	58.09	88.77	84.92	87.14	69.92	56.78	46.55	104.81	111.03	106.42
AT1G63330	0	0	0	0	0	0	0.61	1.23	1.25	2.75	1.35	1.15	1.4	1.52	0	0.59	0.77	0.74	0.74	0.34	1.18	1.17	0.97	1.31	2.66	2.17	2.25	2.6	2.79	2.12
AT4G36648	18.85	13.36	36.22	58.01	90.69	74.18	30.99	37.5	53.38	218.57	181.33	144.12	92.1	80.04	78.69	145.62	140.75	151.25	38.68	60.96	30.33	80.9	69.33	86.81	48.27	44.38	57.78	325.39	335.37	223.77
AT2G16700	9.02	10.92	13	10.5	14.76	30.08	27.57	23.28	40.61	29.05	42.89	55.91	51.82	53.5	53.4	39.14	44.71	37.37	13.05	16.13	11.25	13.24	14.65	12.86	23.75	32.99	37.85	17.2	26.65	33.72
AT3G48600	1.9	1.89	2.65	3.75	4.57	5.28	0.77	1.56	3.07	2.67	3.74	3.33	6.57	7.07	5.01	8.33	8.61	12.06	1.65	2.23	3.85	2.66	3.52	5.33	2.42	1.99	2.55	6.15	5.03	6.63
AT4G29390	110.12	139.22	94.11	84.88	67.77	72.39	97.79	82.51	116.69	58.09	95.67	87.25	176.18	180.06	198.65	132.22	175.07	141.58	119.68	95.07	108.31	97.23	92.22	80.68	111.36	120.58	108.03	153.03	175.23	214.6
AT2G21550	0.59	0.42	0.46	1.66	2.31	2.75	0.95	1.01	1.26	2.6	2.24	2.5	1.3	0.53	0.63	1.19	2	1.26	0.92	1.1	0.61	1.51	0.44	2.2	1.79	1.62	0.98	4.82	4.71	5.59
AT5G23405	7.71	4.45	7.01	9.36	8.62	10.19	1.75	1.13	3.16	2.18	3.98	3.7	6.07	6.04	5.34	5.58	8.25	8.99	1.93	2.71	1.66	4.39	2.94	2.49	1.14	1.78	1.78	3.77	7.35	7.45
AT3G23080	18.11	46.92	54.68	48.03	32.18	56.35	11.98	10.99	11.7	17.86	11.99	17.73	8.27	10.53	9.08	9.8	10.26	9.94	5.36	8.22	12.7	15.64	14.23	18.05	2.26	5.82	10.53	2.51	4.29	4.31
AT4G35160	0.07	0.06	0.14	0.14	0.1	0.27	0	0.41	0.25	0.56	1.58	1.59	1.08	1.21	1.78	1.52	1.54	1.57	0.15	0.1	0.07	0.38	0.39	0.55	0	0	0.4	0.84	0.28	0.12
AT4G22350	4.92	4.01	6.06	5.31	6.57	5.68	8.51	7.9	9.12	8.65	8.92	9.25	7.83	6.96	6.67	7.99	9.24	9.51	12.89	12.12	9.95	11.26	14.74	9.06	9.05	9.49	9.52	10.56	10.28	11.52
AT1G52550	22.35	14.12	7.57	9.34	6.72	6.47	11.25	9.69	7.99	10.1	8.16	7.45	0	0.16	0.51	0.16	0.22	0	19.3	20.32	13.9	12.09	9.63	6.85	13.07	12.35	12.82	15.49	14.79	14.96
AT5G03530	7.68	11.24	10.03	19.41	16.15	17.31	6.41	9.4	10.25	13.93	13.07	13.85	3.8	5.55	5.45	11.57	12.2	9.56	8.38	9.09	11.41	17.26	18.96	13.7	2.84	3.17	3.48	8.25	10.19	11.13
AT1G80600	62.25	75.13	68.08	68.69	64.04	67.07	44.33	46.41	51.41	50.48	49.5	47.19	59.55	68.99	65.97	68.47	64.8	69.08	50.16	52.97	55.35	44.08	47.69	51.32	56.42	56.88	47.69	67.39	52.56	54.7
AT3G50550	14.43	20.42	17.03	35.66	26.22	29.12	17.47	17.39	13.4	28.77	31.54	22.58	9.49	6.57	7.03	8.96	9.04	6.31	8.09	8.35	6.07	14.34	9.5	11.65	24.05	17.3	20.95	37.09	59.04	71.72
AT5G61250	1.77	1.64	4.64	4.45	6.36	7.18	2.5	2.71	5.34	8.12	9.74	8.62	7.04	6.74	6.08	9.42	8.84	9.92	3.91	7.99	4.26	3.6	4.72	5.34	2.63	4.2	4.7	17.09	22.05	23.28
AT5G17790	8.05	4.53	6.34	7.75	7.76	4.83	3.6	2.6	2.02	2.32	2.89	1.85	2.34	2.48	2.56	1.55	2.31	2.04	3.57	3.26	3.41	2.06	2.23	1.86	5.45	3.96	3.85	2.34	2.72	2.11
AT1G04850	32.98	45.26	41.56	51.05	54.28	52.45	39.51	41.89	41.75	65.3	80.56	68.11	41.17	40.91	39.59	64.37	64.97	62.16	46.27	42.81	38.94	63.37	69.67	56.5	43.52	44.85	50.18	88.83	96.12	95.86
AT4G10840	27.3	24.4	38.12	33.44	36.35	36.53	15.08	18.19	19.92	16.01	18.36	19.74	41.64	40.21	40.53	42.91	35.43	39.21	27.07	31.2	34.17	26.74	29.19	31.6	23.64	29.03	34.1	49.12	39.12	35.43
AT4G37890	0.77	1.41	1.15	1.42	0.96	0.97	1.97	1.85	1.42	1.79	1.86	1.69	2.63	1.7	2.91	2.6	3.01	1.98	1.63	1.51	1.68	1.03	1.14	1.21	0.97	1.34	0.67	0.5	0.76	0.33
AT3G44600	9.38	8.83	9.83	9.92	10.46	12.21	7.58	6.84	6.77	7.66	8.96	8.8	8	7.25	7.2	7.42	8.18	7.83	6.8	6.62	4.85	6.27	5.66	5.49	9.79	6.96	7.21	10.71	13.03	12.8
AT3G26900	75.16	61.13	68.03	49.07	41.07	47.83	43.72	43.59	41.69	38.01	31.01	40.55	48.35	48.84	46.27	30.06	31.14	34.68	41.9	47.4	49.05	38.91	41.88	38.01	43.19	45.01	45.72	38.76	41.95	45.38
AT4G37020	11.95	12.3	11.21	14.07	13.79	14.11	9.65	8.81	8.17	13.8	12.25	12.66	11.15	14.49	9.72	10.55	13.74	15.04	12.25	15.6	10.81	13.91	12.83	12.22	15.75	17.27	15.08	20.2	25.65	26.8
AT5G13220	1.15	2.43	11.77	1.43	1.25	12.6	5.46	2.96	8.88	1.51	2.56	6.06	99.25	98.48	94.44	9.86	11.31	8.99	5.35	41.7	2.55	7.36	24.02	3.64	3.5	42.69	20.73	1.68	1.48	1.17
AT1G73120	0	0	0.17	0	0.23	0.21	0.22	0	0	0.54	0.5	0.46	2.79	3.68	1.43	1.54	1.45	1.62	0.18	0.25	0.31	0.46	0.19	0.83	0.53	0.84	1.16	0.76	0.88	1.44
AT4G04880	11.24	7.49	9.51	9.34	8.72	7.52	9	8.1	8.78	8.23	8.35	6.56	7.89	8.12	8.82	8.22	9.14	8.74	4.94	4.63	4.74	4.16	4.81	5.85	9.04	9.85	8.63	8.66	10.78	11.15
AT5G65890	10.06	7.53	6.97	8.94	9.07	5.17	24.41	20.98	18.74	18.1	11.31	17.07	15.93	16.64	13.06	14.58	15.05	14.66	8.69	10.1	14.05	9.66	11.34	8.75	14.66	10.56	7.8	5.79	5.04	4.68
AT3G46030	60.73	117.33	85.57	106.03	72.9	85.33	48.62	53.52	61.29	65.08	55.53	69.05	60.47	64.5	62.98	62.34	67.72	57.22	67.43	64.87	66.43	83.05	61.21	80.37	17.1	14.75	16.58	17.64	27.58	41.21
AT5G60870	1.7	1.83	1.92	1.69	2.16	1.6	1.38	1.76	1.35	2.1	1.72	2.27	2.23	2.53	1.92	2.11	2.31	2.68	2.36	2.11	2.53	1.41	2.88	1.48	3.78	2.35	2.82	4.32	4.55	4.69
AT2G20420	73.15	64.13	78.64	84.32	74.76	86.62	81.99	81.86	88.2	81.03	100.8	80.7	88.4	89.5	87.67	90	96.83	90.63	86.88	80.86	78.91	78.23	80.03	72.77	85.24	81.42	79.96	132.87	122.48	138.47
AT3G03860	19.31	23.25	18.21	17.59	18.09	19.72	15.1	16.04	20.2	21.1	21.9	24.25	11.72	10.63	10.66	10.18	9.32	10.28	17.36	21.69	17.07	18.35	20.77	18.2	14.46	17.5	21.05	22.8	24.06	20.1
AT4G05440	8.11	3.09	4.18	4.57	5.24	3.36	6.37	5.1	5.11	6.42	6.03	6.05	5.16	5.79	6.28	4.66	6.33	6.85	5.92	6.01	5.81	2.85	4.55	3.16	10.12	9.14	9.8	9.27	12.96	13.52
AT2G33840	12.44	11.91	12.84	8.61	7.64	9	12.7	9.84	9.77	8.43	11.34	10.97	10.34	13.07	14.1	10.66	11.58	9.98	13.06	13.47	11.52	8.96	8.22	9.95	14.65	14.95	15.62	16.68	21.88	24.06
AT1G45120	0.58	0.42	1.31	0.89	1.76	1.29	0.5	0.99	1.35	1.71	1.42	2.38	1.82	1.89	1.44	2.25	1.77	1.97	0	0	0	0	0	0	0.81	1.18	1.34	1.65	1.29	0.79
AT4G24630	13.03	4.98	10.82	11.27	11.78	14.19	7.69	7.31	8.51	11.14	8.23	10.31	6.75	6.15	7.55	8.41	9.63	9.06	12.89	11.63	10.82	11.69	12.32	9.52	14.86	17.34	19.1	15.51	18.92	17.52
AT3G44800	0.17	0.21	0.35	0.41	0.16	0.22	0.53	2.09	1.65	1.91	1.34	2.02	0.44	0.33	0.55	0.72	0.45	0.37	0.25	0.04	0	0.08	0	0	0.66	0.23	0.46	1.29	1.05	1.12
AT4G01650	8.62	6.97	9.57	11.19	12.39	12.66	7.49	10.43	9.89	12.16	13.12	14.72	13.56	11.39	10.34	13.22	14.47	9.32	3.55	3.48	4.19	4.33	3.41	3.82	12.12	11.17	9.8	16.67	22.7	29.26
AT1G14300	7.09	2.93	4.93	4.06	4.97	5	5.2	4.45	5.09	3.82	5.53	5.91	4.98	7.6	5.9	5.68	5.94	4.84	8.15	6.94	5.82	4.55	5.89	6.46	6.71	6.38	7.65	13.78	13.2	17.3
AT5G60160	19.45	14.54	17.34	21.24	21.76	21.38	14.84	15.5	14.21	22.91	26	23.89	20.12	17.08	19.02	23.01	24.81	24.05	20.7	20.14	18.7	23.14	26.65	21.4	19.8	18.26	17.74	34.28	35.5	33.89
AT1G23440	29.55	35.14	28.66	41.01	41	48.21	16.3	14.19	12.11	20.03	19.73	18.09	35.37	33.12	37.59	36.05	37.12	36.68	33.36	45.68	30.23	41.58	40.41	47.07	26.19	44.1	42.99	51.79	70.01	80.26
AT1G14890	5.78	13.87	14.51	5	3.07	14.35	23.8	43.26	38.24	8.06	11.04	26.28	26.15	21.54	26.79	3.03	6.02	4.26	1.76	1.57	1.05	0.14	0.57	0.91	0.22	1.22	0.82	0.31	1.34	1.4
AT5G40760	10.4	10.95	16.04	16.17	29.41	28.79	12.45	12.61	13.37	22.17	34.96	25.41	13.58	11.23	14.94	21.54	22.99	21.01	2.98	3.75	2.66	4.36	6.96	4.06	8.98	8.54	10.5	30.36	30.9	29.96
AT1G31970	55.65	21.88	34.67	34.16	25.22	26.86	40.49	21.99	27.98	26.65	30.07	23.22	29.2	30.12	27.24	30.04	31.4	28.9	45.87	34.6	28.22	33.8	31.48	21.87	49.21	54.13	51.93	71.05	74.87	83.2
AT5G11280	13.55	19.62	22.52	18.6	16.78	23	7.75	5.47	8.75	5.69	9.92	9.62	8.03	8.86	7.33	7.78	7.69	8.28	5.34	7	6.55	7.34	11.46	9.6	4.05	4.38	8.61	6.79	10.38	13.75
AT1G65720	73.22	84.66	102.31	87.41	96.53	127.07	85.39	98.12	130.31	135.47	173.16	165.77	90.48	84.95	89.92	105.32	90.23	97.57	128.77	141.06	141.15	129.08	152.64	150.65	111.44	119.11	142.28	208.9	200.27	185.01
AT5G59780	15.05	25.64	13.76	20.36	32.51	16.63	11.27	18.91	12.32	37.38	44.53	21.92	22.11	25.4	22.12	35.39	40.48	32.64	19.68	20.86	28.12	17.88	21.69	14	12.73	16.45	28.79	82.35	109.59	88.62
AT1G74530	19.11	16.98	12.73	18.53	18.11	14.89	11.5	9.56	8.72	12.87	11.98	11.23	5.97	5.37	5.76	9.59	7.53	7.34	12.22	12.14	11.9	13.07	11.68	13.25	16.31	12.86	11.23	15.96	16.35	11.23
AT4G08900	16.94	14.36	15.84	23.89	30.86	17.46	13.82	13.5	14.01	20.89	29.53	19.92	12.54	12.87	12.34	24.38	25.72	24	36.64	33.26	35.2	39.63	39.59	33.99	17.82	13.56	16.76	34.43	40.23	50.88
AT3G27925	111.53	93.6	103.21	147.15	146.64	106.04	74.21	82.63	69.42	106.96	93.28	65.39	67.99	71.84	69.86	81.58	69.06	70.55	130.44	129.83	144.97	126.07	112.84	128.24	125.02	125.78	116.3	164.09	143.67	113.9
AT3G46385	2.33	1.86	5.22	2.53	1.33	3.96	0.12	0	0	0	0	0	3.05	3.27	1.94	2.84	1.95	2.28	0	0	0	0	0	0	0	0	0	0	0	0
AT2G01820	23.57	14.74	26.41	26.81	27.77	24.71	12.23	12.21	14.13	12.27	13.72	11.94	15.2	13.89	14.97	13.98	11.38	14.69	12.6	11.02	12.45	8.71	9.74	9.66	14.1	13.2	14.55	18.83	12.15	9.49
AT1G48350	318.82	401.72	328.6	234.91	132.31	184.45	347.5	339.8	440.86	183.76	156.51	291.94	209.19	249.85	234.29	127.37	157.12	127.06	306	294.06	385.84	271.39	300.75	275.5	146.72	139.6	149.03	50.11	75.98	115.03
AT5G51640	5.33	3.46	8.88	7.21	12.01	12.72	5.96	6.44	7.25	10.29	12.37	9.37	10.22	9.35	10.75	11.92	11.64	13.78	4.15	4.48	3.29	3.16	4.08	3.3	7	7.04	8.63	13.27	15.08	15.68
AT4G25315	6.9	6.9	4.11	4.45	4.45	4.24	2.58	2.02	2.2	1.1	0.7	1.41	1.75	2.43	2.38	2.06	2.33	3.14	1.5	2.23	1.92	1.75	2.85	1.96	3.06	1.98	1.93	1.66	2.78	3.57
AT4G13870	4.33	5.35	2.64	5.22	4.47	2.78	5.81	5.87	5.57	7.62	6.59	6.35	1.02	1.07	1.93	0.96	1.05	0.68	3.9	5.17	2.66	5.74	4.15	3.51	3.01	4.68	3.09	4.18	5.84	4.16
AT2G01710	12.07	7.76	10.96	9.7	10.69	15.34	3.24	3.61	4.59	4.49	5.23	4.58	4.8	5	3.6	6.69	6.22	5.61	2.79	5.24	4.39	5.81	4.52	5.21	2.73	4.62	4.56	6.99	8.39	9.26
AT5G38565	0.6	1.01	0.22	0.53	1.81	0.56	0	0	0.09	0.12	0.43	0.2	0.16	0.08	0.09	0.08	0.29	0	0.32	0.49	0.21	0.8	0.5	0.51	0.31	0.44	0.68	2.77	3.86	2.71
AT3G62140	10.24	13.16	10.89	13.3	15.59	15.74	12.55	9.28	9.81	16.22	18.61	14.9	11.44	9.01	10.1	14.89	15.45	14.31	11.69	12.12	10.46	17.36	16.64	14.83	15.12	13.69	14.1	24.79	29.75	23.8
AT1G33490	24.02	24.79	22.69	32.47	35.05	25.67	18.61	19	19.21	38.31	40.02	27.75	25.62	22.42	27.8	44.34	42.94	43.12	20.31	16.7	17.12	32.4	35.82	21.35	26.53	29.04	31.23	57.54	76.51	79.9
AT5G66050	13.18	9.57	21.64	15.91	20.29	25.23	13.37	13.22	17.85	24.95	23.15	26.31	47.31	45.21	46.52	23.63	20.23	28.52	23.98	30.45	17.53	23.92	26.81	24.97	11.48	14.3	15.64	24.07	20.27	17.67
AT2G28160	1	0.97	0.92	2.84	3.47	3.04	1.42	1.36	2.18	4.51	4.83	4.26	1.91	0.85	2.19	2.06	3.61	2.89	1.51	1.68	0.69	2.57	3.22	3.42	1.64	2.21	2.46	7.05	10.55	10.69
AT2G03505	3.27	2.44	2.15	3.07	1.67	0.85	0.74	0.66	0.27	0.18	0.33	0.1	0	0	0.27	0	0	0.18	0.6	0.24	0.31	0	0	0.11	0.35	0.55	0	0.34	1.17	0.29
AT4G31350	8.66	8.26	8.46	9.02	10.51	8.36	12.07	10.08	10.42	12.14	12.36	12.41	9.17	9.13	8.17	10.23	10.87	9.85	12.72	11.83	10.47	10.62	10.89	10.78	15.91	14.92	13.1	21.98	18.29	13.96
AT5G38840	5.84	3.91	7.72	6.89	11.39	8.42	7.74	8.75	9.09	9.77	9	7.37	9.9	11.28	10.84	11.1	9.45	10.7	4.55	5.92	5.27	4.89	4.42	4.18	4.98	5.44	5.31	6.47	5.12	3.51
AT1G62333	0	0	0	0	0.27	0	0	0	0	0	0.57	0.18	0	0.22	0.24	0.67	0.76	0.31	0	0	0	0	0.22	0.19	0.41	0.19	0	1.47	1.28	1.33
AT5G67590	104.38	134.59	100.66	103.87	97.87	98.94	67.68	60.61	75.58	68.86	78.67	71.27	71.83	75.29	71.7	73.46	79.41	65.2	120.9	114.6	107.93	103.88	121.52	123.03	61.33	62.51	65.83	69.94	96.43	113.25
AT1G72320	14.14	4.66	11.26	10.11	10.1	9.21	12.41	8.23	8.62	11.1	11.43	9.11	14.3	13.01	12.82	13.33	14.03	12.2	16.2	11.98	9.55	9.52	10.03	9.07	19.86	21.29	15.96	21.83	22.66	21.86
AT3G08950	4.78	3.87	4.87	5.18	4.08	3.73	4.72	2.23	4.79	4.32	4.51	5.33	7.01	4.73	6.58	6.2	7.22	6.47	3.75	3.46	2.91	3.79	2.96	4.14	6.16	4.37	5.37	8.91	9.31	10.19
AT4G02200	17.39	20.2	14.85	17.71	22.27	28.32	9.93	10.5	7.85	3.81	7.66	7.42	3.56	3.65	1.46	8.1	8.64	6.1	14.92	21.38	7.4	30.21	31.2	20.18	7.09	6.65	5.63	8.59	10.58	14.6
AT1G10230	6.18	8.69	4.34	4.86	5.84	4.53	6.51	5.8	9.59	7.7	6.12	6.8	10.97	12.68	12.61	7.4	11.15	7.45	8.58	8.06	6.49	6.33	8.36	7.4	15.86	15.71	12.26	11.43	13	16.87
AT4G26310	11.95	8.56	11.02	14.53	12.4	11.81	12.9	12.89	12.46	14.05	12.98	14.88	11.85	10.22	13.99	13.88	13.69	14.41	12.37	13.01	12.25	11.24	15.51	13.49	14.14	13.03	15.58	22.4	22.37	26.28
AT4G16444	6.46	7.41	7.96	8.3	8.59	9.4	2.71	3.91	5.38	3.55	4.94	5.12	3.76	3.24	3.64	4.2	4.95	3.11	7.84	7.59	6.76	11.22	12.82	11.64	6.94	7.53	7.48	12.99	19.2	24.65
AT5G26970	0	0.81	0	0	0	0	0	1.05	0.36	0.94	1.45	0.27	0.33	0	1.07	0.67	0.46	0	0	0.22	0.27	0.4	0	0.29	3.11	4.7	9.18	7.11	17.04	17.95
AT5G44450	14.87	9.74	13.91	12.08	15.37	13.56	10.7	11.41	9.36	11.16	10.22	7.46	10.81	9.67	10.54	8.44	9.76	7.71	9.61	10.67	10.69	6.16	6.36	6.48	13.55	13.52	12.74	14.93	18.56	19.56
AT1G66020	0.05	0.04	0	0.39	0.2	0.12	0.9	0.63	0.29	3.06	2.12	2.06	0.16	0.44	0.12	0.93	1.7	1.46	0.16	0.07	0.31	0.59	1.45	0.38	0	0.05	0	0	0	0
AT2G18990	7.99	10.86	14.24	9.66	6.99	8.1	3.11	2.38	4.17	3.46	3.83	5.08	3.7	2.44	4.33	3.18	4.11	2.86	7.81	11.18	12.76	13.82	11.99	10.51	11.27	10.54	11.3	11.58	19.45	24.06
AT2G19540	38.55	31.39	29.23	32.98	26.65	25.17	34.44	29.23	35.56	30.77	39.75	31.03	36.66	40.63	35.82	30.7	37.59	33.6	44.77	38.77	38.4	34.07	34.87	24.18	40.77	36.25	38.01	64.91	75.95	89.86
AT2G11910	57.37	77.53	55.04	63.1	50.35	51.2	67.28	55.2	65.92	60.37	73.27	63.57	70.81	70.92	72.15	61.78	66.18	74.14	77.54	69.47	67.66	62.37	53.01	47.69	73.14	66.56	82.65	115.97	111.26	110.3
AT4G09840	0.54	1.37	0.28	0.95	1.1	1.71	0	0	0	0.32	0.14	0.12	0.75	1.53	1.13	1.68	1.9	2.14	0.88	1.96	1.25	3.09	2.1	1.74	0	0.13	0.16	0.21	0.54	0.48
AT4G38320	7.69	7.92	6.49	10.58	10.93	8.34	5.2	3.04	3.25	5.53	5.42	4.85	6.57	7.61	8.01	10.16	8.89	10.59	9.09	6.46	8.03	9.37	11.1	9.36	5.54	5.17	4.66	8.73	6.81	6.64
AT5G03406	2.47	3.3	3.9	4.23	2.32	4.06	3.35	3.95	3.84	6.01	6.1	5.8	5.08	4.01	4.49	5.58	5.87	6.17	4.15	4.55	4.75	3.23	2.99	3.67	3.51	3.32	2.39	2.45	2.04	2.54
AT3G62830	19.23	17.81	22.8	26.5	30.73	32.65	15.23	18.59	20.36	22.84	32.39	26.83	24.89	24.33	27.68	31.86	28.11	29.26	20.48	19.37	18.55	24.42	23.61	23.68	18.15	20.36	20.61	45.64	47.25	49.29
AT2G46225	18.75	18.52	17.59	20.48	24.47	16.36	18.37	17.75	15.34	22.85	19.88	20.81	10.27	10.3	11.83	16.49	22.31	19.72	14.3	14.6	17	20.51	18.98	16.68	16.67	16.11	16.63	32.56	37.74	38.8
AT2G14020	0	0	0	0	0	0	0	0	0	0	0	0.18	3.3	1.6	4.82	7.03	5.15	2.23	0	0	0.18	0	0	0	0	0	0	0	0	0
AT1G63540	0.05	0.04	0	0	0.07	0	7.46	6.19	5.71	6.55	8.44	6.21	5.62	5.01	5.39	7.5	7.02	7.2	8.5	4.6	6.93	4.02	3.63	4.41	9.98	6.21	6.96	9.17	5.45	2.53
AT5G60940	7.92	7.99	9.2	9.87	10.67	11.76	8.06	10.07	10.94	12.2	10.24	15.13	12.64	11.13	11.6	10.24	11.73	11.89	9.2	10.27	10.6	10.16	12.27	8.45	10.58	11.63	12.55	20.42	21.29	19.53
AT1G05780	3.35	5.54	7.29	7.61	5.65	6.35	0.92	0.82	1	2.2	3.66	5.42	6.12	9.39	5.37	9.94	11.51	8.64	0.6	2.73	2.06	3.96	4.8	5.21	4.37	4.13	6.37	10.21	15.24	14.09
AT5G14680	13.23	17.62	14.11	17.68	20.29	20.98	17.13	16.32	19.66	26.32	26.07	30.18	18.87	20.14	20.58	24.47	29.87	27.2	21.27	21.36	18.07	31.43	33.53	29.76	20.55	21.49	20.23	34.3	43.93	43.98
AT1G36922	0	0	0	0	0	0.24	0	0	0	0.15	0	0	1.06	1.1	3.26	1.75	2.71	2.46	0	0.28	0.18	0	0.22	0.38	0	0	0	0	0	0.66
AT1G04410	416.6	402.54	482.24	478.08	447.07	464.67	454.68	448.2	545.21	413.65	502.29	480.27	549.69	593.63	597.23	527.3	545.99	538.46	444.24	451.18	453.31	405.12	461.72	441.5	402.44	388.59	390.1	415.02	389.61	420.19
AT2G16460	10.55	8.37	7.09	8.7	10.52	7.67	5.81	4.79	5.74	4.14	4.43	3.53	3.36	5.15	4.88	3.86	3.29	4.89	4.79	5.18	3.74	3.6	2.67	3.59	4.5	4.26	5.97	4.08	6.35	5.84
AT3G13580	47.66	60.19	42.84	33.91	30.02	41.1	40.34	41.74	45.16	41.51	41.12	51.62	51.14	48.33	48.55	41.06	41.13	43.34	56.72	61.24	53.02	41.76	51.09	35.32	61.49	70.23	70.26	73.43	106.37	116.63
AT5G44320	26.62	17.31	24.47	19.52	21.13	23.01	27.37	23.41	29.06	29.84	28.79	23.71	33.26	32.14	32.23	29.07	25.59	26.55	26.78	26.99	21.25	18.61	19.08	18.04	30.43	34.59	30.4	35.31	34.93	34.5
AT5G50665	9.58	5.38	8.37	11.8	9.08	5.65	2.91	2.94	4.54	2.95	5.58	3.71	6.66	6.73	5.37	4.95	6.02	5.09	0.27	0	0	0	0.3	0.12	5.83	4.41	3.51	3.59	3.39	7.23
AT1G48390	0.63	0.5	0.39	0.08	1.27	0.59	0.62	1.57	1.88	1.18	1.53	2.05	0	0.27	0.19	0.18	0.06	0.12	0	0	0	0	0.09	0	0	0.08	0	0	0	0
AT3G29310	5.61	3.37	6.39	6	9.03	10.69	4.99	5.27	6.48	10.4	8.73	8.91	6.46	8.48	5.73	11.26	9.64	10.62	3.45	3.59	2.89	3.66	3.74	3.95	8	6.27	6.51	11.93	11.97	14.2
AT5G25490	1.59	1.74	2.61	2.06	0.31	2.72	0.45	0.13	0.14	0.27	0.44	0.2	0.37	0.39	0	0.26	0.35	0	0.12	0.08	0.52	0.15	0.63	0	2.48	2.46	1.94	3.04	2.5	4.99
AT1G14070	1.78	1.55	1.86	1.67	2.92	2.49	2.43	2.92	4.03	8.34	8.85	7.59	2.51	3.05	3.06	4.75	4.06	4.45	4.15	3.56	2.88	3.61	5.37	7.01	2.92	2.14	3.27	10.74	12.58	8.86
AT1G72070	2.06	2.35	3.03	8.17	5.37	4.68	0.54	0.16	1.97	0.65	0.67	0.12	0.9	0.16	1.15	0.31	0.96	0.44	0.73	1.69	0.51	0.74	1.07	1.48	0.57	0.68	1.56	0.41	1.78	0.93
AT1G65280	11.71	8.78	16.48	14.63	17.09	22.12	10.84	11.81	12.51	19.29	19.1	18.28	17.9	14.91	18.39	21.09	20.41	20.61	15.43	17.33	14.74	17.52	19.69	13.97	7.11	7.53	8.03	8.25	8.26	8.3
AT5G03040	79.31	43.77	68.48	69.89	62.87	66.21	72.62	67.15	57.85	61.84	52.38	48.99	24.73	23.83	24.12	26.66	25.04	25.46	68.08	65.58	76.4	57.08	56.04	103.11	36.16	31.06	28.38	30.4	23.95	18.22
AT4G03060	21.7	14.15	10.74	23.22	23.05	11.37	303.92	638.46	584.18	86.72	73.93	427.29	442.67	466.64	471.77	376.46	475.96	397.82	519.01	578.71	719.78	450.85	776.62	469.11	460.85	419.19	488.85	33.74	47.47	56.5
AT4G32870	11.88	18.93	7.52	14.95	7.03	11.1	11.58	6.49	9.14	11.68	14.23	9.1	10.35	9.65	10.55	9.38	9.49	5.94	23.64	20.76	10.04	20.2	12.82	8.47	24.79	23.11	22.64	31.8	31.29	36.43
AT2G04430	2.49	2.59	2.5	4.15	3.61	6.89	1.01	1.35	0.8	0.53	1.39	1.55	6.08	5.78	3.68	4.43	4.17	3.8	3.17	2.5	3.26	1.03	1.06	1.22	1.8	3.96	3.82	5.99	6.59	6.41
AT3G01790	22.44	28.28	18.7	19.23	10.94	15.07	16.72	16.2	23.54	18.83	19.46	18.78	21.72	25.85	25.23	23.63	18.9	21.02	23.84	19.53	22.4	20.22	18.6	14.74	21.7	19.86	23.97	42.29	42.82	48.44
AT3G04020	1.75	1.83	3.34	3.54	5.11	3.73	1.95	1.52	2.87	5.02	6.91	2.83	2.13	1.89	1.77	2.92	3.45	2.49	2.56	2.94	2.98	4.98	5.02	4.53	2.99	3.73	3.26	9.91	12.95	10.65
AT5G35180	27.58	19.15	32.5	42.99	52.08	50.9	36.38	40.36	35.46	65.99	57.8	49.95	38.01	37.32	35.68	65.48	61.07	68.76	35.67	30.52	34.55	48.11	47.28	45.71	27.81	26.6	30.57	35.39	30.61	25.57
AT5G35170	86.73	78.47	112.8	86.04	91.77	78.66	52.06	68.38	67.81	67.23	52.28	66.12	106.96	100.29	105.43	90.28	77.41	89.08	81.23	99.35	130.65	81.47	76.63	92.46	61.83	62.6	77.14	19.2	24.04	21.03
AT3G15320	0.11	0.31	0.11	0	0.3	0.29	0.45	0.79	1.48	1.69	2.19	1.93	0.62	0.51	0.41	1.53	1.58	0.9	0.12	0.08	0	0	0	0	0.12	0.11	0.64	2.86	5.28	4.98
AT4G07410	27.4	15.38	20.9	16.72	18.28	16.81	10.94	6.02	7.32	4.49	7.96	5.18	8.63	7.95	8.42	7.29	6.8	6.03	11.55	8.58	7.95	4.22	6.59	3.25	9.98	10.22	9.43	14.76	8.47	6.39
AT4G01740	0.75	0.67	1.85	1.31	2.75	2.45	0.13	0.18	0.12	0.2	0.29	0.27	0.16	0.34	0.24	0.17	0.23	0.39	0.21	0.04	0.09	0	0.22	0.24	0.1	0.15	0.28	0.22	0.39	0.42
AT4G36380	1.46	0.91	0.83	2.67	2.96	1.38	3.01	1.77	1.36	5.04	3.33	1.81	1.05	1.56	1.86	2.99	2.7	3.84	1.61	1.56	0.67	1.17	0.86	0.4	4.91	3.38	4.01	7.83	5.28	8.13
AT4G13020	40.45	21.4	27.62	36.04	40.64	28.37	17.05	16.44	12.13	19.03	12.31	13.73	25.51	25.47	24.47	30.13	23.65	29.87	15.67	15.66	15.61	13.67	10.02	11.12	15.27	14.07	14.88	20.69	19.49	14.64
AT5G66658	1.95	1.12	1.24	2.5	2.15	3.13	0	0	0	0	0	0	3.88	2.22	2.97	4	3.85	3.09	1.13	3.85	2.61	4.53	4.12	2.78	2.22	4.54	1.61	5.54	5.98	7.95
AT1G74790	6.98	6.08	12.98	5.64	6.1	6.71	6.06	6.38	8.95	3.53	2.58	3.15	20.04	17.81	20.24	6.63	5.55	6.29	10.67	10.69	5.55	3.74	3.39	3.47	5.05	6.61	6.83	2.72	3.25	1.55
AT1G43890	28.23	45.26	35.26	47.58	49.76	66.01	12.63	14.33	16.19	24.14	26.4	19.07	15.29	15.89	16.77	17.44	18.2	12.75	15.97	19.45	14.24	26.55	26.63	23.18	32.55	33.1	35.99	58.3	80.71	113.07
AT3G15270	3.04	4.31	1.53	13.49	16.57	17.98	3.72	2.81	1.17	9.94	8.45	7.26	1.19	0.12	1.17	5.16	6.17	4.31	2.09	1.18	1.2	9.24	6.87	9.72	2.83	2.04	1.86	3.89	6.63	5.71
AT4G16760	37.09	23.04	45.99	34.8	38.52	54.13	16.62	15.45	12.7	14.74	20.09	17.55	46.7	46.23	51.26	20.02	21.1	19.15	21.63	19.45	12.49	18.41	20.1	17.09	16.29	21.72	21.84	18.41	17.26	15.7
AT5G19980	16.92	11.45	16.77	18.22	19.07	25.15	8.55	8.88	12.45	9.85	11.44	9.47	22.14	22.86	22.11	24.12	21.26	21.86	24.16	26.9	18.61	14.05	13.62	15.14	15.93	20.76	23.85	33.95	28.37	25.84
AT5G53050	28.98	19.36	47.94	24.99	21.69	28.74	7.97	6.28	10.97	5.11	5.06	3.6	15.03	16.3	15.72	4.78	4.37	5.87	6.59	11.96	4.76	4.69	7.41	2.42	5.68	8.85	7.1	4.54	4.33	4.28
AT3G52680	2.17	2.3	2.31	2.03	2.24	2.35	2.05	2.79	1.87	4.18	3.41	4.24	3.62	2.4	2.59	3.15	3.08	3.1	4.19	2.84	3.08	3.33	5.17	3.33	5.33	4.25	4.83	5.01	6.63	5.68
AT5G43710	4.68	3.2	6.8	7.48	9.14	7.87	3.47	4.06	5	4.2	7.02	5.29	4.34	4.35	4.8	5.7	5.87	6.13	4.9	4.91	4.19	6.56	7.16	5.94	6.69	6.28	7.57	12.14	15.89	18.58
AT4G37090	14.33	10.09	8.19	12.11	11.01	10.01	12.12	8.07	9.19	8.27	12.79	6.73	9.2	8.11	10.21	9.75	9.07	11.1	14.93	11.99	9.02	7.55	10.22	12.25	14.94	16.77	14.08	22.23	25.72	30.12
AT1G73490	35.81	25.5	26.95	23.49	20.23	20.26	41.83	25.7	31.85	29.55	29.01	23.28	33.59	31.75	29.92	27.54	28.04	25.43	44.51	33.08	31.53	26.97	26.09	20.7	12.15	13.41	10.43	10.3	8.28	10.95
AT4G37170	0.56	0.38	0.38	0.24	0.19	0.36	0.49	0.11	0.56	0.52	0.55	0.3	0.98	0.91	1.18	1.38	1.5	1.27	0.95	0.82	0.56	1.2	0.52	0.23	1.57	1.34	1.07	1.12	1.16	1.31
AT1G08540	55.73	38.9	64.43	41.08	37.1	29.72	32.21	34.44	29.86	14.93	13.45	17.79	29.55	30.22	32.19	18.58	16.51	22.28	33.07	29.46	35.46	18.67	21.01	19.94	29.85	29.75	28.67	14.01	13.15	11.45
AT1G24470	1.55	0.99	0.46	4.23	4.06	3.11	0.96	0.75	0.65	10.13	8.5	3.53	0.1	0.21	0.11	0.41	0.64	0.29	0.58	0.4	0.17	0.98	1.11	0.81	3.23	6.11	3.32	8.29	8.17	7.26
AT1G07800	0	0	0	0	0	0	1.52	1.85	0.5	0.74	1.83	1.7	0	0	0	0	0	0	0.11	0	0	0	0	0	0.22	0	0.36	0.47	0.14	0.09
AT1G72050	23.95	9.1	14.11	14.55	13.66	14.94	16.5	10.15	10.88	12.6	12.86	14.61	11.87	14.56	12.06	10.95	11.61	11.08	22.59	17.05	14.8	15.07	15.25	16.44	25.27	21.89	20.4	29.62	38.81	34.15
AT5G06960	8.39	5.19	5.84	9.61	11	10.11	8.66	7.14	7.92	13.75	15.02	13.27	7.83	7.98	7.68	10.51	11.43	10.49	9.29	10.74	6.25	12.19	11.24	9.97	7.65	7.54	8.73	21.25	29.37	29.47
AT3G16570	77.66	63.87	54.05	92.36	78.17	68.35	70.02	67.65	42.55	107.23	99.07	65.51	35.77	47.27	40.82	83.14	99.92	85.88	68.68	73.02	88.05	258.41	236.57	226.27	113.91	105.36	119.86	181.69	233.12	341.74
AT1G01360	20.67	11.69	13.8	29.32	34.99	27.34	13.48	11.1	12.23	32.68	27.09	21.81	12.08	12.89	10.3	13	16.22	14.54	15.51	18.02	12.75	29.32	26.61	24.81	13.73	17.49	23.35	49.87	68.63	77.71
AT5G02500	1337.88	565.91	478.87	655.05	776.42	573.25	877.88	570.83	523.06	618.18	850.27	642.23	538.81	550.28	553.02	1002.9	836.49	1001.55	990.52	749.36	662.29	648.42	815.75	474.84	1229.9	1050.63	1020.85	2091.01	1907.67	2025.27
AT1G07220	7.95	4.83	7.15	7.63	10.72	10.1	9.01	8.09	10.35	10.53	10.99	11.05	9.92	10.38	9.54	11.16	9.1	11.29	13.14	15.16	9.25	7.59	7.96	6.83	13.12	15.01	13.78	17.53	19.85	15.63
AT1G70950	0.06	0	0.36	0.54	0.4	0.45	0.78	0.77	0.99	1.59	0.92	1.93	0.52	0.54	0	0.47	0.83	1.22	0.32	0.39	0.27	0.96	0.46	0.87	1.24	0.64	1.01	2.03	2.85	2.72
AT5G28700	0.57	0.51	0.08	0.41	0.77	0.1	0.53	0.1	0.1	0.77	0.47	0.07	0	0.09	0	0.18	0.06	0	0	0	0	0	0	0	0.93	0.4	0.74	1.69	1.37	1.31
AT5G22460	13.66	16.41	13.23	11.69	16.82	18.7	28.1	26.51	11.85	27.31	39.06	37.11	8.24	7.42	6.96	45.54	58.29	51.32	12.72	7.51	6.84	20.87	26.83	13.52	5.68	6.26	5.33	4.07	8.52	13.02
AT2G02590	3.47	3.85	5.1	5.62	4.79	3.97	1.59	2.18	1.73	1.65	2.82	3.13	2.48	2.3	1.55	2.46	2.32	0.9	1.21	1.93	2.08	2.07	3.13	2.22	5.55	3.9	6.16	4.21	4.92	6.36
AT3G45090	4.35	3.43	5.91	5.05	5.87	6.03	8.61	7.31	7.58	6.76	6.99	7.47	8.98	8.86	9.33	6.91	6.55	7.81	6.7	8.08	7.27	3.32	5.07	6.12	8.34	8.27	7.72	9.47	9.34	8.71
AT5G05760	3.84	4.11	5.74	9.94	11.23	8.32	1.53	2.72	1.12	2.97	3.59	3.13	3.97	3.71	2.17	6.05	5.57	5.28	3.25	5.04	4.47	6.25	8.27	6.54	1.66	1.57	1.82	3.67	5.36	6.51
AT1G12300	0.73	0.43	1.06	0.48	0.82	0.56	0.59	0.97	0.88	0.9	0.74	0.92	1.57	1.27	1.15	1.37	1.16	0.86	0.54	1.09	0.79	0.77	0.85	0.63	1.63	1.82	1.93	1.81	1.57	1.32
AT5G07080	5.36	3.32	4.67	2.8	2.7	6.2	5.36	3.18	4.32	6.06	4.77	5.3	2.05	2.95	2.09	1.02	1.56	1.95	1.31	1.69	1.67	2.61	1.79	1.4	1.28	1.27	1.77	0.67	0.25	0.27
AT3G07230	86.21	138.37	65.69	83.81	73.05	71.69	58.84	46.56	65.92	62.17	63.06	58.8	143.74	142.89	147.36	121.47	142.23	131.36	74.09	79.8	69.71	71.6	71.15	64.8	80.05	61.14	72.82	79.95	117.41	128.35
AT2G25910	21.51	23.04	22.07	23.99	28.55	37.74	23.07	20.64	21.99	39.65	39.17	41.83	22.29	19.42	21.69	35.02	36.64	40.77	24.87	23.3	20.06	39.37	39.33	36.78	26.73	22.88	27.42	53.36	58.34	58.89
AT1G15410	18.56	11.28	10.14	18.82	32.29	7.53	14.98	17.26	7.02	39.48	39.14	17.62	7.18	6.17	7.87	22.12	24.3	21.8	15.58	11.86	15.93	34.78	25.99	15.87	19.72	12.88	10.17	93	76.93	84.5
AT1G12010	1.81	3.4	2.95	2.59	2.75	6.57	0	0	0	0.12	0.29	0.2	0	0	0	0	0.06	0	0.08	0	0.07	0.41	0.33	0.15	0.08	0	0.09	0	0	0.06
AT3G27690	1204.68	3762.99	2176.04	2380.23	1585.67	1390.71	131.79	117.67	65.12	89.08	63.48	41.38	55.92	54.63	54.7	66.04	85.27	70.49	651.11	723.46	905.06	924.79	561.81	599.95	262.55	243.12	272.66	87.14	81.79	39.85
AT2G15910	26.59	33.7	20.08	17.19	13.84	27.2	9.37	5.95	7.82	11.88	11.6	12.78	5.01	5.3	4.73	8	7.21	5.34	22.84	22.49	23.12	23.2	24.68	21.63	10.12	12.84	13.29	11.9	22.48	26.27
AT3G49410	0.59	0.27	0.44	0.2	0.4	0.12	0.97	0.92	0.88	0.19	0.24	0.88	0.32	0.61	0.76	0.44	0.42	0.54	0.78	0.39	0.54	0.26	0.11	0.24	1.12	1.5	1.17	1.46	1.02	1.5
AT1G12950	0.05	0	0.16	0.05	0.14	0.2	0.07	0.06	0.13	0.34	0.52	0.43	0.12	0.24	0.26	1.03	0.58	1.19	0.17	0.04	0.2	0.22	0.18	0.11	0.39	0.74	0.61	0.88	0.83	1.31
AT2G30480	0.6	0.35	0.51	0.71	0.86	0.84	1.38	1.31	0.78	1.68	1.62	1.35	0.65	0.72	0.66	1.26	1.37	1.42	1.21	0.8	1.3	1.59	1.49	1.16	1.82	1.58	1.6	1.85	2.72	1.8
AT5G55560	2.12	1.84	2.05	4.44	4.98	5.85	2.38	2.3	1.88	6.87	10.68	5.67	3.01	3.4	3.11	8.34	9.16	7.85	4.02	4.72	2.6	5.93	6.53	6.4	3.6	2.32	5.73	13.81	17.74	17.24
AT3G57590	1.85	0.65	0.97	2.35	2.49	1.82	0.53	0.56	0.38	1.2	1.72	1.45	0.35	0.64	0.77	0.63	0.94	1.66	2.83	2.21	2.07	3.36	3.03	2.92	1	1.34	0.46	1.44	2.4	1.97
AT5G51470	0.17	0.05	0.06	0.17	0	0	2.21	1.38	0.93	1.5	1.14	1.16	0.92	0.45	1.21	0.32	0.61	0.44	2.27	2.1	1.7	3.31	1.61	2.52	1.98	1.32	1.08	1.08	1.89	1.18
AT3G20330	13.44	11.36	11.92	10.29	10.58	12.17	12.32	8.15	12.71	14.31	14.36	13.64	11.36	11.81	13.65	12.4	13.24	14.13	15.67	13.68	13.62	10.2	13.48	13.31	17.47	17.83	17.24	17.87	22.04	18.9
AT5G01340	8.8	2.9	3.38	5.1	4.96	3.87	14.01	5.39	5.48	8.33	7.66	6.42	5.03	4.27	5.97	3.72	5.77	4.61	8.58	4.6	4.23	4.85	4.16	3.61	11.66	8.52	8.46	27.05	24.75	18.36
AT4G22670	44.31	45.15	50.61	52.03	52.75	67.97	36.26	40.08	51.49	49.63	58.34	60.77	68.06	72.45	78.43	68.25	59.74	67.78	54.75	65.65	59.64	41.41	57.2	54.7	49.88	59.64	62.86	105.52	95.58	96.93
AT4G00335	8.92	7.9	6.84	7.68	13.08	10.23	9.52	7.47	8.23	12.63	14.51	12.62	10.17	8.94	8.88	12.84	14.02	11.59	12.1	10.98	10.68	16.24	12.59	12.49	7.83	10.06	14.89	24.53	26.03	30.13
AT1G65590	16.84	17.38	22.46	16.59	9.86	11.85	19.77	21.67	17.03	12.12	5.32	18.12	9.12	9.48	11.27	4.64	4.22	4.83	6.23	7.43	12.29	5.27	6.75	8.17	4.92	4.95	6.07	1.29	1.19	2.54
AT3G56950	18.45	12.81	10.79	28.32	31.21	13.34	16.08	14.33	11.29	36.41	32.89	15.63	11.89	11.26	14.15	22.51	22.35	22.13	17.57	15.76	11.67	23.49	14.51	17.55	16.19	16.58	14.72	80.61	67.25	64.83
AT3G27960	3.6	3.03	4.14	4.66	3.6	5.42	5.38	4.84	2.76	4.09	3.5	4.53	7.54	7.47	5.54	5.58	5.98	5.52	1.73	1.76	1.04	2.73	1.75	2.98	4.52	5.51	6.23	3.26	3.63	4.43
AT5G58220	22.1	22.22	27.11	26.43	26.72	38.43	10.42	11.43	15.68	17.44	22.45	32.23	19.64	15.66	19.44	16.79	19.23	17.58	31.66	33.35	32.31	36.13	45	38.79	22.5	26.99	32.56	47.87	65.66	76.39
AT4G11290	1.62	1.46	2.68	1.63	2.62	5.51	0.96	0.28	4.15	1.53	0.86	2.55	7.27	7.46	8.83	3.2	2.83	3.98	0.86	0.82	1.34	0.65	1.26	1.67	1.94	1.51	1.48	11.69	9.13	13.64
AT3G20480	0.74	0.89	1.2	0.89	0.67	1.28	2.4	2.95	1.63	2.04	2.56	2.78	1.9	1.79	1.36	1.54	1.45	2.53	1.01	0.93	1.18	0.91	0.59	1.75	2.28	1.88	2.23	3.58	3.02	3.26
AT5G23010	99.37	148.55	243.8	119.51	182.62	176.48	237.86	377.54	406.94	37.31	46.12	149.67	355.23	374.02	382.34	206.66	219.64	210.1	479.99	507.52	584.27	244.89	405.24	281.45	282.95	305.12	370.83	26.49	23.29	20.27
AT1G66520	5.46	4.59	4.96	3.87	1.89	1.31	3.89	2.77	5.47	1.57	1.08	1.8	1.62	1.43	1.68	1	1.21	0.82	6.15	6.2	7.34	3.19	3.19	3.34	3.93	4	4.46	2.53	3.45	3.57
AT2G35605	11.95	10.91	5.06	8.72	8.36	8.55	8.53	5.58	7.22	8.06	7.14	4.94	7.26	6.57	7.26	9.11	6.83	8	10.92	9.29	7.96	9.91	6.87	8.63	12.32	9.23	10.35	18.04	23.19	24.79
AT5G62050	19.41	9.03	14.8	17.81	15.13	16.1	14.99	12.62	15.23	16.38	21.29	16.79	17.66	15.38	16.54	18.59	18.99	18.6	18.72	16.66	12.69	12.97	13.26	12.97	21.43	19.36	20.44	33.27	29.42	29.73
AT3G07860	5.18	3.78	3.65	3.67	2.23	1.81	4.94	2.2	3.29	2.61	4.61	3.48	3.99	3.65	3.97	4.36	3.26	3.5	5.3	4.64	3.45	2.08	2.57	2.28	5.06	6.52	4.4	8.39	9.17	10.1
AT2G32880	13.93	30.49	34.83	5.44	4.89	16.78	16.86	25.98	33.37	10.41	11.89	22.15	45.27	43.87	48.62	10.37	13.59	11.75	0.6	2.1	2.67	0.87	1.43	0.55	7.56	11.11	16.25	3.12	5.23	8.12
AT2G05320	4.85	4.06	6.82	6.59	10.9	10.62	2.84	3.32	5.87	5.62	7.06	4.67	3.69	2.99	2.83	1.75	2.09	1.82	4.1	4.88	3.72	4.08	4.55	4.56	4.14	7.69	7.67	10.54	13.98	12.27
AT1G65840	16.35	10.71	16.01	12.94	14.89	11.23	18.82	20.23	20.32	6.73	9.15	10.8	23.55	24.03	25.04	22.01	18.27	19.77	25.61	28.74	23.9	10.42	10.85	10.75	18.12	14.71	12.63	11.06	13.63	12.46
AT1G66140	16.15	13.57	9.94	14.17	11.68	5.91	5.14	2.38	2.14	3.26	2.2	2.11	10.17	12	10.4	13.05	17.47	14.6	15.74	13.23	15.02	13.15	10.04	9.88	13.75	11.53	8.54	10.12	9.42	9.92
AT3G50340	5.06	10.19	6.07	5.86	8.25	6.86	7.4	8.84	5.01	4.67	6.9	10.53	9.95	10.14	10.45	13.19	12.63	14.7	7.78	7.47	11.6	5.83	6.23	5.82	2	3.23	1.41	2.95	3.13	3.46
AT2G34010	0.88	1.37	1.68	1.37	1.29	1.51	1.58	1.41	1.72	1.01	0.7	1.15	1.4	2.46	1.53	1.99	2.55	1.77	0	0.17	0.07	0	0.27	0.08	0.75	1.81	1.91	1.31	1.66	1.08
AT3G02832	1.65	1.3	0.73	0.31	0.7	0.39	3.27	2.06	1.36	1.88	1.91	0.19	1.36	2.12	1.49	1.05	0.8	0.82	1.21	0.52	0.67	0	0.11	0.51	4.53	4.38	3.77	2.31	4.57	5.96
AT5G10960	74.72	55.1	60.7	92.09	94.21	88.99	77.17	73.48	62.86	125.02	108.75	80.82	63.76	65.24	71.91	110.75	100.75	103.94	66.8	85.14	72.58	91.35	92.22	73.95	89.26	98.88	115.52	144.86	178.92	187.34
AT3G22750	2.94	4.62	5.15	2.21	3.46	1.47	3.31	3.45	2.67	1.51	1.95	0.88	5.77	6.59	6.83	3	2.32	3.18	2.09	2.63	1.5	0.44	0.98	0.27	2.77	3.22	3.45	1.74	2.12	2.73
AT3G17940	13.73	15.47	21.19	27.1	29.29	32.5	8.15	10.33	11.58	13.53	14.28	20.46	9.98	12.92	11.38	17.2	17.23	17.64	16.01	14.43	18.62	23.84	30.04	25.57	17.51	18.09	20.59	26.36	28.68	33.59
AT2G01100	22.03	21.04	27.53	20.53	25.08	37.98	24.53	29.82	26.4	45.35	34.32	45.28	36.86	33.19	34.34	38.64	38.27	35.17	21.35	18.92	18.75	20.79	21.69	14.72	28.87	36.85	43.59	48.31	60.13	49.59
AT5G04410	40.8	15.62	27.7	34.31	43.53	43.33	34.7	30.19	30.78	48.61	51.37	40.65	32.34	31.3	28.92	48.51	45.54	50.07	36.16	35.52	27.55	43.21	43.64	37.58	36.81	36.89	36.49	80.72	90.44	80.52
AT2G37900	3.33	1.27	1.13	3.36	3.43	1.5	6.17	1.72	1.08	4.32	3.45	3.97	1.55	1.09	1.35	3.06	3.6	2.24	0.78	0.41	0.36	1.14	1.94	0.94	9.18	8.12	7.98	5.05	5.5	3.68
AT3G25572	1.38	2.43	1.67	2.32	3.33	2.03	1.44	0.87	0.62	1.13	1.5	0.62	1.19	0.98	0.9	1.17	0.49	1.09	0.31	0.12	0.26	0.15	0.32	0.11	0.54	1.13	0.65	1.03	0.82	0.78
AT3G03920	46.31	38.18	29.08	31.82	16.01	23.8	30.95	17.75	32.1	19.73	26.45	18.26	40.04	43.63	41.07	26.17	36.55	31.2	42.12	35.67	32.58	26.99	25.04	18.29	36.41	36.59	38.47	62.29	81.3	82.08
AT1G34100	0	0	0	0	0	0	0	0	0.14	0.48	0.24	0.22	0	0	0.15	0.14	0.47	0.19	0	0	0	0	0	0	0.25	0.36	0.14	1.09	0.63	1.23
AT3G14610	0.71	0.49	0.82	1.05	1.47	2.07	1.01	1.28	1.37	1.59	1.64	2.36	2.09	1.62	1.7	2.71	2.29	1.9	0.99	0.95	0.55	1.03	1.33	2.09	1.48	2.47	2.92	3.5	5.31	5.13
AT2G46910	49.73	51.91	41.56	58.01	49.01	41.9	53.43	60.29	56.4	55.68	59.25	60.95	50.24	45.61	44.83	64.54	67.91	53.67	62.07	62.76	74.48	84.38	90.85	81.79	67.19	56.57	63.23	31.7	42.61	45.13
AT3G12460	0.27	0.72	0.81	0.67	1.08	0.68	1.76	3.61	2.72	4.54	5.07	7.6	3.66	4.57	3.37	6.65	6.34	7.43	0.43	0.58	0.37	1.26	3.26	1.97	1.4	2.64	2.9	12.37	7.12	7.48
AT3G62870	287.23	262.36	231.32	182.25	125.28	134.54	250.92	199.22	278.79	156.7	201.27	184.98	263.91	288.86	276.35	198.18	230.56	209.33	340.46	268.41	256.13	184.95	195.09	137.63	298.72	298.79	297.57	359.18	390.64	455.62
AT5G24210	125.65	73.82	72.74	81.33	113.21	127.05	147.16	164.72	117.91	115.07	142.32	119.12	14.51	14.6	14.26	22.52	18.97	25	140.77	168.17	99.21	114.61	174.28	151.05	87.37	139.88	122.09	93.46	180.18	167.23
AT2G31200	28.32	50.82	31.39	46.85	45.47	56.25	24.08	18.82	23.33	23.32	27.07	24.9	22.4	22.57	26.15	20.36	23.55	22.18	17.42	24.03	19.15	19.94	18.89	20.86	24.59	29.06	27.49	18.04	20.25	26.75
AT2G05310	230.81	253.57	175.44	203.78	177.28	133.84	250.2	259.63	193.88	222.07	166.59	195.41	110.28	110.54	102.95	106.47	133.35	122.89	157.1	139.19	132.95	154.81	153.06	107.32	303.14	305.55	314.42	140.24	210.37	240.68
AT1G61280	0.71	0	1.18	0	0.32	0.59	0.93	2.76	1.69	2.41	2.29	3.82	3.36	4.56	3.11	4.26	4.03	5.61	0	0	0.22	0	0.26	0	1.23	0.7	0.27	2.11	0.31	4.19
AT4G08310	10.61	8.64	16.26	20.84	25.25	21.9	15.85	15.66	17.99	27.89	28.15	24.14	18.7	19.83	17.47	25.98	23.69	24.89	18.28	21.71	17.55	22.78	22.28	20.29	19.94	18.9	20.75	34.12	35.86	35.99
AT2G41000	6.71	2.9	2.78	7.35	7.75	4.76	6.2	5.3	3.03	10.3	10.53	6.33	2.52	2.34	3.73	5.14	6.83	6.59	3.97	3.01	3.01	3.21	3.54	2.04	8.7	4.05	4.9	14.88	20.38	18.99
AT3G48280	2.01	1.97	2.02	0.54	0.8	0.3	0.55	0.9	0.42	0.14	0	0.05	0.39	0.61	1.06	0.4	0.28	0.66	2.97	2.91	4.47	0.8	0.85	1.05	2.53	1.52	1.42	1.41	1.46	0.95
AT2G46290	2.65	2.93	2.51	2.82	2.45	3.25	4.38	3.28	3.88	1.91	3.31	3.55	1.91	1.9	2.36	1.71	2.47	2.4	1.62	1.81	2.37	1.53	1.43	2.23	3.79	4.85	4.74	3.27	4.03	4.04
AT4G21903	1.04	0.27	1.17	0.97	2.6	2.38	0.54	0.42	1.53	1.51	4.52	1.97	0.44	0.06	0.15	0	0.13	0.5	0.93	1.13	0.18	0.24	0.46	0.65	0.42	0.54	0.47	8.16	6	7.93
AT5G41600	16.12	22.4	44.15	43.13	44.09	74.45	32.01	32.39	53.49	62.42	75.94	62.82	99.26	100.98	100.92	77.78	84.96	78.84	19.11	24.13	17.22	49.48	57.1	40.76	34.55	64.16	63.56	83.78	123.62	130.83
AT5G57000	5.08	7.63	6.78	8.34	7.04	11.33	2.2	1.52	1.27	1.85	2.4	3.09	0.9	1.75	1.7	2.13	2.84	1.32	6.16	9.3	7.83	11.64	8.54	13.46	2.45	3.59	3.08	1.75	7.33	9.37
AT5G45030	6.15	4.34	5.65	8.72	11.82	8.84	3.92	4.09	5.87	4.18	4.48	5.38	8.09	7.83	7.38	6.37	6.88	7.81	8.79	9.46	5.78	4.91	4.62	5.95	7.25	9.98	7.67	12.71	13.16	12.65
AT2G16595	1.3	2.12	2.2	3.03	5.47	3.58	0.11	0	0.1	0.7	2.76	0.07	0	0.09	0	0.18	0.19	0.26	1.9	4.52	2.31	4.15	3.6	3.74	0	0	0	2.05	1.47	1.31
AT4G29990	0.56	0.34	0.62	0.89	1.1	0.52	0.04	0	0	0.02	0	0.03	0.67	0.33	0.21	1.32	0.91	0.65	0.59	0.49	0.81	1.06	0.75	1.09	0.37	0.46	0.3	1.79	1.6	1.44
AT5G01590	52.4	41.11	63.75	49.48	33.41	32.15	58.22	63.46	79.06	37.99	35.77	43.02	30.13	27.66	27.94	16.71	18.79	19.21	64.22	61.38	83.77	47.31	51.64	46.74	68.37	64.95	63.43	45.5	39.57	35.63
AT4G12040	26.58	49.87	53.88	40.7	63.4	89.76	11.62	13.25	21.05	14.34	25.67	19.74	29.45	29.15	28.89	35.02	39.94	31.93	14.75	21.92	14.12	25.82	22.83	21.01	36.48	49.27	53.78	72.65	100.11	116.96
AT1G07780	6.5	3.67	9.01	5.82	8.26	8.5	13.65	9.18	13.98	10.41	12.92	9.36	12.08	9.92	9.13	10.57	11.07	10.82	12.94	13.44	13.25	10.09	10.78	8.98	15.48	15.24	14.87	14.05	16.28	15.65
AT2G01890	10.58	6.71	9.98	8.79	2.2	2.35	37.76	26.09	28.49	14.77	3.53	5.98	38.73	33.83	37.16	15.16	15.46	15.43	14.35	12.94	31.4	8.99	7.38	7.04	9.75	9.88	5.64	2.24	2.11	2.23
AT2G46520	8.93	3.39	9.51	6.94	8.31	10.48	8.79	6.73	9.71	7.85	8.95	7.15	21.67	18.44	19.25	11.41	9.12	10.77	7.37	9.28	7.83	4.42	7.41	6.22	9.55	10.85	10.12	10.04	8.3	6.34
AT4G19090	0.48	0.39	0.48	0.57	0.47	1.04	0	0	0	0	0	0	0	0	0.05	0.05	0	0	0.18	0.78	0.6	0.41	0.43	0.17	0	0	0	0	0	0
AT3G28700	2.79	2.88	2.26	5.01	4.78	3.56	3.24	3.65	4.03	4.22	5.64	4.05	3.76	5.65	3.63	3.75	4.53	3.81	2.49	2.98	3.79	3	3.92	3.37	5.48	3.94	5.12	8.43	7.62	8.64
AT2G16365	29.24	15.43	22.56	26.35	21.97	28.69	9.51	4.44	12.52	7.89	5.56	13.95	17.96	19.67	17.9	12.17	13.46	13.32	5.18	4.12	4.92	2.9	4.11	12.91	12.24	6.41	3.5	11.81	8.23	5.44
AT5G02770	37.3	29.15	52.12	55.22	63.97	63.77	40.24	36.46	49.73	76.21	87.78	89.81	60.17	51.89	49.03	72.16	74.44	68.61	34.52	38.45	26.3	34.28	47.15	37.76	51.48	52.36	56.86	86.88	121.88	121.7
AT3G47370	111.33	120.18	68.29	54.61	40.69	46.59	98.67	76.52	96.71	45.99	59.76	52.35	59.63	62.96	62.24	38.9	46.94	42.83	58.44	41.69	46.84	26	36.04	30.2	110.04	107.84	89.42	81.71	108.97	115.08
AT1G72416	1.28	2.08	14.41	9.72	15.8	23.94	0.68	1.47	7.39	8.52	26.98	23.57	11.43	8.18	8.94	105.37	98.04	100.8	1.09	6.13	6.63	8.46	28.67	47.13	2.37	3.52	5.13	7.25	26.22	46.4
AT5G42660	6.1	5.7	7.26	9.43	9.07	8.92	6.68	6.08	5.72	10.78	10.91	10.64	12.12	10.65	9.65	10.63	10.77	12.48	7.67	8.71	9.5	11.53	12.33	11.98	8.56	10.05	10.92	13.6	16.8	18.75
AT1G35180	7.2	5.31	5.47	2.31	0.29	0.96	1.29	0.64	2.21	1.46	1.38	1.18	5.14	4.48	5.89	2.1	1.87	2.25	3.73	2.85	5.73	4.85	2.78	3.11	11.72	10.75	8.58	2.11	3.4	3.14
AT1G01930	5.27	3.74	5.88	5.41	6.65	4.87	5.91	6.12	7.05	8.23	8.53	9.02	9.89	8.28	9.72	8.76	8.8	7.35	8.02	8.91	6.56	7.76	7.41	7.09	7.53	9.71	9.73	10.18	9.76	11.08
AT1G77470	5.98	3.41	5.8	4.96	6.99	3.61	4.46	3.04	3.81	3.61	3.74	4.67	6.48	6.96	6.14	7.06	6.87	5.9	8.72	7.27	7.16	7.35	7.37	4.5	8.18	7.59	6.66	11.09	11.73	9.85
AT1G61980	4.93	2.96	3.93	4.52	4.26	3.83	4.49	4	4.68	1.94	2.39	1.99	3.32	1.94	2.88	1.28	2.65	2.81	2.63	2.43	2.85	0.85	1.33	1.55	2.04	1.99	1.66	0.94	1.39	1.61
AT5G64750	0.25	0.06	2.41	0	0.33	0.39	0.49	0.65	2.43	0.34	0.54	0.39	9.13	13.14	9.4	1.12	0.91	0.68	2.7	4.69	0.11	0.33	1.16	0.24	0.06	1.28	1.2	0	0	0
AT2G04880	16.83	10.55	15.39	22.7	26.46	21.3	20.53	19.77	15.79	28.72	27.08	23.89	17.95	16.75	16.96	24.35	20.51	24.82	22.17	22.78	18.37	24.17	20.72	18.39	24.05	23.47	19.2	42.09	38.94	37.43
AT3G60480	13.09	17.55	14.62	15.02	14.57	12.4	5.6	3.26	4.49	4.77	9.38	10.33	5.02	3.36	5.7	6.47	5.09	7.53	4.72	5.1	4.97	5.52	12.34	6.91	2.56	5.64	4.29	9.51	10.41	12.48
AT1G18400	23.13	21.46	14.35	6.97	12.3	10.42	23.63	22.86	12.49	7.57	8.11	12.12	19.35	20.35	16.71	12.8	15.15	15.84	40.68	38.18	40.22	12.68	11.18	25.73	7.81	4.64	6.24	8.16	9.22	11.64
AT3G48470	1.46	0.78	1.46	2.04	2.22	1.72	2.17	2.08	2.04	2.69	3.92	2.86	2.45	1.95	2.76	2.77	2.92	2.56	2.92	2.36	2.12	2.18	2.65	2.99	2.95	2.72	3.18	4.67	4.67	3.82
AT4G03440	0.73	0.9	0.56	1.26	1.46	0.65	2.73	2.74	1.55	2.79	3.53	2.77	2.79	2.61	2.7	3.81	3.09	3.57	2.54	2.6	2.87	3.21	2.01	2.12	2.25	1.92	2.32	3.35	2.53	2.09
AT5G02490	37.06	10.6	7.01	15.03	7.99	37.13	14.59	11.51	8.39	7.37	21.24	13.24	6.82	8.15	7.52	13.19	10.69	12.01	25.93	11.71	3.39	3.02	3.38	2.45	49.42	46.45	16.93	62.32	80.7	82.31
AT5G17240	2.73	1.37	2.17	2.95	1.28	2.32	0.67	0.3	0.61	0.55	0.37	0.57	0.7	0.87	0.76	0.5	0.25	0.1	0.68	0.55	0.41	0.26	0.56	0.19	0.79	0.38	0.36	1.33	1.57	1.18
AT3G60400	2.18	1.97	3.5	2.84	3.27	2.94	2.55	3.01	2.89	3.67	4	3.67	3.61	2.54	3.37	3.01	3.17	2.77	3.52	4.64	3.88	2.88	3.28	3.24	4.45	4.44	4.64	4.77	5.41	6.16
AT2G45500	5.29	4.83	5.9	9.1	9.76	13.28	4.9	7.8	6.52	13.89	14.87	13.05	8.21	8.52	6.73	9.06	10.56	11.61	10.01	10.28	6.63	10.63	7.82	9.6	8.86	8.8	10.36	18.58	21.6	22.46
AT5G65970	1.17	0.91	2.13	1.18	0.86	0.87	4.69	2.62	4.82	2.72	2.68	2.3	1.22	0.97	1.02	0.3	0.25	0.67	2.67	2.66	2.3	0.64	1.3	1.1	1.66	1.62	1.63	2.45	1.24	1.49
AT5G62350	46.93	60.98	187.91	59.75	124.96	169.79	71.94	79.85	220.47	93.54	164.87	213.84	412.2	425.44	428.78	284.22	225.75	282.51	35.67	49.77	129.19	77.19	164.63	257.47	64.48	67.49	92.43	93.72	66.49	70.05
AT1G26960	6.2	3.31	2.54	6.59	8.48	3.4	3.22	2.01	1.46	5.15	5.55	1.91	2.5	1.39	2.16	6.09	4.76	3.75	4.88	4.49	3.38	2.75	2.44	3.45	8	7.72	6.88	14.36	19.6	27.19
AT3G52570	6.12	4.73	6.7	9.94	9.76	10.44	4.6	2.52	5.69	11.28	12.89	12.62	6.36	5.43	7.35	11.58	8.84	10.84	5.01	5.41	6.66	9.86	10.14	8.2	7.71	8.93	9.51	16.94	20.43	24.79
AT5G38060	12.14	9.39	11.57	9.74	7.04	8.16	4.77	2.22	4.14	2.37	2.45	2.72	7.42	6.82	9.86	4.31	5.15	3.8	8.24	4.91	7.11	1.7	4.37	4.95	4.6	6.68	6.12	2.6	4.72	3.61
AT5G48580	23.65	27.44	24.24	28.79	28.57	31.23	22.43	23.97	27.75	24.39	27.39	30.29	23.02	25.17	28.1	26.91	28.1	25.72	11.3	12.59	15.61	16.06	18.99	17.87	29.24	28.86	30.74	36.38	54.24	63.18
AT5G41990	6.66	5.3	8.99	8.16	9.86	10.49	8.94	10.35	14.1	10.3	13.07	14.24	6.59	7.3	6.34	6.5	5.82	5.35	6.93	6.24	5.42	4.26	5.18	5.82	4.02	3.97	5.33	7.68	4.66	5.17
AT5G41120	0.48	0.48	1.19	0.71	1.36	1.78	0.81	0.93	1.31	1.59	2.52	2.42	6.07	4.66	5.17	2.98	2.63	1.67	0.42	0.96	0.53	0.95	2	2.07	1.38	3.08	3.11	1.77	3.6	2.68
AT5G50410	8.27	8.55	7.45	9.57	12.42	10.32	8.04	6.39	8.86	12.22	13.23	12.12	9.37	9.74	8.12	9.45	13.22	12.07	7.42	7.96	9	12.67	13.65	10.98	11.86	10	10.5	21.57	30.25	34.09
AT5G37540	6.29	3.19	5.09	7.21	22.08	27.91	14.47	12.11	13.42	16.9	28.71	19.11	13.45	13.92	13.56	57.54	47.24	55.22	12.13	11.77	6.58	21	22.69	10.43	6.24	9.45	7.38	14.48	13.88	9.68
AT4G35580	13.72	8.12	15.93	19.04	25.78	25.57	9.16	9.12	9.83	16.85	19.03	19.26	11.09	11.28	10.41	15.79	14.67	13.72	21.82	21.57	16.31	26.06	27.17	23.2	10.98	12.04	12.46	29.25	28.28	31.81
AT3G05560	138.5	158.64	102.65	91.45	50.11	66.77	113.49	89.44	134.49	64.28	59.98	75.63	125.78	130.2	130.05	75.42	86.79	80.36	150.7	129.31	123.05	74.4	77.82	73.64	155.2	163.48	152.17	150.18	179.36	186.97
AT5G03260	5.94	6.9	9.7	3.76	3.4	5.53	8.02	8.21	7.7	3.77	2.88	3.31	4.19	4.59	5.62	2.5	2.31	3.19	5.64	4.49	5.93	3.46	2.74	2.87	3.99	2.98	2.98	0.83	0.26	0.55
AT1G52630	3.72	3.21	3.65	4.85	5.25	3.96	2.96	3.35	3.22	3	3.56	3.23	5.82	5.28	3.93	5.61	5.64	8.07	2.98	2.6	3.37	2.7	2.83	3.79	3.79	4.27	4.95	7.49	6.34	7.32
AT2G38450	16.65	16.03	15.58	17.8	20.56	20.32	19.14	18.54	27.81	26.82	23.85	26.86	19.02	26.54	26.6	26.79	29.4	24.4	7.53	12.48	8.45	11.61	11.12	7.76	16.34	18.5	20.43	27.56	39.58	44.5
AT4G16960	1.28	0.25	3.1	2.39	5.09	7.45	3.2	5.38	5.36	4.01	4.33	3.88	6.63	6.11	5.5	6.84	7.13	7.32	8.16	12.82	7.84	6.44	8.79	11.58	1.46	1.81	1.32	2.28	1.74	1.45
AT5G52390	1.33	0.94	0.76	4.13	5.52	5.17	0.38	1.12	4.66	9.84	12.76	7.82	3.34	4.02	4.57	7.53	7.26	6.35	4.47	4.76	1.84	2.7	9.51	3.55	0.89	2.53	1.95	21.3	20.65	21.96
AT5G01670	7.55	6.78	6.17	7.87	7.05	8.96	8.92	6.9	6.67	13.13	16.31	12.4	8.36	8.06	7.88	16.12	16.85	13.06	16.59	12.58	11.66	22.32	20.08	17.73	9.47	7.96	8.8	16.76	22.92	17.45
AT4G27340	7.19	4.83	7.17	9.89	7.6	4.8	10.19	12.52	9.79	9.86	10.86	9.38	12.4	11.9	13.2	10.92	11.82	10.1	11.69	11.35	11.64	7.91	9.15	6.25	17.39	12.19	14.2	14.2	15.23	18.79
AT5G27120	28.9	17.52	17.67	15.06	8.29	9.89	18.47	8.94	19.51	6.01	11.58	5.83	18.08	15.93	17.85	9.62	9.8	9.5	16.55	10.93	11.85	2.9	4.78	2.27	22.36	22.53	19.65	31.65	28.18	27.57
AT3G58090	1.68	1.52	3.19	4.62	3.02	3.3	0.86	0.44	1.45	1.03	1.09	1.69	0.61	0.75	1.12	1.79	1.16	0.74	2.39	1.56	1.98	2.52	2.69	2.57	0.49	0.09	0.32	0.97	0.97	1.19
AT1G12920	43.93	31.16	45.92	35.06	32.41	35.62	44.82	36.48	49.44	35.89	36.72	35.37	50.21	50.8	49.06	39.19	40.93	41.2	52.94	52.18	40.94	32.32	36.26	30.54	56.93	61.17	65.46	50.66	62.55	61.95
AT2G36305	2.46	1.93	2.47	3.07	3.1	4.46	2.92	4.34	4.02	4.99	6.06	6.3	4.86	4.49	5.23	5.29	5.17	5.21	2.81	3.51	4.16	3.99	4.56	3.47	3.6	4.78	4.78	6.49	7.36	8.08
AT2G01400	3.53	5.85	4.6	7.22	9.27	9.04	7.16	8.28	10.25	19.56	21.32	25.82	11.92	13.16	12.71	18.11	19.58	17.11	6.42	5.6	7.82	10.29	14.5	11.81	10.45	9.69	8.49	14.94	22.43	24.27
AT3G61100	11.4	10.27	6.92	4.54	1.9	4.09	6.48	4.29	9.75	3.33	2.32	2.79	9.41	9.46	8.62	3.66	3.83	2.46	11.57	10.91	12.31	6.64	4.37	4.98	14.97	14.28	12.67	8.18	11.88	12.53
AT4G29590	36.02	32.9	37.67	53.88	44.53	33.97	47.43	42.73	29.47	47.98	41.77	35.43	31.57	33.46	35.34	41.6	44.29	37.39	36.43	34.78	34.2	43.33	38.38	40.05	78.45	73.12	69.02	54.42	53.47	43.79
AT1G48710	0	0.06	0.02	0	0	0.09	0.06	0	0	0	0	0.02	0	0	0	0	0	0	0	0.02	0	0	0	0	0.33	0.26	0.16	2.79	2.43	1.12
AT5G45060	9.21	4.19	8.9	9.88	12.8	8.28	3.17	2.54	3.03	2.6	2.9	2.33	8.71	7.19	7.78	9.06	7.45	7.96	11.4	10.11	6.72	7.5	7.38	6.34	9.38	11.14	11.53	10.52	11.9	8.82
AT1G31817	17.88	11.64	11.99	17.16	11.14	8.71	6.97	5.08	5.46	3.6	5.61	4.12	5.54	5.39	5.68	3.81	4.68	4.96	7.36	6.1	6.28	3.14	3.91	3.39	8.36	7.59	7.86	8.13	6.98	7.14
AT5G50810	27.65	29.75	15.3	16.91	11.3	16.08	18.75	14.94	19.41	7.66	8.95	11.64	14.69	16.99	16.69	11.74	13.03	9.84	7.16	5.1	7.1	5.2	4.09	3.78	20.62	18.99	20.25	23.48	24.59	36.93
AT2G30420	2.8	2.78	1.55	3.39	2.08	4.95	3.32	3.45	3.18	4.53	4.08	6.57	3.84	2.4	2.35	2.22	4.14	6.22	0.15	0.1	0	0	0.31	0.55	8.04	6.9	6.87	2.3	4	3.33
AT5G24360	3.88	2.89	6.59	5.67	8.31	8.32	1.71	2.09	2.36	2.83	2.08	2.87	2.85	2.56	2.14	2.27	2.77	2.11	2.49	2.37	1.73	1.61	2.41	1.65	2.31	2.39	3.33	3.23	3.62	2.99
AT1G03070	0.28	0.68	0.85	1.23	0.12	0.59	0.25	0.33	0.44	0.95	1.18	0.6	0.2	0.11	0.67	1.37	0.89	1.05	0.51	0.69	1.14	2.31	2.31	1.03	1.58	0.84	1.72	3.64	4.2	3.02
AT3G46510	19.99	16.76	27.66	26.15	31.81	34.01	9.49	9.19	12.43	12.05	14.46	11.11	22.42	18.43	19.51	19.73	17.97	19.6	19.77	24.65	16.33	15.45	16.3	17.95	8.78	14.1	12.58	18.83	17.31	16.12
AT5G59970	40.81	37.9	26.77	28.17	15.73	22.53	63.04	49.74	54.85	38.02	30.37	25.02	34.27	37.25	36.48	30.34	41.34	28.59	31.69	23.81	26.03	25.49	21.56	18.91	20.45	10.27	17.32	12.64	15.6	21.12
AT1G66580	135.77	134.64	125.06	115.92	82.64	109.04	123.45	108.56	173.88	115.15	133.8	116.18	162	169.35	156.35	98.44	115.19	99.28	163.85	148.21	101.82	89.75	86.35	65.91	172.86	180.89	189.58	191.06	226.41	249.41
AT3G27870	1.58	0.56	3.25	3.76	6.05	7.14	2.36	2.17	3.54	7.61	8.98	9.37	3.66	4.34	3.56	8.94	8.1	7.5	1.54	2.38	2.38	6.6	6.63	6.38	0.85	0.64	0.9	3.45	3.42	3.27
AT3G27880	2.47	1.72	2.64	5.22	6.66	3.52	3.35	2.05	5.23	8.47	9.05	9.05	8.38	5.99	6.4	5.4	7.06	4.42	1.02	1.27	1.03	1.93	1.32	1.72	3.65	3.3	2.72	11.39	12.92	18.36
AT5G49880	4.41	2.84	6.66	6.92	7.65	9.04	4.3	4.35	5	7.45	7.63	7.42	6.38	5.2	6.5	7.33	7.78	8.12	6.14	6.5	6.45	7.55	7.94	5.43	1.78	1.79	1.69	3.32	4.43	4.02
AT4G23140	13.46	5.3	15.5	45.19	51.86	87.96	0.24	0.05	0.1	0.24	0.51	0.63	0.97	0.3	0.37	0	0.55	0.35	18.38	13.28	3.29	5.71	3.78	4.08	11.8	14.89	13.65	12.77	22.71	22.13
AT5G66080	0.98	1.87	6.08	1.92	1.71	8.96	4.02	5.41	8.26	4.46	6.83	14.36	9.29	9.46	12.25	16.03	16.5	19.12	6.16	6.1	6	14.23	14.97	20.5	0.72	1.53	1.71	1.98	2.4	2.35
AT1G66980	11.99	9.23	28.25	22.19	46.88	30.05	5.44	6.04	5.4	7.6	8.27	7.48	11.67	12.2	12.16	14.29	11.67	15.64	18.86	24.21	27.69	17.39	21.11	27.67	0.29	0	0	0.33	0.11	0.02
AT1G01010	2.02	0.57	2.38	2.45	3.97	3.5	2.89	2.03	4.14	7.29	7.91	8.02	8.36	7.97	8.46	4.11	4.13	3.85	7.4	5.86	1.92	2.8	3.4	2.67	6.15	7.69	7.18	7.84	9.45	9.55
AT3G25400	1.52	5.88	2.74	6.27	9.41	9.38	0.2	1.42	0.36	1.2	1.47	1.09	1.16	0.86	0.18	1.2	1.41	0.96	0.81	1.87	3.07	2.86	3.2	3.72	1.27	0.15	1.56	1.13	3.15	2.31
AT4G18370	41.04	35.09	39.93	48.77	32.55	23.54	14.75	19.2	19.46	15.32	11.79	19.78	17.6	19.19	18.52	9.82	15.71	8.82	17.65	17.93	20.99	21.34	19.64	19.39	31.21	28.87	33.67	17.05	19.63	20.72
AT3G54970	2.98	2.19	3.3	2.65	2.14	1.21	3.18	4.05	3.39	3.02	4.03	3.52	6.08	3.05	4.8	3.8	4.06	4.22	5.35	3.4	3.1	4.75	4.41	3.3	7.04	7.1	5.87	5.74	8.12	8.68
AT1G13540	0.08	0.07	0.23	0.31	0.21	0.29	0	0	0.09	0.06	0	0.35	0.17	0.35	0.19	0.26	0.36	0	0	0.28	0.21	0	0.26	0.15	0.57	1.07	1.15	0.58	0.91	0.66
AT5G12980	7.06	6.67	8.35	7.3	5.33	5.52	9.3	7.4	9.14	8.62	8	6.67	12.9	14.66	13.32	10.16	10.13	9.6	7.63	5.36	8.52	7.14	7.09	6.69	14.73	10.11	9.68	13.04	12.77	10.19
AT1G79690	15.02	9.44	17.6	20.15	24.86	23.04	16.9	17.24	17.77	25.24	22.08	21.38	21.65	18.63	21.52	19.73	20.46	20.76	21.47	19.92	17.37	18.61	19.29	19.19	22.85	20.32	23.18	32.34	33.1	37.44
AT4G40050	11.84	7.91	13.01	15.43	23.02	19.8	12.4	15.71	12.8	26.06	26.14	21.59	13.02	15.51	14.11	24.07	20.86	25.64	13.98	16.5	14.92	21.5	21.62	18.5	19.24	16.82	20.74	34.01	32.43	34.28
AT2G20230	44.47	64.15	51.33	45.87	55.26	66.27	29.32	31.24	35.99	37.56	39.99	51.58	33.65	38.35	40.4	40.72	44.08	40.8	50.11	67.15	70.85	84.41	74.51	98.95	38.25	45.49	52.23	53.21	55.92	60.57
AT1G77640	0.73	0.56	1.46	0.52	1.12	4.59	0.41	0.49	0.74	1.88	1.82	2.81	1.71	1.3	1.87	9.62	8.07	8.73	0.44	0.38	1.15	1.26	4.26	2.86	0.32	0.61	0.95	0.15	1.35	1.23
AT5G05160	2.25	3	4.22	3.41	5.41	5.62	7.73	8.32	7.01	8.33	8.27	7.59	4.08	3.62	4.17	5.2	4.56	5.67	6.16	6.35	4.69	5.81	6.57	4.37	9.19	9.79	8.09	7.95	4.57	6.76
AT4G14930	9.41	15.7	11.51	8.81	11.09	12.86	18.58	26.13	15.8	16.83	16.21	14.4	5.72	8.19	7.51	12.67	10.29	9.76	16.77	21.72	19.13	20.84	17.37	19.08	4.96	10.65	13.26	2.77	4.83	7.58
AT4G13190	0	0.08	0.25	0.34	0.45	0.74	0.22	0.49	0.3	2.96	4.29	2.78	0.37	0.85	0.2	1.7	2.2	1.32	0	0.06	0.08	0.11	0.55	0	0.78	0.41	0.29	1.74	2.71	2.76
AT1G76800	8.65	16.22	7.87	19.48	17.63	17.52	4.63	7.19	3.36	7.69	8.79	3.63	4.41	3.55	4.1	5.68	6.57	8.13	6.98	8.52	6.11	12.74	14.16	10.76	6.82	6.84	6.19	7.04	5.09	8.1
AT5G15980	5.14	2.98	4.7	5.38	5.65	2.96	2.07	1.94	2.29	1.73	1.83	1.14	2.52	2.76	2.21	1.91	1.76	2.01	1.93	2.2	2.44	0.88	0.85	0.83	2.88	2.42	2.71	3.21	3.14	2.7
AT4G10360	26.47	23.12	15.08	33.1	25.13	17.97	10.95	10.4	8.38	13.39	12.01	7.76	9.12	8.71	8.04	7.73	8.3	9.62	9.62	10.71	9.96	8.53	8.25	8.62	12.18	13.24	15.03	13.99	18.37	16.91
AT4G32530	38.46	30.6	42.75	43.59	49.31	53.86	33.94	33.49	39.21	47.61	54.6	56.22	41.02	41.91	40.1	44.09	49.51	49.75	21.96	21.25	28.1	30.93	34.61	36.73	32.06	30.11	32.38	59.88	62.24	69.35
AT5G23490	4.53	2.75	5.81	6.86	8.78	8.35	3.6	2.36	2.66	3.71	4.47	3.11	7.25	7.05	7.21	8.25	7.69	7.47	9.14	9.17	6.82	5.67	8.54	6.53	5.59	8.58	7.5	8.9	11.53	11.95
AT2G40700	7.23	3.74	4.31	4.98	5.01	3.27	9.01	4.3	6.13	5.97	7.07	6.3	5.3	6.46	4.93	6.96	6.46	6.82	7.41	7.43	6.7	4.88	4.77	3.45	8.36	8.86	7.41	11.95	12.75	12.09
AT5G24090	0.18	0	0.09	0.18	0.83	0.11	3	2.46	1.46	4.69	4.51	3	1.15	0.6	0.32	2.67	3.33	1.67	1.21	0.95	1.29	3.31	2.82	1.98	2.01	3.02	2.4	1.96	2.96	2.45
AT2G03980	31.45	16.78	17.99	20.03	20.57	15.52	16.82	6.04	6.15	10.12	6.8	6.19	4.97	5.48	5.44	6.21	5.66	5.01	5.21	4.53	5.31	3.33	3.96	4.45	8.67	9.07	7.28	5.63	7.58	5.24
AT1G70090	12.69	9.13	23.45	27.62	36.52	44.22	12	13.18	11.77	15.98	19.56	17.08	21.62	22.23	22.6	44.35	42.97	36.89	11.09	15.23	9.06	23.46	24.7	22.71	5.75	9.57	11.01	5.83	16.82	17.16
AT5G45380	7.53	5.29	5.31	9.58	21.41	15.06	10.57	12.32	10.33	29.31	39.6	17.58	14.38	15	15.71	26.17	20.17	28.79	15.95	16.34	6.47	6.61	5.57	6.98	12.08	12.02	14.44	109.59	82.31	63.92
AT3G01740	32.54	35.12	25.75	35	37.18	34.2	31.28	25.22	31.63	36.62	37.15	37.18	29.03	29.37	29.66	36.1	32.6	37.5	35.38	35.8	32.16	36.04	37.55	33.95	29.86	31.84	36.83	60.57	54.91	68.07
AT3G17890	3.61	3.78	3.91	3.35	3.12	3.65	3.23	3.9	7.42	4.9	7.44	8.86	6.97	7.9	8.32	7.18	7.19	4.58	1.54	2.72	3.06	3.51	3.21	1.42	1.36	1.71	1.81	1.51	2.25	2.57
AT3G53630	28.27	22.23	18.47	22.4	15.61	19.41	12.12	7.23	9.06	7.33	9.95	6.84	10.71	11.89	11.96	9.97	8.63	5.12	17.01	16.77	13.1	9.21	9.58	5.22	13.16	13.18	13.41	14.28	14.9	19.78
AT1G47570	5.63	4.53	6.61	5.48	7.13	5.9	5.29	4.71	7.15	7.38	8.94	6.94	8.27	8.08	8.33	9.61	8.84	7.82	6.87	4.99	6.44	6.51	6.53	5.73	7.5	6.79	7.22	12.52	11.68	11.21
AT1G69290	1.92	0.31	1.09	1.89	2.66	2.06	1.23	1.79	2.18	2.57	1.63	2.85	0.65	0.62	1.13	0.72	1.07	1.88	0.74	0.29	1.09	0.4	1.09	1.07	2.11	2.04	2.08	3.75	3.78	4.18
AT2G16800	15.22	16.07	11.53	9.31	12.17	9.7	8.72	8.1	8.5	4.44	5.89	5.97	7.95	7.79	7.19	7.17	5.7	7.49	10.61	8.68	9.67	7.22	9.3	6.92	10.14	10	8.6	5.15	6.68	5.14
AT5G54160	90.74	106.81	98.3	74.57	78.15	38.19	117.88	110.72	81.18	62.37	75.45	30.5	32.21	30.08	32.8	45.78	41.76	46.97	36.86	42.49	22.8	23.18	30.7	16.39	84.74	82.19	97.52	44.78	48.54	52.13
AT5G14370	19.17	20.76	22.68	27.8	31.56	31.66	26.49	22.66	19.67	38.39	30.86	31.49	21.73	24.5	19.6	24.79	23.57	24.4	15.95	13.31	17.18	15.92	13.83	18.25	18.93	19.83	19.03	31.84	31.8	25.83
AT4G28025	129.62	136.81	112.34	123.11	80.72	85.12	148.79	138.38	120.28	99.64	78.3	101.41	117.04	115.34	120.04	87.29	104.61	89.83	139.23	139.33	136.02	112.7	111.38	88.87	75.45	74.17	86.59	29.9	49.67	57.8
AT5G15790	5.82	3.84	4.43	5.4	6.94	2.67	1.6	1.41	0.73	1.95	1.24	1.04	2.32	1.53	1.23	1.02	1.32	1.34	1.5	1.57	1.68	1.39	0.87	1.18	1.64	1.38	1.65	2.35	1.72	1.73
AT1G02750	11.14	9.44	8.12	18.72	11.34	14.09	3.47	4.23	3.4	5.61	5.4	3.98	11.16	10.18	9.01	12.28	16.06	12.59	6.5	8.41	4.33	7.55	8.78	8.14	6.25	4.64	5.02	7.45	11.02	11.01
[truncated: 17,664 more rows]

## Sheet: floral stems
Supplementary Table S3A. Transcript levels in floral stems after growth at 22°C or 15°C.
Results are expressed as means of RPKMs.
AGI code	Col. 22.1	Col. 22.2	Col. 22.3	Col. 15.1	Col. 15.2	Col. 15.3	Roch. 22.1	Roch. 22.2	Roch. 22.3	Roch. 15.1	Roch. 15.2	Roch. 15.3	Grip. 22.1	Grip. 22.2	Grip. 22.3	Grip. 15. 1	Grip. 15. 2	Hern. 22.1	Hern. 22.2	Hern. 22.3	Hern. 15.1	Hern. 15.2	Hern. 15.3	Hosp. 22.1	Hosp. 22.2	Hosp. 22.3	Hosp. 15.2	Hosp. 15.3
AT1G25211	59.69	60.37	60.13	59.31	61.95	64.36	0.11	1.32	0.49	0.61	0.36	0.28	4.74	2.01	6.48	1.84	4.38	0	0	0	0	0	0	1.96	1.8	2.7	2.21	3.87
AT2G13300	0	0	0.04	0	0	0	0	0	0.05	0.09	0.08	0	8.04	8.59	7.95	5.16	5.65	0	0	0	0	0	0	0	0	0	0.52	0.08
AT4G29200	0	0.1	0.08	0.07	0.13	0.09	0	0	0	0	0	0	0	0	0.24	0.19	0.17	0.25	0.13	0.11	0	0	0	29.11	31.14	28.33	33.75	30.65
AT2G15555	0.24	0.88	0.83	1.31	0.94	0.24	4.93	6.31	7.22	4.71	4.13	3.55	9.99	10.84	8.27	15.14	8.02	182.11	162.73	184.93	142.15	152.6	148.58	187.74	185.31	194.8	183.66	193.55
AT1G52347	7.5	8.13	7.08	6.88	6.68	6.99	0	0	0	0	0	0	0	0	0	0	0	0	0	0	0	0	0	0	0	0	0	0
AT2G15292	42.24	45.99	41	35.18	33.72	36.35	0.28	0.13	0.11	0.09	0	0.37	1.21	0.81	1.75	1.14	0.56	0	0	0	0	0	0.12	0	0.06	0	0.11	0.08
AT5G35935	3.97	4.36	4.1	2.98	2.67	2.98	0	0.05	0	0	0.09	0	1.43	1.25	1.5	1.06	0.95	0	0	0.04	0	0	0.02	0	0	0	0.04	0.05
AT4G16890	38.05	41.85	38.35	36.12	33.58	34.03	0.23	0.34	0.38	0.2	0.1	0.2	0.33	0.21	0.08	0.07	0.12	4.85	5.47	4.67	4.26	6.49	6.19	5.67	8.09	8.49	6.78	5.89
AT4G01920	2.09	2.27	2.41	2.52	2.41	2.74	0	0	0	0.05	0	0	0	0	0	0	0	0	0	0	0	0	0	0	0	0	0	0
AT1G27540	23.13	20.52	23.32	21.61	24.68	22.12	68.11	68.54	75.11	70.97	72.03	78.79	66.5	66.01	70.56	70.15	73.72	2.36	2.8	4.59	1.97	1.52	3.62	4.88	4.36	3.51	6.59	2.86
AT5G05060	69.09	69.78	64.94	49.59	45.54	46.8	0	0	0	0.56	0.4	0.16	8.12	8.36	12.45	10.25	8.58	20.96	18.88	26.12	16.04	15.51	12.75	0	0	0	0.73	0.41
AT1G58807	55.72	48.77	55.84	54.99	49.38	54.7	5.63	5.69	5.22	4.87	4.98	6.53	5.54	5.75	4.79	4.05	3.91	1.62	2.86	2.14	2.64	1.88	2.73	10.08	8.86	9.68	10.05	8.65
AT1G12230	54.1	48.06	52.14	42.09	40.26	39.46	10.97	12.65	12.22	8.56	10.37	9.58	11.03	11.69	9.7	11.04	11.47	12.17	12.18	12.58	11.13	8.94	10.59	9.92	11.33	10.51	8.55	9.23
AT4G22450	0.19	0	0	0	0	0	20.64	23.18	21.3	19.28	22.39	23.2	0.17	0.07	0.32	0.28	0.42	0	0.09	0	0	0	0	0.27	0.11	0.1	0	0.51
AT3G47680	18.16	20.16	20	17.08	15.47	19.05	0	0.1	0	0	0	0.19	0	0	0	0	0.14	0	0	0	0	0	0	0	0	0	0	0
AT3G30218	0	0	0	0	0	0	0	0	0	0	0	0	0	0	0	0	0	2.43	2.31	2.32	1.72	2.07	1.62	0	0	0	0	0
AT5G17890	7.06	7.03	7.81	7.05	6.61	5.71	0	0	0	0	0.02	0	0	0	0	0.03	0	0	0	0	0	0	0	0	0	0	0.11	0.06
AT4G09360	0	0	0	0	0	0	0	0	0	0	0	0	0	0	0	0	0	1.18	1.15	0.96	1.17	1.31	1.3	0	0	0	0	0
AT2G04378	48.5	50.64	41.92	44.03	41.92	38.35	0	0.21	0.09	0.33	0.17	0	0	0	0	0	0.14	0.08	0.04	0	0	0	0	0	0.22	0	0	0
AT1G58848	39.36	36.73	41.62	40.57	40.52	39.83	1.63	1.2	0.94	2.61	0.83	2.15	1.87	2.21	1.84	1.49	1.15	1.81	3.26	2.74	3.81	2.32	3.49	6.11	10.65	11.83	12.15	8.86
AT5G59690	201.16	228.04	203.81	246.45	203.96	223.65	0.3	0.28	0.23	1.11	0.49	0.26	0.2	0.17	0.55	0	0.98	9.03	12.18	8.07	10.13	11.6	14.91	10.12	9.74	6.91	10.15	7.74
AT4G14905	13.44	12.67	10.93	12.1	11.42	12.99	0	0	0	0	0	0.11	0	0	0	0	0	0	0	0	0	0	0	0	0	0	0	0
AT1G53480	17.08	23.5	22.81	20.37	19.19	15.84	0.21	0.29	0.39	0	0.11	0	0.48	0.3	0.13	0.49	0	0.2	0	0.17	0	0.21	0.13	54.2	60.07	59.14	56.58	49.56
AT5G28060	351.32	397.11	367.09	400.99	365.78	375.66	82.94	69.37	75.49	71.86	92.08	101.35	64.9	70.75	77.11	73.6	98.29	61.36	59.9	59.36	88.33	77.53	88.26	79.16	75.54	68.83	93.77	91.64
AT5G55896	10.98	12.48	10.51	8.61	9.98	9.4	0.48	0.18	0.11	0.39	0.26	0.33	0.38	0.14	0.03	0.28	0.22	0.1	0.03	0	0.09	0.1	0	0.23	0.24	0.35	0.24	0.3
AT5G43470	31.28	28.28	32.24	28.43	31.39	33.04	6.11	7.41	6.01	5.57	7	5.91	3.25	2.66	2.3	2.62	2.59	1.46	2.32	2.18	2.78	2.16	2.13	2.61	3.63	2.8	4.29	3.66
AT1G31850	90.63	101.58	97.35	62.13	66.66	71.27	22.53	26	24.4	23.8	26.2	24.57	14.86	14.98	16.39	16.63	17.7	13.49	14.98	18.01	18.07	16.61	18.14	19.45	18.52	19.92	19.32	18.98
AT5G49440	110.28	117.72	104	106.69	93.48	84.6	0	0.61	0.2	0.49	0.28	0.45	0	0.15	0.08	0	0.34	0	0.41	0	0	0	0	0.54	0.21	0	0.63	0.07
AT3G46980	13.68	13.47	12.39	11.6	12.08	10.73	0.72	1.28	1.79	1.24	0.56	0.31	1.08	1.69	1.07	1.27	1.02	2.2	1.2	1.73	1.56	0.92	0.82	0.95	0.79	0.79	0.37	0.82
AT2G09795	19.95	22.82	18.36	18.77	21.27	20.53	0	0	0	0.13	0.08	0	0.13	0	0	0	0	0.18	0.14	0	0	0	0.23	0	0	0	0	0
AT5G21090	173.07	197.97	201.28	209.12	234.87	235.34	223.87	234.1	244.26	252.69	247.83	268.21	48.19	43.06	40.01	53.97	53.72	59.97	57.06	54.42	49.54	49.35	61.08	57.32	56.57	56.39	57.84	58.04
AT1G58684	137.51	156.4	147.45	152.85	133	129.27	2.5	2.05	2.61	2.64	3.43	3.66	48.43	52.72	55.91	62.67	76.88	1.55	1.2	1.54	2.37	2.19	2.44	14.01	12.91	14.03	16.27	17.42
AT5G54290	43.46	43.26	43.54	41.73	46.87	36.96	1.9	1.25	2.22	1.93	1.2	2.03	30.91	29.71	26.61	33.96	34.94	41.53	41.3	38.53	42.08	45.29	43.19	1.01	1.35	1.53	3.18	1.32
AT4G08110	6.23	5.89	5.94	5.47	5.65	5.94	0	0	0	0	0	0	0	0	0	0	0.04	4.07	4.99	4.48	4.29	3.24	4.32	0	0	0.05	0.11	0
AT3G42658	0.85	0	1.12	1.35	0.61	0.72	33.66	34.11	35.38	41.01	39.22	42.1	45.17	50.83	46.61	62.29	67.86	23.77	22.03	26.22	22.33	24.79	23.44	43.18	36.8	41.92	52.61	51.73
AT1G56300	83.63	94.81	86.52	1.19	1.48	0.83	0.95	1.78	0.86	0.59	0.42	0.99	1.63	1.43	1.53	1.26	0.63	1.13	1.46	1.87	0	0.76	0.47	0.66	0.63	1.67	0.31	0.21
AT5G46490	4.99	5.82	5.17	8.06	7.15	7.18	0.55	0.75	0.23	0.34	0.35	0.21	0.12	0.54	0.15	0.1	0.38	0.09	0.21	0.11	0.5	0.13	0.05	0.56	0.52	0.59	0.31	0.11
AT1G31600	16.03	17.72	15.23	13.56	13.86	15.88	0.27	1.27	1.48	0.82	0.85	1.28	1.24	1.08	1.1	0.93	1.08	1.57	1.68	1.71	1.12	0.94	0.64	0.93	0.61	0.53	0.87	1.2
AT4G05040	6.61	5.76	6.62	6.18	5.17	5.97	0.31	0.38	0.31	0.38	0.27	0.22	0.12	0.55	0.47	0.58	0.58	0	0	0	0	0	0	0.76	0.37	0.6	0.35	0.42
AT5G43070	29.13	27.98	26.77	30.26	29.39	34.69	0.78	1.71	1.38	2.6	1.57	3.6	2.41	1.36	1.13	3.84	3.09	2.06	2.82	1.93	2.46	1.82	4.49	2.53	1.94	2.71	4.23	2.94
AT2G14170	43.46	43.56	43.38	29.41	30.85	33.37	7.64	11.51	10.81	9.56	11.49	10.79	7.07	8.8	8.19	9.22	9.78	12.17	11.79	9.19	10.85	11.63	10.76	10.48	10.36	11.26	11.57	9.6
AT3G47810	66.91	72.98	72.19	69.55	82.01	82.24	5.65	3.77	4.99	6.12	5.29	5.51	26.95	21.18	26.51	30.34	33.79	7.28	5.18	6.61	4.67	5.45	7.54	4.23	6.34	7.09	9.05	7.44
AT3G26530	0	0	0.04	0	0	0	0	0	0	0	0	0	1.76	1.47	1.54	1.28	1.53	0	0	0	0	0	0	0	0	0	0	0
AT4G16845	18.84	19.5	20.88	16.81	17.02	17.45	19.42	21.25	21.72	21.06	23.13	19.76	3.64	3.22	2.89	2.7	2.15	2.91	3.94	2.44	2.52	2.56	3.2	3.64	3.68	3.29	2.9	5.3
AT1G61180	12.2	13.17	11.82	12.29	10.24	10.93	3.43	2.46	2.5	2.35	2.16	1.71	1.68	1.45	1.04	1.36	1.48	0.77	0.86	0.5	1.05	0.4	0.86	0.35	0.62	0.32	0.14	0.38
AT3G29736	0	0	0	0	0	0	17.33	19.04	15.17	15.68	18.62	17.23	0.07	0	0	0	0	0	0	0	0	0	0.09	0	0	0	0	0
AT2G17420	51.97	52.76	49.96	50.58	50.38	52.36	51.09	56.5	59.67	55.29	56.91	63.13	56.24	54.64	55.9	52.02	53.46	15.67	14.26	13.61	12.92	11.51	9.95	11.91	11.83	10.27	10.72	15.52
AT4G21650	307.41	230.1	354.26	363.41	410.63	354.22	756.28	754.68	812.66	712.17	784.47	765.53	59.52	54.24	58.04	30.64	30.91	33.89	25.29	31.77	36.87	35.88	32.74	806.22	933.93	843.21	665.24	748.31
AT5G36930	6.37	6.41	7.75	7.02	6.34	6.53	4.84	5.18	5.12	4.01	3.95	3.52	0.06	0.06	0	0.03	0.09	0.03	0	0	0	0	0	1.65	1.8	1.87	2.33	2.14
AT4G16830	56.33	63.19	62.54	65.06	64.72	60.06	70.79	74.7	73.95	63.66	70.67	67.54	38.12	32.68	35.08	41.8	38.73	19.63	19.87	18.75	14.46	15.88	15.01	14.76	16.73	20.8	18.29	14.83
AT1G59359	142.15	158.51	154.17	164.59	132.08	140.42	1.28	2.55	2.92	3.5	4.3	5.41	51.9	55.73	63.11	63.32	70.44	1.8	1.79	1.84	2.42	1.44	1.71	12.56	13.14	15	16.13	15.66
AT5G28350	15.93	16.56	16.11	15.69	11.95	14.68	0.19	1.12	0.66	0.93	1.02	0.78	0.51	0.66	0.65	0.92	0.78	0.66	0.88	1.05	0.82	0.65	0.59	0.59	0.57	1.11	1.35	0.73
AT3G18535	22.11	22.22	19.6	13.42	13.88	15.96	0	0	0	0.28	0.08	0.13	0.1	0	0	0.22	0.1	91.09	82.51	100.55	70.94	83.7	75.66	10.01	12.44	12.73	9.57	10.65
AT5G52990	4.96	5.43	5.15	4.28	4.03	4.65	8.68	8.37	7.96	9.45	9.29	8.86	2.14	1.65	2.01	1.62	1.11	2.82	2.99	2.66	2.94	3.37	3.19	1.26	1.72	2.18	1.79	1.1
AT4G04223	5.25	7.77	10.32	7.09	12.15	8	2.87	2.69	1.56	2.82	2.15	1.07	12.47	4.89	6.36	5.62	4.59	160.62	143.42	139.93	119.84	110.46	118.31	81.49	77.73	96.45	90.61	71.85
AT1G35340	42.34	38.48	38.2	40.76	34.58	40.54	35.39	39.53	34.46	31.74	30.57	30.99	6.64	7.96	6.07	3.55	3.92	3.6	4.43	3.6	5.29	5.13	3.44	4.46	5.81	8.5	5.13	4.87
AT1G27350	64.51	68.65	70.7	61.62	66.29	70.36	0.71	0	0	0.66	0.19	1.23	0.23	0.41	0.88	0.26	0.23	71.57	70.29	75.19	55.61	68.37	52.4	71.12	69.64	64.13	65.66	57.89
AT2G10410	91.12	108.1	93.94	125.47	112.65	99.92	0.17	0.79	0.51	0.42	0.18	0.15	0.11	0.19	0.42	0.25	0.78	0.33	0.06	0.83	0	0	0.28	0.12	0.42	0	0.14	0.28
AT5G43460	104.1	111	99.54	99.71	106.9	102.42	51.33	58.66	51.7	56.36	60.35	59.73	82.02	75.49	83.97	97.09	108.75	35.9	31.52	35.45	39.59	34.68	39.79	144.69	152.43	161.25	147.62	150.96
AT3G44670	22.2	18.75	20.59	29.85	24.28	25.31	0.73	0.45	0.6	0.38	0.19	0.41	0.6	0.68	0.47	0.45	0.52	0.58	0.91	0.82	0.42	0.78	0.5	0.25	0.41	0.38	0.49	0.46
AT1G32990	236.03	200.86	231.11	223	167.39	180.3	666.98	647.12	666.99	527.29	590.73	582.33	415.16	470.32	435.91	395.79	415.91	118.01	148.7	140.77	243.54	239.22	226.65	215.47	220.86	198.54	226.21	234.13
AT5G21070	12.66	16.41	15.72	16.39	15.85	16.21	15.06	16.85	16.44	16.21	15.31	14.37	15.66	13.8	15.67	15.76	16.75	0	0.16	0.38	0	0.15	0	0.11	0.13	0	1.37	0.09
AT5G03345	38.59	44.3	43.34	48.52	50.06	56.21	1.24	0.58	1.65	0.78	0.68	1.08	8.01	6.12	6.37	6.88	9.44	6.77	7.5	6.89	10.57	8.07	12.5	7.34	7.34	10.44	11.86	9.48
AT5G17870	217.27	199.94	208.53	205.84	200.58	196.67	41.14	44.71	47.87	34.09	55.52	57.64	38.84	41.09	43.13	48.18	56.2	21.96	30.64	32.27	46.3	38.29	64.21	53.2	40.74	39.97	51.79	40.11
AT3G29739	0.09	0	0	0	0	0	13.88	14.38	12.21	15.63	19.37	19.15	0.08	0.07	0	0	0.08	0	0	0	0	0	0.2	0	0.15	0.1	0	0
AT1G25098	368.26	373.06	323.62	289.36	258.32	340.71	0.23	0.65	0.44	0.72	0.58	0.4	0.24	0.75	0.29	0	0.54	0.15	0.04	0	0.43	0	0	0	0.05	0	0.09	0.19
AT4G19500	18.48	15.93	16.15	15.63	14.69	17.3	17.37	19.07	15.72	18.18	17.87	16.64	20.84	18.87	18.19	13.83	14.6	0.03	0.09	0.07	0.08	0	0.14	0.09	0.03	0	1.11	0.12
AT3G27900	1.21	0.55	0.45	0.41	0.25	0.18	0	0.67	0	0.3	0.66	0.83	0.16	0.28	0.15	0.18	0.16	8.54	9.98	9.26	8.16	6.71	7.87	0.17	0.3	0.19	0.39	0.14
AT4G05050	471.79	553.48	605.37	765.25	789.29	804.15	13.47	10.5	12.23	16.04	14.17	18.54	10.42	9.52	12.44	20.24	20.7	379.14	274.22	305.77	111.98	126.76	186.36	15	11.87	10.71	19.92	12.88
AT4G32210	92.1	95.69	98.52	87.13	106.93	100.46	5.91	2.69	2.43	2.53	3.24	1.61	6.26	3.13	1.05	1.74	2.9	124.6	107.45	133.59	93.87	94.53	99.04	103.55	94.24	97.22	104.83	100.61
AT4G13150	21.97	18.93	21.61	16.16	15.68	16.36	2.79	2.75	3.9	2.2	2.49	2.8	3.11	1.87	3.1	2.17	3.01	18.13	19.01	17.27	24.44	21.15	20.39	2.75	2.86	2.94	3.1	2.66
AT2G33220	75.56	78.92	84.65	76.43	88.7	98.88	5.4	1.9	3.41	3.37	3.82	4.29	4.61	3.13	3.5	5.31	4.75	4.6	3.62	5.18	7.23	5.17	6.1	3.75	4.1	4.5	2.92	4.58
AT2G28430	42.58	35.21	35.87	36.44	37.9	39.55	0	0	0	0	0	0	0	0	0	0	0.23	26.48	28.57	29.78	39.61	41.53	49.29	0	0	0.28	0	0.2
AT3G45770	29.87	24.85	26.06	20.17	21.6	21.31	8.09	7.12	5.25	7.43	8.14	7.93	12.96	13.48	13.4	12.99	15.16	44.34	46.11	49.34	29.51	26.78	28.98	7.57	6.9	6.07	7.29	7.4
AT3G49160	13.17	12.09	11.42	14.46	14.63	16.41	1.3	2.29	2.3	1.66	1.93	1.93	3	2.17	1.97	1.49	2.05	0.43	0.81	0.41	0.68	1.3	0.77	2.15	2.45	2.88	2.11	3.58
AT1G30510	22.12	25.31	22.34	27.23	30.66	29.74	4.6	4.62	5.29	4.42	5.76	3.29	5.03	4.93	4.89	6.76	4.65	4.95	5.3	4.65	6.95	5.94	4.59	6.15	5.35	6.22	5.17	5.26
AT1G73480	14.35	19.63	12.11	11.38	12.49	14.3	9.24	13.84	10.29	12.13	12.3	15.41	13.89	9.45	11.6	12.24	9.07	97.03	98.72	103	27.93	24.35	21.92	14.52	17.4	14.25	17.06	13.09
AT1G67700	155.96	141.59	156.39	161.21	156.94	164.08	55.3	51.79	45.65	38.96	42.53	54.8	54.38	59.69	52.17	48.95	55.29	38.47	47.36	39.63	63.2	72.34	67.01	43.44	49.75	46.7	56.61	49.04
AT5G43050	21.94	21.62	18.53	17.31	15.6	15.02	3.29	2.61	1.54	1.42	1.39	2.41	0.84	0.15	0	0.37	1.17	0	0.53	0.21	0	0	0.42	0.35	0.42	1.82	1.23	0.14
AT2G24150	57.83	53.17	46.07	62.04	57.2	53.36	66.04	62.39	63.42	65.34	73.62	74	11.25	10.18	11.63	9.1	10.11	6.55	8.48	6.64	10.72	11.76	9.19	10.92	16.04	13.73	11.17	14.34
AT4G09680	10.01	11.94	10.62	9.39	7.32	8.14	10.17	10.8	10.38	9.63	9.95	9.45	0.61	0.73	0.68	0.64	0.6	2.45	2.95	2.43	2.72	1.77	2.81	0.59	0.65	0.71	0.76	0.76
AT3G45443	9.05	9.96	7.91	10.26	10.24	8.15	2.65	1.65	1.74	1.43	1.16	2.75	2.57	1.74	1.87	1.43	1.63	13.74	15.62	14.8	19.35	20.47	20.73	2.33	3	1.55	1.86	1.3
AT2G15290	66.94	68.06	70.92	78.36	71.78	67.44	18.1	16.66	20.95	21.9	20.5	24.18	61.41	63.06	70.21	80.8	84.92	17.61	19.21	20.14	26.55	22.3	18.32	20.91	17.85	18.49	22.44	19.66
AT4G15910	39.99	42.42	45.99	27.03	31.02	27.17	4.77	4.71	3.82	6.28	7.69	7.11	47.83	39.11	49.39	44.17	48.29	8.39	6.3	5.23	1	0.79	0.44	58.49	61.38	60.44	60.69	52.85
AT1G23940	3.68	3.97	3.36	3.91	2.39	2.25	11.72	10.76	11.22	9.38	11.02	10.66	12.76	11.04	12.95	8.21	9.38	0	0	0	0	0	0.1	0	0	0	0.87	0
AT1G63880	12.39	14.03	13.01	9.15	10.78	12.03	0	0.05	0.04	0.03	0	0.05	1.52	1.39	1.66	0.62	0.76	1.73	1.72	1.2	2.27	1.2	1.25	0.18	0.04	0	0.04	0
AT1G52260	8.8	9.94	8.29	9.29	10.38	9.27	1.05	0.45	0.65	0.66	0.31	0.91	2.22	1.05	2.56	1.56	1.27	0.44	0.67	0.32	0.91	0.48	1.1	9.92	8.86	10.44	10.21	10.24
AT5G55790	17	16.74	16.03	20.81	16.31	20.93	1.06	0.25	0.2	0.33	0.29	0.69	1.05	1.38	0.49	1.95	1.57	0	0	0	0	0	0	0.73	0.44	0.42	1.07	0.45
AT4G33360	21.32	23.53	18.17	25.48	25.39	23.25	0.52	0.24	0.59	0.97	0.93	1.69	0.87	1.13	0.89	1.65	0.95	21.14	20.01	24.8	18.56	19.91	18.27	1	0.38	0.42	0.65	0.51
AT1G31580	415.69	438.88	618.17	902.42	959.45	957.07	0.25	2.13	1.54	5.21	1.8	1.75	1.67	4.69	2.99	4.48	6.19	0.5	0.35	0	0.48	0	1.25	0.53	0.31	0.2	1.65	1.29
AT2G13970	10.39	11.2	9.81	7.84	8.66	6.21	0	0	0.06	0.15	0.09	0	0	0	0	0	0	0	0.11	0	0.44	0	0	0	0.03	0	0.06	0
AT1G25054	17.17	21.72	20.44	14.81	17.14	17.35	0.35	0.91	0.18	0.82	0.59	0.73	1.04	1.31	1.19	0.71	0.55	0.08	0.04	0.1	0.23	0.12	0.1	0.41	1.16	1.73	0.69	0.89
AT1G12570	54.48	45.92	54.7	70	66.73	77.03	76.39	71.8	78.11	99.6	99.66	107.76	15.29	12.93	18.15	19.87	20.03	33.95	37.23	39.16	71.14	78.09	72.09	17.62	17.54	13.08	15.46	16.4
AT4G02450	136.94	136.68	137.27	145.46	130.36	120.15	23.96	30.33	27.76	31.01	34.75	34.07	26.24	26.16	32.7	37.63	33.16	129.06	107.32	118.48	121.52	111.34	115.82	26.31	27.25	22.69	28.15	37.07
AT3G53530	36.74	33.36	32.26	22.03	19.29	20.3	2.54	3.23	5.52	5.42	5.3	4.2	4.47	4.91	5.94	7.06	6.98	2.75	3.47	4.42	5.57	3.13	5.72	3.83	4	3.04	4.49	3.24
AT4G38932	28.53	30.73	28.46	25.47	40.62	39.02	0.8	1.12	1.06	1.49	0.76	0.69	2.38	4.51	3.47	3.09	2.11	82.54	96.22	96.28	63.36	57.23	62.26	1.94	1.74	1.6	1.13	1.47
AT2G07750	0	0	0	0.04	0	0	0	0	0.05	0	0	0	0	0.08	0	0	0	4.55	4.08	3.61	4.59	4.46	3.5	6.7	6.26	5.36	6.02	6.34
AT2G11240	27.41	31.57	26.14	25.46	23.66	30.63	0	0.03	0	0.11	0.03	0.1	0	0.03	0.05	0	0.12	0.25	0.17	0.05	0.27	0.26	0.05	0	0.01	0	0.12	0.02
AT3G11010	19.48	24.85	20.19	22.76	26.77	27.63	0.48	1.06	1.18	0.45	0.62	0.47	0.08	0	0.04	0	0.04	0.16	0.38	0.1	0.11	0.12	0.05	0.12	0.1	0.1	0.24	0.1
AT1G64240	0	0	0	0.04	0	0.11	0.15	0.49	0.29	0.09	0.33	0.2	3.84	4.41	4.78	3.5	2.99	0.15	0.03	0.12	0.14	0	0.06	0	0.19	0	0.06	0.04
AT1G58983	130.96	157.11	142.71	158.38	130.57	126.29	2.5	1.47	3.92	2.54	3.6	3.25	48.53	50.73	54.55	64.4	71.5	1.34	1.31	1.93	2.66	1.56	2.83	15.32	12.52	12.65	15	17.15
AT5G44569	3.07	3.43	2.68	2.56	2.59	3.11	0	0	0	0	0.14	0	0	0	0	0	0	0	0	0	0	0	0	0	0	0	0	0
AT3G30875	0	0.02	0	0.04	0.03	0.08	0.11	0.12	0.02	0.03	0.07	0	0.59	0.64	0.6	0.72	0.64	0	0	0	0	0	0.04	0.02	0.03	0	0	0.07
AT5G25040	14.57	12.51	14.31	14.47	12.29	13.63	3.87	2.16	2.86	2.87	1.89	2.56	4.21	3.79	3.71	2.52	2.85	3.39	2.41	3.3	2.62	2.35	2.62	0.2	0.23	0.53	0.08	0.05
AT1G58602	20.48	26.38	25.93	26.81	25.97	26.45	1.33	1.33	0.78	1.14	0.67	1.06	7.15	7.52	6.95	7.17	5.7	4.56	7.16	4.64	4.7	4.61	5.69	1.25	1.39	1.65	2.3	1.52
AT1G23890	9.72	10.12	12.57	12.67	11.66	12.99	3.23	4.14	4.07	2.31	4.1	3.36	3.88	3.13	2.11	3.98	2.83	18.47	20	19.94	21.08	18.71	17.98	24.65	23.91	22.01	22.5	21.19
AT5G17880	4.7	3.81	4.08	4.61	3.55	4.31	0	0.05	0	0.03	0	0	0	0	0	0	0	0.03	0	0	0	0	0	0	0	0	0	0
AT5G48412	43.47	51.71	57.23	31.09	35.13	33.84	0	0.23	0	0.15	0	0	0	0	0.15	0	0.16	0	0	0	0	0	0	0	0.1	0	0	0
AT5G39410	49.84	51.53	54.34	22.85	24.05	23.82	9.71	10.44	12.41	17.6	15.17	15.67	10.48	8.23	10.8	16.44	17.15	15.58	15.52	13.53	12.56	11.45	14.78	17.11	15.38	15.39	19.02	19.99
AT5G27927	0	0	0	0	0	0	0	0	0	0	0	0	0.15	0	0	0.83	0.74	8.62	9.45	7.41	9.37	10.58	8.33	0.16	0	0	0	0.25
AT1G09420	6.51	5.77	5.91	4.92	4.03	4.34	29.25	34.3	30.61	27.35	32.78	29.99	32.11	31.35	31.63	25.56	29.01	9.79	9.37	8.43	8.89	8.9	10.76	30.46	30.25	32.6	30.64	27.4
AT3G43540	28.23	29.41	29.53	30.11	26.59	31.4	8.06	7.55	8.29	6.89	7.12	7.21	9.02	11.82	8.73	7.96	8.07	0.43	2.08	0.85	1.71	1.55	0.74	33.2	30.96	25.99	27.75	29.37
AT1G60710	90.99	97.14	108.74	122.02	129.62	137.78	27.75	29.42	22.93	34.25	31.02	31.18	46.23	41.91	44.62	56.96	51.78	35.06	33.66	30.09	25.22	24.9	33.45	36.4	35.19	35.73	28.68	27.56
AT5G38980	102	89.4	131.14	164.3	175.6	174.65	0.61	0.85	0.92	1.14	1.16	0.53	0	0.88	0.19	0.9	0.8	93.59	101.87	97.89	101.05	79.84	104.27	186.63	175	175.81	166.31	144.36
AT4G19410	96.48	107.05	98.36	92.44	90.24	80.69	61.73	66.96	68.5	89.97	95.13	86.24	20.74	23.79	27.35	34.36	36.03	18.13	24.71	29.19	17.07	16.19	21.92	35.71	37.18	34.92	38.25	41.76
AT5G44890	0	0	0	0	0	0	0	0	0	0	0	0	1.53	1.97	1.76	1.66	1.34	0	0	0	0	0	0	0	0	0	0	0
AT5G17190	99.33	107.15	111.06	84.55	101.03	110.85	9.89	10.99	11.69	13.63	13.97	16.93	11.1	11.98	10.43	14.59	13.67	24.13	13.83	19.48	13.04	9.65	14.92	10.7	10.1	8.47	10.65	10.53
AT4G24420	0.5	0	0.87	0	0.36	0	0	0.32	0.26	0.65	0.38	0.3	0.46	0	1.5	0	0.46	0.45	0.36	0.28	0	1.03	0	16.52	21.15	18.22	13.16	15
AT5G53050	20.18	23.48	20.59	20.95	19.59	20.85	4.69	5.49	4.47	3.18	3.75	3.35	3.51	2.51	2.81	3.36	2.25	4.08	5.31	3.03	1.21	2.94	4.55	3.22	3.84	2.7	1.8	3.58
AT4G19120	56.92	62.99	62.01	48.7	60.13	51.47	15.63	15.09	18.13	22.51	20.24	19.59	40.37	44.86	48.43	55.92	56.48	3.32	4.28	4.38	9.33	6.75	8.98	19.01	15.18	13.45	17.25	16.11
AT1G03410	11.9	12.11	10.44	13.14	13.59	15.18	14.61	13.88	11.39	18.36	16.69	18.41	2.94	3.12	2.23	2.45	2.33	0.26	0.35	0.05	0.88	0.8	0.76	6.23	6.97	6.54	6.42	7.81
AT3G43955	6.97	6.22	6.82	5.01	5.12	5.21	0	0.07	0	0.02	0.02	0.1	4.09	3.93	3.54	2.89	3.62	0	0.01	0	0	0	0	3.65	3.89	5.19	4.03	4.55
AT1G35115	19.17	20.57	20.77	19.61	15.83	17.65	0	0.05	0.04	0.1	0.03	0.09	0.04	0.06	0.03	0	0.04	1.73	2.3	1.14	3.84	3.42	2.54	9.53	9.54	13.47	11.46	13.37
AT5G58310	36.5	35.72	45.19	36.6	37.91	40.74	40.18	35.66	42.05	45.65	41.97	41.63	37.83	39.42	45.48	48.8	45.31	2.89	1.72	3.46	3.98	1.4	2.31	1.1	1.38	1.97	2.71	1.29
AT1G29150	69.77	67.68	78.05	77.13	80.04	70.28	73.27	75.78	76.51	76.3	76.9	78.69	28.2	27.94	30.62	29.8	30.68	39.46	34.93	35.24	34.79	27.7	30.69	28.51	28.42	33.6	30.45	32.85
AT5G40810	82.26	83.24	77.89	89.21	87.32	77.73	90.29	86.93	90.43	82.58	85.77	89.38	86.28	83.53	85.7	90.5	91	28.36	22.95	24.97	35.02	22.53	28.45	91.19	86.84	88.88	88.05	92.17
AT5G43280	24.59	21.38	26.41	25.17	22.66	25.49	25.65	27.73	26.26	27.64	29	31.15	4.42	4.93	5.62	6.48	5.9	8.38	8.05	9.42	5.06	4.11	7.9	8.14	6.87	6.8	6.76	7.34
AT1G20810	32.47	35.45	31.89	35.48	29.86	33.91	8.26	9.54	8.16	9.59	10.31	10.81	10.67	10.68	8.95	11.9	10.4	25.1	31.98	26.06	50.12	47.04	46.86	6.67	7.33	6.15	7.49	10.53
AT5G37440	2.75	2.24	2.22	1.84	1.97	2.15	0	0	0	0	0	0	0	0	0	0	0.1	0.1	0	0.12	0.28	0	0.12	0	0	0	0	0.25
AT5G56747	8.91	9.84	7.07	8.55	8.26	9.59	0	0	0	0	0	0	0	0	0	0	0	0	0.13	0.16	0.36	0	0	0.26	0.16	0.15	0.15	0.32
AT3G43740	39.09	43.44	39.35	39.88	38.82	46.37	13.06	16.4	15.11	16.8	16.05	20.52	14.18	13.06	16.1	14.17	17.53	0	0.13	0	0	0	0	15.02	14.82	14.63	12.52	15.58
AT1G11850	63.64	49.09	62.88	65.7	64.56	74	5.52	3.57	7.39	7.41	10.31	10.05	6.27	4.26	6.03	4.24	5.37	0.69	1.7	3	1.62	1.57	6.7	7.4	5.8	4.24	7.86	3.64
AT3G43520	44.79	49.18	55.43	53.98	55.56	48.54	9.19	4.47	5.63	7.5	6.96	7.19	7.01	7.98	6.04	8.73	13.42	19.24	16.44	19.32	8.35	11.3	9.87	41.96	36.77	40.32	46.08	51.23
AT5G23570	13.82	14.28	13.89	11.42	9.66	10.71	31.45	32.08	30.4	26.18	27.33	26.17	29.77	29.72	30.47	22.36	22.94	25.42	24.73	28.7	13.04	12.89	13.69	32.73	35.57	36.16	27.29	26.32
AT5G37830	21.4	18.28	21.93	18.09	15.65	14.56	18.91	19.57	20.36	18.51	16.89	16.93	2.87	3.31	2.92	2.99	2.35	3.77	3.4	2.8	1.76	2.39	2.29	12.87	14.53	15.23	13.26	12.24
AT4G21640	2.31	1.83	1.62	1.41	1.33	2.29	18.16	18.36	22.03	18.12	21.46	20.71	2.49	3.61	4.03	4.66	4.91	4.01	2.52	3.55	0.76	0.64	1.91	20.55	24.11	21.84	16.7	19.89
AT3G44042	0.65	0.55	0.11	0.41	0.28	0.13	0.54	0.5	1.09	1.01	0.88	1.09	10.56	14.85	14.83	18.53	17.3	0	0	0.15	0	0	0	0.75	0.97	0.72	1.02	0.61
AT5G46250	57.75	62.35	66.2	48.26	47.52	52.51	18.38	21.28	17.78	15.4	14.47	12.96	16.15	19.81	16.76	13.15	9.65	20.88	21.43	19	19.85	19.11	18.5	69.06	60.44	74.63	59.58	55.79
AT1G35170	0.34	0.54	0.9	0.27	0.37	0	6.62	6.87	7.89	10.03	7.64	9.42	0.16	0	0.15	0	0.16	0.16	0	0	0	0.24	0.58	0.16	0.1	0.38	0.38	0.13
AT4G22285	21.24	22.54	24.59	20.8	18.27	17.99	5	6.27	5.72	5.86	5.52	4.13	5.55	4.46	4.79	5	5.14	3.86	5.36	4.11	5.09	2.77	3.04	5.24	4.4	5.55	5.19	5.61
AT3G44610	11.9	11.1	10.04	9.01	10	10.83	0.68	0.53	0.43	1.48	0.93	1.56	1.04	0.72	1.19	1.25	0.97	1.94	1.82	2.97	0.21	1.35	1.95	1.41	0.75	0.9	1.01	0.77
AT5G17900	23.32	22.87	25.13	21.02	19.27	22.12	4.07	4.89	6.89	6.26	5.95	5.79	5.25	6.35	6.69	7.25	6.28	6.48	6.76	5.33	3.75	6.68	6.44	5.44	5.98	6.11	5.09	6.08
AT4G22000	39.35	50.28	43.23	49.05	37.98	33.19	1.02	1.19	0.97	0.95	1.25	0.66	3.37	3.98	3.48	3.94	2.86	48.88	50.22	45.63	49.57	51.14	47.88	0.88	0.84	0.61	0.83	1.44
AT3G29680	4.04	2.72	2.65	2.25	2.7	2.24	2.55	2.62	1.74	1.83	1.25	1.65	1.85	2.36	1.11	2.16	2.44	8.4	8.1	7.85	11.07	12.47	12.23	1.86	1.42	2.45	1.65	2.01
AT2G14020	0	0	0	0	0.19	0	0	0	0	0	0	0	15.82	18.89	13.07	23.26	20.11	0	0	0	0	0	0	0	0	0	0	0
AT1G72910	27.24	31.03	32.58	16.48	24.68	21.72	0.12	0	0	0.15	0.27	0	0	0.14	0.08	0	0	0	0.04	0	0	0	0	0	0.05	0	0	0.14
AT1G32930	8.92	8.78	9.43	10.94	10.32	12.31	12.86	12.34	13.38	14.17	16.01	14.64	14.07	13.22	13.35	15.84	13.64	1.85	2.9	2.22	2.94	4.15	4.35	3.53	2.97	4.32	3.79	3.22
AT3G60980	9.83	10.56	8.51	5.8	5.02	5.84	0	0	0	0.08	0.07	0	0	0.07	0	0	0	9.63	8.7	11.49	8.11	9.92	8.96	0	0	0	0	0
AT1G23960	35.9	38.44	38.63	29	33.97	39.61	37.82	43.71	34.95	34.91	37.6	43.06	10.06	9.21	10.19	6.7	8.43	0	0.18	0	0	0.28	0	0.09	0.17	0	0.57	0.32
AT5G46800	48.56	36.33	44.36	77.71	70.76	69.42	4.9	2.36	4.82	4.38	4.64	4.24	5.08	4.21	2.22	5.08	5.86	15.02	16.53	11.64	24.52	20.77	23.91	23.98	20.63	15.58	19.68	17.43
AT3G53710	34.02	33.43	32.94	32.71	39.09	39.79	9.88	9.71	11.13	8.86	9.66	11.46	13.5	11.8	11.09	9.97	11.51	7.28	8.48	7.22	10.3	9.45	9.4	12.31	9.64	13.24	10	11.03
AT1G34418	38.22	45.04	39.22	49.04	48.46	55.52	0	0	0	0.64	0.19	0	45.61	36.96	50.93	47.85	42.16	0	0.24	0	0	0	0	62.1	64.53	51.66	43.82	45.53
AT4G29770	0.56	0.24	0.2	0.61	0.32	0.11	0.31	0	0.24	0	0	0.54	0.2	0.18	0.48	0.46	0.4	9.81	8.04	8.46	6.69	7.78	8.22	1.92	2.35	2.96	2	3.14
AT5G36120	45.12	43.75	45.87	31.79	28.48	37.51	41.02	35.41	40.67	31.95	33.76	32.5	7.45	10.71	9.5	12.66	12.04	6.02	7.97	7.72	8.11	8.31	7.93	18.24	16.23	14.6	15.9	13.34
AT5G14810	2.07	2	1.81	2.24	2.38	1.44	0	0	0	0	0	0	5.47	5.17	4.17	4.65	4.49	0	0.11	0.2	0.31	0.16	0.07	0	0.03	0	0.07	0
AT3G22960	153.34	155.3	153.78	132.52	113.54	114.93	65.14	61.1	63.84	61.35	57.39	61.9	103.33	109.44	109.18	105.35	95.13	67.82	68.96	76.79	58.38	58.28	54.99	99.95	99.79	94.95	102.24	106.49
AT4G00752	13.99	11.57	12.94	11.39	12.85	13.81	0.1	0.1	0	0.06	0.11	0.09	0	0.06	0.06	0.08	0	18.39	17.06	20.05	19.76	18.03	14.56	13.59	14.74	14.93	12.16	10.83
AT5G45850	6.02	4.94	4.81	7.68	7.41	6.71	1.13	0.77	1.09	1.35	0.73	0.89	0.75	0.77	0.9	0.46	1.16	0.95	0.61	1.18	0.58	1.13	1.18	0.86	0.73	0.91	0.75	0.47
AT4G28910	38.67	42.45	42.04	39.79	38	36.58	10.69	15.03	12.45	12.46	13.45	12.89	13.22	12.46	15.19	15.12	15.05	50.73	61.62	50.54	39.78	41.43	39.53	12.29	12.73	13.13	12.51	13.8
AT5G53970	14.9	9.32	12.67	30.55	32.47	31.79	2.8	3.57	3.06	5.32	2.95	4.08	3.19	3.05	2.37	4.8	3.48	7.25	4.75	5.81	2.33	2.69	3.78	3.11	3.63	2.96	3.1	1.58
AT1G50290	3.49	3.53	2.92	3.78	3.65	5.45	13.67	14.32	16.93	12.29	15.08	14.63	0	0.12	0	0	0.13	0	0.07	0	0	0	0	19.41	19.51	23.99	16.17	14.21
AT4G16950	42.76	39.38	35.31	18.86	25.08	27.21	0.34	0.6	0.49	0.44	0.31	0.42	7.54	5.76	6.56	4.98	3.94	0.8	1.36	1.14	1.14	1.72	1.6	3.68	5.63	4.51	3.45	4.3
AT3G50500	109.16	122.01	120.74	43.07	54.36	56.81	18.91	26.84	23.71	23.37	24.57	28.7	16.62	17.56	22.71	18.85	16.78	31.57	32.75	32.07	29.76	29.76	33.42	16.43	18.21	23.52	17.62	19.53
AT1G63110	22.9	20.34	20.81	19.04	19.85	18.53	10.46	8.82	9.93	8.79	9.29	8.82	7.18	6.02	6.47	7.11	7.28	5.36	6.13	7.4	5.66	7.9	7.11	8.28	9.01	9.84	10.01	9.05
AT1G44810	34.72	34.87	34.69	42.71	35.18	33.4	18.18	21.03	21.52	19.08	21.11	19.2	30.7	32.94	30.9	32.41	30.47	1.27	1.3	0.91	0	0.41	0.34	27.54	24.21	28.67	24.51	27.79
AT1G69550	6.14	5.09	6.8	6.24	5.99	6.5	0.78	0.92	1.16	0.72	0.59	0.59	2.42	2.65	1.54	1.4	1.52	0.02	0.14	0.11	0	0.1	0.03	0.64	1	0.87	0.96	1.09
AT1G23780	16.46	17.67	18.43	16.1	16.62	17.67	0.29	0.45	0.44	0.18	0.37	0.25	0.44	0.39	0.3	0.42	0.38	32.35	27.73	26.53	12.31	14.83	18.4	21.01	19.41	19.78	18.12	16.07
AT2G18050	16.02	19.26	39.7	6.02	16.17	22.54	27.03	44.46	41.09	25.02	52.12	45.68	35.49	47.66	47.76	55.66	47.56	496.55	502.47	466.33	38.73	28.95	36.48	50.67	54.52	110.87	26.68	30.29
AT4G02860	11.58	11.66	12.81	22.8	20.57	21.54	3.68	5.1	4.02	3.3	4.99	4.07	4.18	4.6	4.3	5.75	6.7	15.91	15.43	15.23	9.73	9.55	12.08	5.31	3.17	4.83	5.38	4.24
AT3G50000	52.56	59.24	53.52	56.13	63.02	62.01	29.66	34.53	32.15	34.61	34.9	36.81	59.97	59.1	64.11	68.65	72.25	93.82	84.17	87.38	74.91	68.29	72.58	34.27	33.3	35.28	36.19	34.61
AT1G12640	29.63	27.16	30.67	33.79	31.47	33.93	15.11	15.08	16.23	19.29	15.53	16.49	6.88	6.36	7.62	8.47	5.9	17.94	13.46	15.57	13.36	14.42	14.19	7.43	7	9.74	7.26	6.21
AT2G20390	17.36	16.21	16.93	16.41	13.8	15.89	3.01	1.21	1.14	1.74	2.35	3.71	1.71	1	2.4	2.05	2.55	22.68	23.43	20.65	16.24	15.89	19.73	14.75	17.45	15.28	18.84	16.62
AT1G11180	7	7.98	6.99	5.97	6.7	5.41	1.38	2.16	1.4	1.15	0.5	1.06	1.52	1.78	2.09	0.79	1.52	1.52	2.1	2.78	1.45	2.3	1.39	9.72	9.76	10.96	8.5	7.74
AT3G52930	239.21	248.62	253.02	305.23	315.43	307.92	164.18	158.62	149.14	172.7	167.22	179.83	133.89	147.74	141.92	172.87	165.6	276.76	235.81	253.82	248.5	237.71	249.45	141.19	124.11	135.5	160.34	158.27
AT4G28100	19.64	22.21	20.23	29.02	25.44	23.67	6.8	4.94	5.47	5.37	4.4	7.09	5.5	6.02	4.48	4.81	5.68	3.84	3.83	3.08	3.41	2.63	4.1	23.69	21.91	18.77	24.23	23.2
AT1G72830	12.69	14.47	14.87	15.49	20.01	16.41	2.24	3.87	2.34	2	2.1	2.38	1.19	1.16	0.85	1.17	1.06	1.25	1.08	1.57	0	0.94	1.3	1.34	1.31	1.52	2.25	1.79
AT2G18910	24.16	24.33	20.02	25.68	22.84	23.23	26.1	30.43	26.55	25.45	29.43	26.62	24.81	28.1	29.21	27.1	28.61	3.7	4.53	4.93	2.56	4.64	5.4	6.31	5.69	4.8	7.23	6.23
AT3G44740	4.89	5.38	3.91	2.79	3.36	3.16	0	0	0	0	0.08	0.12	0	0	0	0	0	0	0.15	0	0	0	0	0	0	0	0	0
AT5G48620	30.15	31.54	32.01	26.23	25.6	30.13	13.25	15.11	12.16	11.28	10.38	13.36	18.78	15.93	14.3	11.93	11.27	5.43	6.01	4.62	4.66	5.06	4.35	7.75	7.71	9.19	10.23	8.77
AT5G43740	6.03	5.21	6.31	5.66	5.71	6.84	0.3	0.29	0.42	0.38	0.44	0.32	0.57	0.36	0.27	0.18	0.48	1.77	1.96	0.9	1.5	1.4	1.6	1.19	0.84	1.18	0.84	0.76
AT2G21830	5.37	4	5.63	4.58	6.3	7.62	13.81	16.21	14.39	17.83	14.64	18.7	14.69	14.17	16.14	14.19	14.78	1.79	1.53	1.44	0.5	0.44	1.44	1.7	1.12	1.19	1.07	0.69
AT5G22510	31.07	32.19	36.64	39.41	39.03	34.69	18.33	19.58	18.23	15.1	14.52	17.61	24.89	24.39	21.84	22.12	21.61	61.65	57.56	57.71	45.6	44.44	38.69	44.32	44.63	44.09	37.49	38.12
AT4G09750	15.07	10.03	12.5	36.72	37.13	38.66	29.03	33.85	37.16	48.96	50.49	48.84	10.3	9.46	9.96	18.96	20.27	18.76	17.45	19.27	12.58	8.92	12.79	53.02	53.97	62.71	54.79	50.76
AT1G11150	2.01	2.38	2.35	1.59	1.93	1.46	0	0	0	0.04	0.15	0	0.09	0	0.29	0.29	0.53	0.13	0.16	0.05	0	0	0	0.14	0.06	0.05	0.16	0
AT2G06950	26.99	30.48	23.57	28.65	22.88	20.6	0.13	0.04	0.06	0.1	0.02	0.07	0	0.02	0.03	0	0	0	0	0	0	0.04	0	0.09	0.03	0	0.14	0.02
AT1G29785	15.7	17.85	13.18	11.42	13.73	14.28	1.14	0.79	1.08	0.71	0.31	0	0.38	0.33	1.06	0.21	0.57	0.38	0.1	0.23	0	0	0.47	0.2	0.12	1.13	1.14	0.49
AT1G24490	18.78	18.84	19.45	18.59	15.39	14.21	6.51	5.3	7.35	6.08	6.04	5.94	6.93	7.13	7.6	6.52	5.84	8.3	7.68	7.98	4.67	6.04	7.04	18.12	18.46	18.75	18.44	18.44
AT3G60960	6.31	6.66	7.86	5.84	4.46	4.44	0	0	0	0	0	0	0	0	0	0	0	0.54	0.61	0	0.88	0.23	0.48	0	0	0.09	0.09	0
AT4G03230	4.57	4.08	3.86	3.79	3.17	3.53	0.59	1.01	0.66	1.08	0.53	0.61	0.54	0.66	0.97	0.64	0.54	0.39	0.62	0.53	0.2	0.32	0.53	0.49	0.54	0.48	0.31	0.61
AT1G33520	23.35	29.96	27.65	26.3	25.94	27.7	7.05	7.89	8.25	6.23	7.29	7.55	27.93	27.74	26.67	26.89	25.62	8.86	10.25	11.68	9.08	6.66	11.43	32.79	35.7	38.75	33.03	32.12
AT4G15420	11.14	10.65	8.76	10.72	14	12.77	0.73	0.6	0.83	1.02	0.7	1.11	0.54	0.26	1.13	0.88	1.15	1.26	0.54	0.3	0.17	1	0.3	0.25	0.19	0.8	0.67	0.21
AT5G41870	27.11	27.06	29.96	28.36	25.53	31.17	32.17	36.12	31.07	40.93	38.03	39.71	11.17	12.29	12.48	12.79	11.15	24.92	24.62	25.89	29.12	26.8	27.74	11.49	12.86	10.41	12.7	11.86
AT5G28919	31.02	32.75	24.11	36.03	30.23	27.01	0	0.09	0	0.19	0.11	0.09	0	0	0.06	0	0	0	0	0	0	0.1	0	0	0	0	0.58	0
AT4G13630	7.97	7.63	7.04	6.21	6.5	8.15	1.22	1.51	1.53	1.99	1.41	2.24	0.53	0.64	0.6	0.65	0.97	0.74	0.62	0.53	0.45	0.57	1.05	1.14	1.1	0.45	1.06	0.64
AT1G62085	5.97	6.49	5.78	5.29	5.79	4.93	1.02	0.71	0.77	0.63	0.77	1.43	1.09	1.32	1.82	1.13	1.51	0.34	0.49	0.63	0.24	1.02	0.42	1.76	1.11	1.02	0.93	1.22
AT5G62360	126.45	135.65	126.09	4.56	9.75	14.11	8.66	18.65	15.92	16.34	16.47	25.11	15.75	17.79	28.65	14.53	15.29	1.43	1.44	1.78	7.36	3.68	5.87	5.11	6.37	6.76	2.64	9.78
AT2G05914	0.37	0.87	0.88	0.22	0.39	0.37	25.69	25.37	23.9	25.5	19.33	22.13	23.27	26.09	27.53	20.17	18.81	0.17	0.4	0	0	0.89	0.42	17.57	13.59	10.64	12.13	9.01
AT3G46440	56.35	61.19	60.2	44.3	58.78	51.46	8.39	10.43	11.43	13.04	12.19	10.91	17.17	15.68	20.97	21.7	20.56	16.72	12.37	17.69	12.16	11.49	14.92	9.88	10.35	9.4	11.56	7.69
AT1G12000	57.17	62.37	60.11	72.69	72.68	68.13	40.89	40.38	42.24	45.24	38.77	40.56	37	37.66	38.42	41.21	46.16	29.62	29.11	30.48	32.95	29.32	34.14	37.84	36.93	35.94	42.41	40.79
AT3G44890	246.58	215.07	226.15	241.65	197.51	186.69	52.08	48.07	45.02	43	48.63	57.37	41.03	42.8	43.91	43.93	52.1	126.47	169.63	137.12	316.37	284.96	282.43	39.09	44.84	42.62	50.56	50.86
AT3G42450	1.34	1.59	1.31	0.4	0.48	0.68	0	0	0	0	0	0	0	0	0	0	0	0	0	0	0	0	0	0	0	0	0	0
AT4G21380	11.64	11.48	13.16	9.19	11.56	12.5	2.54	1.44	1.79	1.07	1.33	1.64	1.6	1.91	0.99	0.78	0.35	1.17	1.4	0.87	1.23	0.53	0.73	1.23	1.4	2.27	2.02	1.54
AT4G16710	21.09	22.27	20.28	17.2	22.42	20.98	2.12	3.41	1.16	3.35	1.89	3.5	1.9	1.78	1.67	1.7	2.28	23.59	22.54	18.18	20.72	24.19	25.45	2.8	2.63	3.84	1.41	2.82
AT3G18070	1.5	0.89	1.22	1.29	0.86	1.35	5.64	6.41	5.53	4.26	4.27	4.53	5.42	4.71	6.3	5.53	4.32	0.55	1.24	0.64	1.7	1.8	1.53	9.71	9.71	8.76	6.35	5.86
AT4G39260	587.81	610.34	559.01	90.85	80.8	97.8	108.58	148.44	126.81	84.57	87.45	87.4	114.63	152.74	181.44	84.07	75.81	97.82	85.36	108.7	45.18	68.77	78.59	99.26	74.85	80.4	55.28	59.66
AT3G62460	14.36	23.83	22.29	11.45	10.93	12.79	214.11	171.09	183.34	159.66	180.75	233.37	184.04	190.37	190.09	190.14	229.48	1.34	0.28	0	0.77	0	0.67	0.14	1.09	0.65	8.41	2.06
AT2G07213	0	0	0.08	0	0	0	17.09	22.58	16.17	14.71	16.53	14.68	0.35	0.15	0.08	0	0.09	0.09	0.05	0.33	0.75	0.53	0.22	0.28	0.93	0.64	0.43	0.67
AT2G18400	25.72	27.37	25.94	26.86	30.37	29.9	1.37	1.03	3.74	1.03	2.25	2.37	0.91	2.06	1.7	1.62	1.45	17.35	15.14	11.71	27.45	19.44	26.77	2.09	1.7	1.54	2.23	2.63
AT5G21060	22.64	22.49	22.36	29.69	27.77	25.31	28.02	28.55	28.65	27.42	30.08	31.11	30.77	28.31	30.39	37.69	32.86	8.99	7.98	6.96	10.44	11.27	12.7	13.87	10.01	10.61	13.2	12.04
AT4G26570	41.79	47.37	43.7	45.14	47.68	55.15	12.84	14.61	12.7	12.07	13.36	12.96	11.18	14.51	12.53	12.12	12.35	15.55	12.06	10.69	14.12	11.06	12.95	46.63	40.23	51.68	49.41	50.74
AT4G13900	2.25	1.25	1.8	4.44	4.65	4.82	0.1	0.15	0.07	0.06	0.04	0.11	0.7	0.63	0.72	0.47	0.4	0.51	0.46	0.18	0.24	0.35	0.37	0.62	0.62	0.92	0.7	1.05
AT1G66980	26.98	24.03	23.64	14.75	14.76	14.6	2.67	2.09	2.55	1.23	1.98	1.97	7.03	8.76	7.81	4.67	4.57	9.37	15.47	11.06	17.77	15.57	15.15	0.03	0.04	0.04	0.24	0.06
AT5G40870	17.2	19.11	20.16	17.17	15.21	15.55	7.56	6.9	8.34	7.99	8.27	8.12	8.35	7.81	8.62	7.27	8.46	19.12	17.59	17.06	16.27	17.68	16.73	7.5	6.82	7.73	9.25	9.19
AT2G28410	34.14	29.37	36.47	28.32	31.52	33.82	0.44	0	0.33	0.14	0	0	0	0.38	0	0	0	19.2	24.34	18.89	33.1	45.49	38.46	0.15	0.09	0	0.18	0.25
AT1G20030	12.76	13.53	12.67	3.37	4.01	3.74	1.92	1.81	2.32	2.24	3.23	2.76	3.17	2.2	2.34	2.08	2.85	5.62	4.5	5.59	5.09	5.07	5.65	1.8	2.01	1.74	2.67	1.89
AT1G52980	46.98	55.14	48.58	44.17	41.28	35.07	18.44	16.51	17.57	16.1	17.95	20.22	44.23	45.34	49.18	45.31	47.16	20.26	19.76	13.89	14.26	14.71	16.34	53.43	50.35	49.1	57.79	59
AT3G27360	53.61	64.34	49.66	58.22	46.78	51.12	0.85	0.2	0.48	2.11	0.58	2.56	0.28	0.98	0.79	1.72	1.68	25.26	35.95	20.52	50.77	52.63	53.67	2.06	1.31	0.85	0.86	0.48
AT5G61480	24.54	24.24	23.23	32.31	32.99	30.22	27.11	29.67	29.41	22.61	22.83	19.27	22.92	24.34	22.52	20.33	19.88	5.88	7.29	7.41	8.74	7.49	7.82	28.56	26.28	29.69	28.39	24.3
AT3G47010	2.61	3.51	3.14	4.99	5.05	4.83	7.94	8.71	8.28	6.02	6.32	7.11	0.24	0.42	0.28	0.4	0.66	2.27	2.74	2.3	3.07	5.32	3.64	8.02	8.42	7.94	9.38	8.62
AT2G29240	0	0	0	0	0	0	0	0	0	0	0	0	1.25	1.37	1.84	1.53	1.64	0	0	0	0	0	0	0	0	0	0.05	0
AT4G31530	46.32	37.26	45.58	30.41	31.89	27.8	36.93	38.21	35.7	31.59	33.15	34.95	48.61	48.56	41.63	39.82	33.24	8.25	7.51	6.39	8.91	7.76	10.26	8.66	8.64	8.35	6.26	7.73
AT1G71340	12.62	9.22	10.1	15.88	14.4	14.79	4.72	4.42	4.42	3.54	4.28	3.89	3.32	4.01	3.71	3.86	3.85	3.89	4.15	3.82	4.46	3.39	3.69	22.52	27.71	30.69	25.51	25.87
AT3G53230	4.2	4.73	4.21	4.88	5.72	5.46	5.29	5.81	6.34	6.11	5.47	6.62	6.09	6.17	6.78	5.69	5.78	103.31	83.55	80.05	44.34	41.21	37.24	7.62	8.29	10.36	8.49	7.98
AT1G11280	15.48	12.74	12.41	13.28	11.72	11.59	18.98	18.2	18.23	16.25	16.96	14.18	16.7	15.51	18.01	14.72	16.36	10.27	10.77	9.16	14.96	13.02	13.04	0.05	0.03	0.05	0.42	0.12
AT3G44590	34.24	38.27	39.19	39.35	29.54	41.99	5.26	1.98	3.41	2.17	3.31	4.15	4.25	2.48	5.43	2.76	5.65	0.86	1.03	0.86	0.49	1.06	0	3.85	2.1	2.34	4.55	3.28
AT1G23970	11.18	10.46	10.89	13.85	11.82	14.42	11.95	11.82	10.2	11.26	9.36	10.46	7.63	7	7.85	7.51	7.08	1.62	1.62	1.12	1.28	0.82	1.56	7.54	7.48	8.04	4.85	4.06
AT3G11000	14.5	14.62	12.19	9.47	8.55	9.19	1.64	1.55	1.44	1.55	1.62	1.18	3.52	4.53	4.86	4.29	4.5	5.82	6.02	5.62	4.82	5.38	6.08	3.62	4.24	3.21	4.65	3.89
AT3G27670	7.94	6.41	7.17	6.42	6.55	6.71	3	3.63	3.05	3.02	2.71	2.52	3.48	3.2	3.7	2.57	1.96	8.9	8.47	8.94	6.08	6.75	5.87	7.59	7.61	8.34	7.91	7.71
AT3G03855	1.38	1.03	1.09	1.38	1.06	1.36	0.09	0.09	0.07	0.06	0	0.04	0	0	0	0	0	0	0.02	0	0.09	0	0	0	0.02	0.04	0.08	0.11
AT1G33470	84.52	87.22	77.14	80.44	80.6	75.4	36.36	39.29	38.16	35.11	34.38	31.29	63.83	65.59	67.96	59.09	50.31	20.43	21.96	27.71	42.31	40.85	37.2	35.16	32.79	39.29	49.81	43.2
AT4G14030	64.7	59.26	62.13	90.88	95.56	101.34	80.26	76.48	79.69	90.3	82.15	94.97	39.16	44.73	42.26	37.9	45.44	37.13	31.86	35.87	31.07	32.06	34.6	40.24	38.63	47.34	37.11	41.67
AT1G29810	9.09	10.94	8.81	12.22	14.26	11.38	0.98	0.18	1.64	1.47	1.61	2.21	1.3	1.48	0.86	1.02	1.43	2.21	1.99	1.13	0.74	1.18	1.45	1.23	0.81	0.63	1.92	1.33
AT3G44430	22.74	27.33	21.73	29.84	20.89	24.88	0.24	0	0.18	0.07	0	0.31	0	0	0	0	0.08	11.67	10.72	12.51	12.71	12.26	14.04	0	0	0	0	0.13
AT5G14800	49.03	56.89	50.83	40.49	35.67	35.43	19.1	23.69	18.24	16.89	23.92	16.54	27.26	28.16	27.16	26.96	25.95	242.36	201.41	252.16	107.8	106.99	84.3	31.58	38.05	35.86	34.71	33.16
AT2G15560	13.51	14.33	12.34	12.44	13.66	13.45	4.21	3.31	4.86	4.52	4.75	4.6	3.57	3.27	3.56	3.73	4.23	6.12	6.07	7	4.94	3.96	5.88	5.85	4.64	4.18	3.56	3.9
AT4G19390	11.98	17.61	15.01	4.48	4.61	3.63	1.37	2.08	2.21	2.35	3.18	2.67	4.64	4.16	4.46	9.97	5.08	38.6	38.34	38.25	3.56	3.76	5.62	2.37	2.06	1.92	2.92	1.84
AT5G41950	39.99	40.92	43.22	39.23	41.66	42.99	40.11	44.05	45.81	43	42.98	44.52	15.79	14.03	15.06	13.37	15.83	39.38	39.11	34.24	37.32	47.45	42.45	13.89	13.35	14.8	15.24	14.4
AT5G45470	8.78	10.02	10.07	10.21	9.73	9.24	14.63	14.35	15.25	12.94	15.33	12.47	14.52	15.98	15.5	13.3	13.39	3.73	4.96	3.98	4.9	4.78	4.16	12.92	14.42	13.56	16.15	15.73
AT4G00585	76.87	76.21	81.26	88.67	82.34	86.03	29.36	25.91	29.55	29.41	31.83	44.49	31.56	31.06	26.14	38.32	35.05	28.69	29.42	34.35	32.55	26.52	32.92	29.4	34.4	28.48	35.32	32.71
AT3G54366	27.95	25.93	29.05	27.74	29.33	36.1	64.76	77.45	61.48	56.67	61.42	58.01	63.58	65.21	69.87	79.93	65.24	1.34	1.5	2.68	1.15	1.22	2.84	66.03	75.39	82.99	68.33	67.91
AT3G47675	7.87	9.69	9.74	5.43	7.76	7.98	0	0.43	0	0	0	0	0	0	0.28	0	0.3	0	0.48	0	0	0	0	0.32	0	0	0.37	0.51
AT3G46530	20.55	16.14	20.65	16.45	16.92	14.46	1.96	2.94	2.02	1.7	0.88	0.51	10.51	8.79	8.1	5.47	5.83	1.41	1.91	0.73	0.78	2.96	1.46	1.98	2.7	1.57	2.7	2.51
AT1G23950	24.3	25.78	25.58	19.79	20.82	21.2	26.2	30.76	23.74	24	23.59	21.61	23.94	26.41	29.28	25.73	29.78	5.64	4.24	4.22	2.1	1.65	3.13	7.7	2.86	5.69	2.98	2.35
AT5G09600	30.19	27.95	41.55	52.4	42.03	45.66	57.94	66.96	73.44	72.81	68.86	75.94	127.3	137.82	153.23	157.36	160.44	57.92	57.53	46.82	34.21	42.26	49.95	45.1	45.7	55.54	44.57	45.84
AT3G62530	218.8	210.65	222.89	256.25	198.73	216.61	296.08	253.41	273.45	245.85	302.12	298.96	242.62	283.37	285.69	270.32	299.81	2.52	2.47	2.04	3.6	5.53	6.89	222.51	211.4	195.68	248.44	269.59
AT4G09580	19.61	16.52	16.3	16.62	17.53	17.73	7.49	5.01	5.07	4.26	3.51	4.98	18.84	17.5	16.79	20.62	24.65	2.82	2.25	1.98	3.03	2.54	3.19	10.59	10.92	8.46	11.3	9.45
AT1G65290	170.92	181.81	172.88	195.06	191.97	182.63	174.13	176.15	185.07	171.64	213.78	232.74	159.87	144.21	158.89	182.05	215.31	195.24	192.8	179.59	181.34	193.27	191.86	2.28	1.78	2.43	8.23	2.15
AT4G36660	28.55	33.25	32.42	32.7	37.85	40.46	8.72	5.81	7.35	8.7	7.64	12.42	5.51	5.61	6.87	7.43	8.58	2.56	6.78	4.78	6.96	6.59	9.39	8.21	8.27	6.67	10.08	8.98
AT4G21210	90.61	79.48	87.47	76.35	72.63	71.91	77.91	69.45	79.15	69.95	67.8	70.7	81.43	96.42	88.99	83.78	82.79	12.06	14.56	12.24	22.56	20.22	18.14	65.05	59.5	48.57	62.03	66.22
AT5G22880	253.31	277.93	240.94	311.8	221.03	243.17	10.58	12.64	14.65	14.19	18.97	19.93	49.16	47.02	56.88	63.61	77.39	17.98	21.83	21.75	26.5	33.57	30.41	50.5	40.24	36.85	60.38	49.33
AT3G14660	30.43	29.56	29.72	25.49	23.62	22.99	25.97	27.34	24.1	19.53	21.61	19.57	32.7	34.48	31.02	33.86	28.5	64.98	64.93	58	55.92	56.55	51.04	25.88	31.52	32.48	30.15	28.07
AT2G24755	8.07	9.61	10.09	8.09	9.58	6.17	0	0.1	0.11	0	0	0	0.07	0.06	0.17	0	0.05	0.07	0	0	0	0	0	0.1	0.13	0.06	0	0.04
AT4G01915	8.79	6.4	7.36	5.77	7.25	8.16	0	0	0	0.29	0	0	0	0	0	0	0	0	0	0	0	0	0	0	0	0	0	0
AT3G07800	9.28	8.76	9.36	8.94	9.15	7.87	3.21	3.12	2.72	2.24	3.11	3	2.53	3.15	2.46	1.82	2.53	2.45	2.07	2.23	2.34	1.85	3.45	1.46	2.56	2.08	3.01	2.37
AT5G62720	55.64	63.52	64.87	7.66	5.26	7.16	7.83	9.22	6.84	4.66	6.73	5.98	8.47	9.77	9.38	5.52	5.99	9.7	13.84	13.46	9.34	8.57	9.87	4.07	7.91	5.29	4.39	5.13
AT1G61300	10.67	7.49	10.3	12.04	11.12	12	5.01	5.32	6.74	5.55	5.67	5.79	0.04	0.19	0.12	0.1	0.26	1.99	1.85	1.98	1.9	2.67	2.2	9.98	9.67	8.94	10.05	8.43
AT4G27060	17.53	16.34	16.6	17.77	21.89	17.64	7.58	7.15	6.59	7.3	5.8	6.19	5.99	6.31	5.78	6	6.14	17.31	16.85	16.91	17	17.67	18.72	10.09	11.31	11.19	12.21	11.1
AT2G13560	88.84	93.56	100.61	97.87	102.02	96.58	37.08	39.43	41.04	39.12	40.42	40.51	72.15	70.76	73.83	71.85	67.16	63.06	78.67	62.87	70.85	74.83	67.37	38.17	40.57	41.85	41.37	42.58
AT1G62480	636.81	746.36	640	469.34	478.66	584.41	638.46	646.86	493.89	373.86	422.06	456	142.9	124.7	124.97	93.04	97.46	55.53	50.4	49.1	82.38	110.62	113.43	87.89	73.12	56.3	74.56	59.55
AT3G29644	6.83	5.89	7.83	6.43	5.43	7.94	0	0	0	0	0	0	0	0	0	0	0	0	0	0	0	0	0	0.19	0	0	0	0
AT4G22990	20.49	19.82	17.09	10.9	9.49	9.28	10.42	11.26	11.81	13.55	11.85	11.16	2.54	3.19	2.93	2.61	2.68	3.59	2.91	4.47	3.42	2.6	1.78	12.42	11.35	12.29	10.58	11.33
AT4G26670	53.89	50.17	54.75	9.38	7.21	8.65	6.58	9.39	9.41	9.89	12.28	11.39	7.81	8.05	11.53	11.91	13.04	12.14	12.6	15.86	9.05	8.07	12.4	5.61	6.14	6.35	8.5	7.44
AT4G16380	46.68	46.87	43.8	67.46	78.7	77.87	18.54	21.66	16.94	18.28	18.04	19.06	22.64	22.11	18.61	19.63	19.46	58.85	61.67	62.25	80.26	89.3	81.58	73.58	61.27	82.06	65.77	65.26
AT1G63380	1.38	1.84	1.81	0.97	1.63	0.79	0.41	0	0	0.16	0.48	0	4.96	5.53	4.15	5.2	4.8	0.41	0.58	0.51	0	0.21	0.51	0.14	0.34	0.17	0.67	0.35
AT2G32650	52.93	55.61	51.67	42.97	39.01	30.24	19.83	17.85	15.68	11.79	12.23	16.97	14.85	19.18	17.67	12.59	18.59	0	0	0	0	0	0	15.93	19.85	18.7	20.49	18.32
AT1G31910	76.13	79.07	86.38	73.42	68.29	62.55	41.23	45.86	45.33	41.43	44.02	39.27	50.26	54.95	63.43	54.12	55.29	15.24	16.53	18.64	15.51	13.96	14.13	50.42	45.61	52.68	45.69	47.4
AT3G29734	0	0	0	0	0	0.05	8.72	9.74	7.32	6.68	8.77	9.91	0	0.07	0	0	0	0	0	0	0	0	0	0	0.03	0	0	0
AT1G34270	9.95	10.09	10.13	9.15	10.34	9.3	0.98	1.32	1.23	1.02	0.89	0.75	8.54	8.29	10.45	9.04	11.96	8.8	8.8	9.72	10.66	10.52	12.83	1.66	1.71	1.82	1.67	0.98
AT1G73885	97.78	74.01	101.6	90.88	78.18	93.61	107.4	98.32	93.92	83.9	91.93	106.96	109.27	106.76	92.66	94.04	110.72	9.03	8.83	7.75	8.05	8.51	9.74	6.13	5.68	6.09	12.85	8.08
AT5G35796	0	0	0	0	0	0	0	0	0	0	0	0	0	0	0.47	0	0	0	0	0	0.24	0.13	0	3.86	5.7	4.75	5.33	4.42
AT4G19490	19.9	23.36	22.44	21.11	20.44	20.07	23.99	25.08	22.47	24.32	19.64	20.67	22.29	25.21	24.13	21.42	18.04	5.43	6.43	7.1	6.21	4.95	5.74	6.96	7.03	9.52	6.91	6.5
AT4G08480	10.54	10.13	11.09	7.96	8.65	6.82	2.17	2.56	3.25	1.97	1.94	2.26	8.21	8.99	8.68	6.73	6.4	11.92	12.14	11.84	6.69	8.19	6.83	9.83	10.32	11.38	9.93	10.17
AT5G23920	29.46	26.38	34.96	53.91	48.89	45.99	6.6	6.93	4.7	4.87	6.57	5.19	47.08	52.68	45.98	61.66	50.71	5.54	7.69	6.9	6.43	4.8	9.36	55.25	52.63	44.02	54.1	44.64
AT4G16920	0.81	1.13	1.05	1.08	0.79	1.09	0.81	1.94	0.89	0.73	0.42	0.78	0.74	0.55	0.59	0.43	0.39	0.62	0.79	0.52	0.34	1.03	0.81	8.47	10.76	12.14	8.85	8.67
AT5G66005	10.51	9.7	9.84	11.65	10.21	10.51	1.81	3.28	3.07	2.11	2.03	2.39	12.87	13.84	13.27	8.86	10.25	9.36	9.2	8.57	8.48	10.21	12.04	2.01	1.43	2.16	2.79	1.95
AT5G58140	37.66	30.59	35.7	58.56	58.66	60.79	24.23	19.76	21.12	16.42	18.22	19.28	23.24	21.19	17.22	19.18	19.82	92.71	120.43	116.42	80.51	74.08	85.1	70.14	67.89	67.42	65.72	69.99
AT1G12220	3.35	4.48	3.02	3.19	3.6	2.97	0	0	0	0.04	0	0	0	0	0	0	0	0	0	0	0	0	0	0	0	0	0	0
AT5G47445	3.56	3.85	4.17	4.73	3.95	5.34	4.37	3.88	4.93	4.05	4.54	4.08	4.22	4.09	4.67	2.56	3.85	0	0	0	0	0	0.09	0	0	0	0	0
AT1G51630	43.51	41.79	43.22	51.73	58.17	59.76	32.95	25.67	31.79	32.66	33.5	35.92	23.63	23.09	23.33	28.56	30.28	17.52	22.82	18.59	34.87	29.52	30.39	57.6	58.26	57.2	55.19	58.34
AT1G09590	265.42	299.39	268.11	336.7	246.85	259.18	281.41	255.67	255.53	269.16	350.44	322.73	17.61	20.03	21.96	26.8	28.59	232.15	211.38	216.03	294.92	273.8	264.83	21.94	22.79	19.92	27.29	28.26
AT2G14090	2.41	2.46	3.37	2.22	3.16	2.77	0	0	0	0	0.06	0	0	0	0	0	0	0	0.12	0.09	0	0	0	2.93	2.53	2.93	2.17	2.39
AT3G12500	1.92	1.67	2.66	0.45	0.49	1.15	0.47	0.44	0.71	0.68	0.17	0.41	0.41	0.91	1.36	1.04	1.34	17.33	16.13	19.41	0	1.25	0.39	0.43	0.58	1.13	0.13	0.18
AT3G21630	11.47	16.8	13.69	14.7	16.94	17.2	1.96	1.6	1.49	1.65	1.4	1.33	1.64	1.38	1.59	1.51	1.3	3.55	3.4	3.79	3.07	2.3	2.1	1.13	2.09	2.87	2.15	1.98
AT5G37360	58.72	49.75	61.2	61.79	64.27	63.45	26.12	22.9	28.08	18.48	15.6	20.93	27.9	25.72	27.87	21.54	20.02	50.42	47.1	50.65	29.58	31.97	32.24	51.8	60.92	58.83	50.96	51.08
AT4G12000	8.52	11.32	9.69	10.71	11.77	14.04	2.67	1.55	2.41	1.82	1.6	2.09	3.02	2.65	1.66	2.34	1.93	3.68	2.53	3.13	2.16	2.16	3.13	15.77	14.26	13.41	10.93	11.05
AT1G35112	16.85	16.43	13.73	13.64	9.53	12.46	0	0	0	0.12	0.11	0	0.13	0.34	0	0	0	35.49	34.37	39.01	39.24	29.25	27.6	9.88	10.57	13.61	13.65	12.51
AT5G27990	29.62	34.25	30.94	23.61	24.44	25.39	1.03	0.58	1.4	0.9	0.56	0.71	30.79	27.55	34.41	23.3	32.78	42.9	38.95	33.55	26.36	26.24	32.17	1.14	0.68	1.15	1.33	0.7
AT1G25209	0.61	1.17	0.97	2.03	2.11	1.74	0	0	0	0	0	0	0	0	0	0	0	0	0	0	0	0	0	0.12	0	0	0	0
AT1G67560	24.12	24.96	23.36	19	22.16	24.2	25.27	28.74	28.98	30.1	24.44	29.49	6.41	5.4	5.53	3.73	4.69	17.23	20.79	19.14	15.35	17.5	18.23	4.85	4.26	6.79	5.23	3.5
AT4G19045	7.64	7.5	7.38	11.11	10.58	12.24	8.17	7.13	6.62	7.64	7.42	8.2	1.35	0.54	1.04	1.1	1.23	1.96	1.95	1.68	3.16	4.27	3.96	6.83	6.77	8.62	6.79	5.77
AT4G27050	8.11	9.24	8.87	8.08	7.5	8.17	41.71	44.25	37.31	38.54	41.77	44.29	37.77	39.87	39.36	36.22	35.75	21.68	19.11	24.69	18.98	16.38	17.2	31.91	31.01	40.15	36.6	35.42
AT2G04390	183.4	195.4	185.66	207.14	204.01	194.32	109.71	74.3	95.72	99.62	108.13	113.06	93.69	82.91	80.04	115.71	117.37	86.16	79	79.41	96.4	94.98	92.64	83.15	93.52	92.58	123.87	134.35
AT5G28430	1.48	1.1	1.22	0.76	0.56	0.53	0	0	0	0	0	0	0	0	0	0	0	0	0	0	0	0	0	0	0	0	0	0
AT5G20200	13.88	13.87	14.71	13.04	10.85	9.77	13.48	12.82	14.05	12.47	12.98	12.57	5.9	4.84	5.97	5.46	4.98	5.61	5.78	6.37	5.1	4.15	5	4.75	5.27	5.37	4.72	6.17
AT4G10810	36.26	35.04	32.95	32.02	36.59	39.9	11.63	5.85	8.39	6.9	6.37	8.11	6.19	6.57	7.93	7.95	7.87	32.57	25.89	28.69	33.25	28.35	33.08	7.48	9.05	12.49	6.22	8.82
AT3G23080	32.29	27.74	25.32	29.25	33.36	35.44	12.56	11.25	9.87	10.9	11.04	13.23	4.91	5.71	6.07	3.41	4.23	5.41	6	7.46	9.98	12.2	9.93	5.06	7.77	5.66	5.75	8
AT3G20120	15.56	12.45	13.92	17.04	16.9	16.41	0.94	1.08	1.11	0.78	0.69	0.54	13.63	16.42	12.67	16.11	16.04	7.25	9.67	7.3	12.26	10.56	12.8	15.7	17.43	16	19.22	16.19
AT3G46010	126.61	124.54	133.61	92.86	109.61	104.79	68.41	70.66	69.55	61.71	64.35	68.1	55.73	51.34	55.98	49.72	53.38	58.73	54.8	56.91	72.81	74.79	79.91	66.38	77.04	74.51	69.91	72.24
AT1G07660	41.7	47.02	45	41.35	40.38	41.63	51.85	55.02	48.28	59.41	70.2	67.03	52.98	47.94	58.87	60.2	62.69	51.9	41.77	43.25	47.41	45.47	49.23	135.28	126.69	107.61	132.74	129.55
AT4G07825	34.37	37.37	26.04	41.26	31.72	30.56	0	0.11	0.09	0.15	0	0.2	0	0.07	0	0	0	0	0	0	0	0	0	0.16	0	0	0.48	0
AT1G52290	13.17	12.37	9.58	15.27	14.62	16.03	0.29	0.72	0.36	0.42	0.32	0.33	9.46	12.23	10.44	9.06	10.91	7.47	7.39	6	10.16	11.8	10.72	15.46	13.21	15.83	18.48	20.29
AT5G43270	45.01	26.74	32.11	53.32	51.41	42.64	65.84	64.15	68.61	64.4	64.86	57.8	15.19	16.56	18.86	16.87	19.44	7.24	7.76	7.45	9.69	7.47	13.12	18.64	14.95	13.08	14.84	15.47
AT4G34710	105.07	121.89	122.6	128.41	96.1	86.51	113.21	110.07	110.28	105.95	115.62	116.17	103.45	98.19	100.22	124.17	118.61	746.12	754.37	881.4	100	79.18	89.25	84.56	102.3	84.85	106.23	137.65
AT5G43850	56.22	49.75	65.9	78.36	96.62	107.78	20.92	15.38	19.8	21.19	18.35	18.31	19.94	19.54	14.96	22.41	22.59	69.03	56.81	50.13	29.35	34.63	37.51	142.93	124.69	129.69	118.44	106.68
AT2G23330	1.53	2	1.93	1.09	0.95	1.06	0	0	0	0	0	0	0	0	0	0	0	0.13	0.22	0.29	0.59	0.55	0.26	0	0	0	0.16	0
AT3G49601	31.99	31.22	28.65	26.11	24.68	22.98	31.21	33.63	34.87	32.39	31.87	31.89	10.65	11.41	15.12	11.88	11.41	34.98	35.91	32.28	28.7	29.09	28.8	30.87	32.86	31.16	28.96	28.97
AT3G27990	6.25	6.33	7.87	5.59	7.35	6.08	0	0	0	0.14	0	0	0	0	0.07	0	0	11.57	12.35	16.41	10.25	11.18	12.13	0	0	0	0	0
AT2G47710	85.08	96.14	93.2	111.34	114.05	124.74	66.85	70.37	70.36	70.64	69.85	70.52	62.36	61.91	61.31	66.18	73.35	172.13	154.53	159.16	133.37	144.08	122.86	76.35	70.49	85.6	78.72	75.44
AT4G08280	28.47	32.95	30.37	29.2	33.57	26.75	8.69	8.97	6.42	6.39	9.14	7.91	8.69	9.41	10.24	8.87	10.59	5.73	6.08	7.69	7.58	7.12	5.85	10.67	8.49	12.84	9.41	6.92
AT5G23420	39.1	48.5	42.96	37.33	33.88	32.59	12.56	13.1	9.06	9.28	10.71	11.26	25.72	25.14	29.63	27.72	31.83	6.12	8.58	3.77	12.06	10.78	10.98	11.07	9.66	7.08	12.53	10.06
AT5G65050	39.33	47.99	45.7	47.18	45.6	45.61	4.98	8.79	5.66	7.73	12.88	7.22	14.73	13.1	12.88	20.17	18.96	26.15	30.83	26.55	39.43	33.25	40.22	24.95	29.4	31.36	37.42	37.16
AT3G44480	26.72	23.85	24.04	43.34	36	33.46	2.75	3.47	3.21	2.78	2.53	2.46	5.83	3.94	2.6	2.67	2.22	11.54	14.89	13.52	7.42	14.21	9.35	1.15	2.1	2.48	2.27	2.22
AT3G47290	17.22	19.42	16.99	24.55	21.75	21.3	20.5	17.42	20.41	22.48	22.74	23.69	22.16	21.17	27.44	24.31	22.96	0	0.13	0	0.17	0.09	0.15	22.26	20.44	16.99	18.41	20.67
AT1G31990	1.1	0.74	0.96	0.79	0.79	0.61	0	0	0	0	0	0	0	0	0	0	0	0	0	0	0	0	0	0	0	0	0	0
AT1G63470	21.28	26.7	21.12	23.63	20.92	21.51	9.07	10.51	10.43	9.31	10.36	10.64	25.1	23.72	26.01	28.78	31.24	8.11	6.79	8.18	6.27	8.29	7.53	12.8	11.56	9.76	15.61	13.84
AT5G26622	20.94	18.99	15.46	15.45	12.56	13.55	0	0.21	0.18	0.29	0.13	0.3	8.8	9.59	8.17	7.4	12.41	0.08	0.04	0.19	0	0.23	0.1	0.08	0.15	0	0.39	0
AT4G16180	22.31	22.78	24.27	21.36	18	18.48	7.09	8.35	7.92	9.31	9.94	7.45	7.91	7.93	8.7	9.6	8.55	7.93	9.4	9.01	7.62	9.64	9	8.71	7.8	9.47	8.85	10.6
AT3G60965	1.37	1.56	1.45	1.62	0.97	1.24	0	0	0.01	0.02	0	0	0	0	0	0.03	0.02	0.09	0.05	0.04	0.03	0.04	0.04	0	0	0	0	0
AT5G44880	0	0.28	0.46	0.21	0.19	0	0	0	1.1	0	0	0	19.42	18.26	19.37	19.25	28.49	0	0.38	0.3	0.69	0.72	0.3	0	0	0	2.36	0
AT1G54040	23.1	16.65	27.33	19.09	19.83	21.38	1627.46	1583.99	1937.15	1462.31	1398.41	1655.86	1644.33	1365	1810.68	1490.33	1677.54	2910.35	3171.78	3521.15	1408.07	1374.57	1585.13	1653.74	1716.6	1863.86	1340.84	1369.52
AT2G42900	11.28	11.47	14.19	10.42	10.36	13.53	1.9	1.61	3.76	1.19	2.19	2.47	3.28	2.54	2.13	0.98	1.76	0.63	0.87	1.25	2.52	1.9	1.56	18.38	16.42	17.53	9.28	7.1
AT5G10140	3.42	1.7	1.45	0.74	1.3	0.7	49.01	45.36	44.21	21.09	31.41	24.7	6.39	4.95	7.4	5.29	5.47	17.16	23.22	18.81	3.85	4.77	2.96	33.01	41.15	46.19	38.83	37.28
AT1G62640	28.56	29.65	24.32	25.1	22	22.6	14.01	11.17	14.71	15.37	14.15	13.7	6.07	6.87	7.85	6.03	6.2	5	5.15	4.62	8.07	6.39	7.06	15.67	15.04	13.68	16.62	19.58
AT3G47860	79.24	80.8	86.26	26.32	29.4	24.6	20.84	26.71	23.17	28.27	30.9	30.21	18.29	20.53	22.22	27.02	30.21	20.63	23.09	22.61	32.56	27.49	29.13	16.78	20.04	14.6	33.16	28.96
AT4G37000	49.8	49.3	47.69	43.72	47.08	51.11	34.14	39.09	41.79	35.71	34.4	35.28	16.04	13.37	12.4	14.11	15.03	45.06	48.75	46.52	33.36	37.92	45.65	14.2	13.61	10.7	12.73	11.47
AT2G13975	19.25	22.03	13.83	14.57	15.7	16.56	0	0	0	0.65	0	0	0	0.15	0	0	0	0	0	0	0	0	0	0	0.11	0	0	0
AT1G26640	18.89	18.08	21.15	18.66	21.36	20.77	11.21	10.14	10.26	11.26	10.23	13.5	11	10.37	11.45	11.6	10.3	22.62	22.04	21.19	25.58	23.96	25.82	21.03	20.14	19.71	21.15	21.7
AT1G27565	0	0.52	0.22	0.39	0	0.75	0	0	0.78	0	0	0	25.11	20.2	24.24	22.96	30.05	60.04	48.69	59.9	39.44	37.27	26.97	35.86	29.35	38.89	31.4	30.16
AT2G35060	14.17	15.43	18.38	26.45	24.97	24.35	18.83	22.75	21.31	25.11	22.8	24.5	20.13	19.28	20.17	20.78	16.93	54	52.95	56.26	30.79	28.56	29.33	24.01	24.21	29.07	21.8	20.94
AT5G23410	11.14	11.63	13.91	10.89	9.61	10.5	0.37	0.34	0.42	0	0	0.16	8.02	5	7.76	6.1	8.49	0	0	0	0	0.18	0	6.76	5.94	7.5	4.63	5.19
AT1G12440	75.83	78.07	66.93	69.21	76.71	80.94	80.37	75.59	72.51	90.66	82.71	87.68	88.76	81.51	78.2	68.23	81.82	19.66	18.64	20.13	28.95	25.88	26.93	80.13	83.2	88.89	75.79	72.34
AT3G53800	37.9	33.43	34.37	2.39	3.73	4.89	5.1	7.48	3.87	2.78	3.51	5.44	3.81	3.86	6.18	1.93	2.07	2.76	3.66	4.84	7.92	7.85	7.85	1.91	2.77	2.41	1.59	2.51
AT1G48380	12.15	12.94	12.67	12.26	15.44	12.32	4.1	2.62	4.44	2.82	4.3	5.25	19.62	17.01	15.45	15.28	17.25	3.27	3.86	2.27	4.81	4.28	4.73	17.06	16.73	17.28	15.76	14.1
AT4G38980	8.79	9.16	7.79	8.74	9.67	11.93	11.07	14.37	12.35	12.43	12.29	14.38	14.12	12.45	13.86	13.3	13.16	0.52	0.72	0.26	0.3	0.63	0.78	12.74	11.73	13.04	10.41	9.56
AT3G44010	208.89	251.41	226.09	240.95	213.33	241.25	149.53	141.78	144.96	149.04	207.43	200.85	60.79	78.35	72.31	77.49	100.69	21.9	20.41	20.69	43.44	25.88	43.13	77.24	75.44	78.55	101.04	100.59
AT5G28750	99.55	92.25	87.86	108.16	103.94	101.76	139.19	106.44	116.09	101.76	110.71	122.87	8.63	8.81	9.46	7.42	7.72	88.97	101.55	101.92	155.2	160.85	165.44	111.93	117.65	94.68	112.42	121.22
AT4G00520	8.06	7.53	10.06	9.01	7.89	9.37	1.86	1.09	1.06	0.8	1.98	0.6	1.93	1.34	1.74	1.03	1.39	1.07	1.47	1.62	1.54	2.09	1.72	1.3	1.16	0.84	0.94	1.45
AT4G02920	72.03	50.55	62.66	82.91	83.93	85.63	37.91	33.55	37.44	37.03	34.92	33.89	38.46	43.96	32.8	40.44	37.02	111.53	120.86	103.77	123.9	102.26	112.26	39.4	37.69	31.52	35.98	36.96
AT4G21680	1.07	0.81	1.14	0.7	0.43	0.3	1.23	1	1.18	2.66	1.53	1.78	0.54	1.09	1.12	1.45	1.79	12.24	13.75	12.15	1.55	0.82	0.81	0.8	0.75	1.45	0.73	2.13
AT3G29375	13.6	15.83	12.21	15.58	14.77	13.44	17.86	19.27	21.44	20.52	26.55	23.97	9.53	12.37	10.38	8.75	9.1	2.64	3.53	3.32	5.56	4.51	5.48	1.18	2.32	2.37	1.99	2.32
AT5G59620	0	0	0.07	0.06	0.11	0	0.21	0	0.08	0.07	0.12	0	0	0.06	0.13	0	0	3.34	5.24	4.25	4.59	4.32	3.64	0	0	0	0.09	0
AT2G34780	7.5	7.18	8.71	7.27	5.59	4.56	0.56	0.38	0.53	0.59	0.46	0.46	0.48	0.41	0.54	0.46	0.63	0.27	0.64	0.37	0.16	0.29	0.57	0.4	0.59	0.63	0.48	0.76
AT1G64520	66.5	65.98	70.7	74.54	83.23	77.74	65.14	74.17	67.49	72.93	83.65	85.53	22.35	22.78	29.22	29.15	35.37	29.95	27.64	30.34	36.11	27.58	26.82	69.26	73.56	61.43	78.26	75.48
AT2G16365	36.87	38.32	33.2	21.08	21.51	25.02	7.23	6.4	7.64	10.67	8.54	9.39	20.29	18.44	17.03	22.18	18.46	7.47	8.02	4.78	4.11	5.61	7.11	8.25	6.93	4.3	9.61	5.19
AT3G56090	127.45	132.08	118.66	80.49	64.71	68.85	25.01	26.63	32.64	35.57	39.03	43.31	29.49	28.69	33.5	42.63	43.91	50.94	43.79	57.09	57.56	47.05	46.31	36.13	30.33	32.46	40.76	45.3
AT3G44880	37.18	37.49	49.47	34.75	36.23	39.53	5.68	7.9	6.19	7.86	6.17	8.07	10.04	7.09	7.94	7.4	7.74	85.15	62.73	76.47	43.28	43.46	44.97	6.9	6.7	8.24	6.06	6.47
AT4G08035	38.27	39.79	30.89	33.6	31.19	38.47	8.32	6.9	7.03	9.3	10.13	6.96	7.59	7.5	6.5	5.1	4.61	8.01	7.08	10.34	7.77	8.34	9.06	5.48	7.39	6.71	12.05	6.63
AT4G34040	0.18	0.05	0.47	1.1	0.19	0.23	17.14	14.89	18.32	19.83	18.08	15.7	18.44	17.83	18.49	20.38	16.32	19.67	20.33	24.71	18.66	18.31	16.37	21.34	18.92	20.98	18.97	17.93
AT1G61870	29.05	32.5	32.97	25.79	19.42	18.17	7.76	6.24	6.8	5.11	5.44	5.39	5.93	6.71	6.72	5.64	6.35	12.04	11.05	10.06	7.85	8.85	7.72	7.13	6.21	5.42	5.59	7.66
AT3G06125	19.3	15.3	12.86	35.35	27.69	31.82	1.72	2.89	3.65	3.21	3.76	1.78	1.82	1.99	1.71	2.53	3.64	3.17	4.08	2.26	6.49	5.49	7.33	1.91	1.71	1.65	1.43	1.94
AT4G20440	38.06	40.38	43.34	38.92	26.64	31.89	5.98	6.05	7.86	6.15	7.53	6.88	9.2	10.11	12.61	12	16.09	8.19	6.42	5.56	6.05	4.77	5.61	5.88	6.89	6.39	9.21	7.09
AT1G27330	44.98	64.07	55.37	50.21	59.57	59.12	12.53	7.59	13.7	15.4	12.1	19.47	17.55	16.64	15.8	16.04	13.39	17.27	17.92	19.39	17.42	12.16	13.62	56.29	58.81	54.88	56.29	61.24
AT1G62850	13.33	13.78	12.44	9.88	11.82	12.02	13.6	13.8	15.29	12.87	13.44	13.2	13.23	14.92	13.44	10.35	10.74	3.3	2.19	1.61	2.94	2.91	2.09	13.23	13.12	16.13	12.47	13.01
AT5G27947	0.04	0	0	0	0	0	1.67	1.37	1.84	2.08	2.76	1.92	0	0	0	0	0	0	0	0	0	0	0	0	0	0	0	0
AT4G14070	38.04	41.52	43.04	35.07	32.65	30.26	23.94	25.44	25.69	22.11	21.75	20.73	19.71	17.63	15.28	13.97	13.4	20.84	20.52	21.68	22.29	22.21	20.13	20.99	20.29	20.03	18.06	18.46
AT5G52420	26.45	22.86	31.51	42.05	31.86	41.18	2.73	2.23	3.23	3.61	3.17	5.31	3.38	2.86	4.45	4.65	4.28	6.41	7.03	6.58	6.12	4.09	3.92	4.38	5.01	4.36	4.71	4.14
AT1G28610	17.23	11.72	12.09	13.26	16.2	14.04	38.95	36.99	32.11	23.07	27.09	29.4	7.87	7.14	8.24	3.12	3.81	3.81	5.01	4.43	8.98	7.73	11.47	4.25	5.71	5.87	6.03	4.65
AT5G03040	59.45	56.62	53.8	76.06	77.87	69.75	65.31	60.54	69.04	78.71	67.46	69.47	22.59	24.6	22.52	27.11	25.56	51.23	53.4	47.71	71.25	70.4	74.35	38.38	33.11	30.91	33.77	40.82
AT1G60560	5.67	5.61	5.76	5.61	3.94	6.11	18.73	19.09	17.71	17.87	18.16	22.46	13.2	10.91	11.32	10.95	12.47	18.41	23.06	18.75	24.49	24.84	25.11	6.22	7.56	8.03	7.67	7.27
AT3G55610	41.07	34.48	37.13	37.72	32.62	32.66	39.05	40.35	35	41.93	41.67	44.31	36.39	37.05	37.6	45.09	38.68	134.32	121.51	121.53	46.18	39.58	42.11	42.96	47.19	36.58	41.27	35.91
AT4G11211	113.27	87.61	96.24	71.31	90.89	74.54	45.95	53.64	50.07	35.27	48.31	45.16	21.71	23.44	16.77	16.41	21.92	11.79	7.65	11.1	5.52	6.93	7.49	8.1	15.87	13.14	10.37	9.48
AT2G21860	24.2	26.93	25.85	29.23	19.73	19.56	2.55	2.89	3.95	2.85	2.74	4.14	3.45	3.88	3.17	2.98	3.65	0.7	0.97	1.22	1.21	0.43	0.52	1.11	0.71	0.34	0.78	0.72
AT5G14840	2.22	3.01	2.54	1.83	1.29	1.12	0	0	0.06	0	0	0	0	0	0.05	0.05	0	5.59	5.39	6.49	2.63	3.21	4.32	0	0	0	0	0
AT5G50550	7.18	7.98	7.6	5.74	6.51	6.33	0.65	1.47	1.19	2.12	1.72	2.95	1.04	1.14	2.2	1.35	1.56	1.47	1.74	1.61	0.74	1.18	2.15	1.73	1.41	1.05	1.38	1.63
AT5G28913	17.66	21.3	15.31	14.49	16.28	18.33	7.95	10.54	12.66	14.89	14.34	14.45	0	0	0	0.29	0	0	0.07	0	0	0	0.32	8.76	8.93	7.15	10.72	10.64
AT3G29787	0	0	0	0	0	0.14	11.96	12.27	7.63	9.36	12.26	10.68	11.55	9.23	11.56	10.08	9.28	0	0	0	0	0	0	0	0	0	0.15	0
AT3G26612	4.15	2.92	4.6	3.5	4.27	3.93	0.19	0	0.15	0	0	0	0	0	0.12	0	0.25	0	0	0	0	0	0.16	0	0	0.46	0	0
AT1G31770	13.42	16.96	14.9	11.16	9.51	9.14	14.06	13.03	14.69	13.87	13.55	13.91	5.79	6.56	5.71	5.08	4.88	5.77	5.54	6.66	4.07	2.29	3.06	14.04	14.27	14.82	11.71	12.49
AT5G37310	37.64	39.93	39.44	34.35	38.33	34.5	38.39	35.34	39.78	43.03	35.77	34.38	11.96	10.38	9.71	9.58	7.22	17.36	15.32	18.05	12.12	11.75	9.45	46.17	40.14	51.4	36.33	35.73
AT2G38140	281.23	252.54	262.25	275.4	210.78	236.77	45.95	35.3	41.13	32.49	44.11	48.28	39.31	39.56	33.7	45.43	41.68	150.61	187.41	188.41	226.45	290.29	317.28	38.93	41.02	32.38	44.55	40
AT5G26780	37.24	39.74	39.89	50.45	58.14	47.97	55.8	52.76	54.07	51.85	55.43	53.17	52.79	53.3	50.55	61.09	57.59	42.46	41.3	39.56	51.89	49.14	53.13	22.53	19.78	22.15	25.76	25.31
AT4G35570	78.59	102.9	92.16	92.12	94.47	98.07	18.05	19.18	19.82	23.02	25.95	24.49	19.78	22.3	26.28	24.04	28.29	105.4	90.53	76.63	92.17	115.23	99.55	23.19	17.42	22	22.32	19.94
AT3G62455	1.08	1.04	1.36	0.53	0.34	0.35	0	0.04	0	0	0	0	0	0	0	0	0	0	0	0	0	0	0	0	0	0	0	0
AT5G55940	47.76	45.25	43.03	44.17	53.93	54.03	14.58	14.13	16.98	16.92	18.28	17.62	16.6	15.31	17.49	17.64	21.5	19.69	19.04	20.35	20.19	20.5	27.29	17.19	17.64	16.7	19.15	18.59
AT5G49650	36.67	37.37	41.45	29.6	34.38	37.59	31.37	33.37	33.47	32.29	34.48	29.69	31.07	30.84	37.73	31.7	35.52	10	11.03	10.27	9.21	10.98	10.7	8.43	8.55	11.92	12.17	9.01
AT5G58530	12.8	11.57	12.11	12.19	11.46	11.65	13.89	13.18	14.28	15.05	13.2	12.34	14.14	13.65	15.22	16.04	17.02	7.11	5.43	6.01	2.76	5.3	4.35	3.55	5.3	5.56	6.09	5.89
AT1G31930	16.98	17.88	16.11	17.32	15.58	15.34	6.17	6.48	5.25	6.1	7.22	5.87	7.68	7.12	8.24	7.02	6.35	6.42	5.54	5.71	7.3	5.96	7.79	6.11	8.51	8.57	8.17	9.04
AT5G17240	6.05	5.77	5.36	5.82	4.16	4.28	0.8	0.75	0.96	1.29	1.7	1.19	1.06	0.8	1	0.76	0.91	0.38	0.72	0.85	0.87	1.26	0.75	0.48	0.62	0.83	0.84	1.36
AT1G78660	25.55	25.89	23.5	19.63	24.78	21.62	16.71	17.13	18.21	18.33	18.26	20.37	5.81	7.52	8.72	7.26	6.73	6.08	8.98	7.73	9.29	6.14	8.41	9.63	8.5	8.21	8.21	9.48
AT4G07507	9.15	11.61	9.1	8.54	5.12	7.07	0	0	0	0	0	0	0	0	0	0	0	0	0	0	0	0	0	0	0.05	0	0	0
AT2G17240	85.19	77.91	82.46	68.12	54.95	50.59	30.52	23.5	26.1	23.72	24.92	22.62	27.2	31.75	24.6	30.34	32.12	24.58	23.07	22.12	28.36	24.04	28.26	24.79	22.62	19.47	24.59	24.41
AT5G38990	16.17	19.05	16.69	23.18	20.28	22.24	1.39	1.24	1.25	1.07	1.42	0.82	1.26	1.83	0.9	1.17	0.71	18.91	18.56	15.29	16.5	17.64	15.84	25.12	27.9	37.22	31.19	29.6
AT1G28510	16.4	22.26	17.03	18.29	15.92	15.88	19.63	18.87	16.18	15.23	19.06	19.21	19.65	20.26	18.88	16.75	17.7	0.79	0.36	0.14	0	0.34	0.28	19.79	20.17	21.46	20.52	23.64
AT2G17900	3.71	2.7	3.1	2.8	3.43	3.09	1.6	1.28	2.16	1.78	1.56	1.88	1.51	2.18	1.35	1.52	1.28	5.12	6.31	6.1	7.12	6.39	6.56	0.95	1.33	1.46	2.13	2.19
AT3G61010	10.89	12.53	10.85	9.85	8.29	10.83	0	0	0.07	0.06	0	0	0	0	0	0	0	9.47	13.3	14.67	9.63	11.12	13.19	0.06	0.08	0	0	0
AT3G27430	83.18	89.94	93.34	118.01	118.4	107.15	41.76	35.91	41.5	36.17	39.62	43.77	37.47	35.5	40.24	43.04	45.89	74.18	66.99	73.37	78.72	61.49	72.82	64.04	69.09	59.19	76.39	69.57
AT4G16760	39.35	42.54	41.24	44.9	45.4	44.59	19.86	18.54	20.42	20.81	17.13	24.26	20.65	18.78	21.45	21.46	20.43	40.25	36.84	36.6	22.72	19.44	23.76	20.79	20.09	24.38	21.53	19.95
AT5G21105	44.78	45.37	42.12	45.37	41.26	37.36	46.82	43.48	47.65	39.22	37.89	38.28	41.72	44.3	50.11	40.92	39.19	25.06	22.55	25.22	17.45	19.06	17.38	22.11	22.32	24.04	16.16	17.62
AT1G12160	1.95	2.14	2.32	3.76	4.15	3.09	0.11	0.41	0.25	0.27	0.24	0.47	0.29	0	0.27	0.32	0.07	0.21	0.23	0.09	0.61	0.11	0.09	0.15	0.09	0.35	0.09	0.18
AT3G44798	9.19	10.26	13.44	7.39	10.27	8.96	0	0	0	0	0	0	0	0	0.15	0	0	0	0	0	0	0	0	0	0	0	0.4	0
AT4G15242	0.11	0	0.09	0	0.23	0	17.6	16.35	12.14	14.97	15.53	14.61	16.55	12.72	11.03	22.21	17.29	0	0.1	0	0	0.29	0	18.18	20.2	18.28	20.56	16.11
AT4G31290	54.18	61.42	52.94	34.34	31.07	29.76	33.85	41.54	30.08	32.58	35.55	37.92	30.34	31.6	39.67	31.9	33.76	107.49	105.34	108.6	51.45	49.71	41.53	30.31	34.13	32.3	29.86	30.06
AT1G23935	3.34	2.43	2.62	3.27	3.14	1.69	8.29	7.76	10.7	6.56	6.37	5.66	8.8	8.72	10.89	6.23	6.21	0	0	0.07	0	0	0	0	0	0	0.32	0
AT5G24240	3.15	4.52	2.94	2.57	2.72	3.52	7.62	10.47	9.15	9.33	8.99	8.33	17.72	14.49	18.86	18.84	17.4	3.32	2.07	3.65	0.98	3.33	1.95	11.36	9.91	11.97	9.08	9.2
AT1G33780	27.13	23.35	27.18	24.99	27.66	30.2	11.65	13.73	14.2	12.41	10.89	12.13	9.26	9.47	7.97	7.63	6.48	13.56	13.41	14.53	14.1	16.35	16.23	11.72	10.09	10.69	11.48	10.13
AT5G46630	58.93	64.67	62.82	54.88	61.51	68.2	51.75	61.12	67.15	59.95	61.54	62.78	59.18	60.48	63.34	55.28	59.37	24.08	22.05	22.15	24.75	25.31	27.54	27.07	24.64	28.14	25.48	24.4
AT5G26850	49.79	50.79	47.49	49.88	43.55	38.87	22.82	24.33	22.87	26.62	24.34	25.25	21.45	20.75	23.1	23.07	21.53	15.88	16.47	17.98	19.85	22.77	18.44	24.12	26.37	25.13	26.6	26.37
AT4G01000	56.23	54.73	51.45	48.85	54.14	57.35	23.33	25.9	25.5	23.66	25.85	24.99	26.7	21.71	24.88	22.27	24.39	30.65	32.02	24.37	23.2	25.64	23.25	25.18	26.54	29.39	26.14	25.75
AT1G29170	9.81	9.77	11.38	12.56	12.06	10.43	15.12	14.54	14.56	16.13	16.01	14.45	14.11	13.73	14.85	12.78	14.58	2.85	3.59	2.83	2.86	2.97	4.15	15.7	13.76	12.35	12.72	14.4
AT5G34790	0.55	0.58	1.29	0.87	1.32	1.43	0	0	0	0	0	0	0	0	0	0	0	3.3	4.54	4.05	4.97	4.5	6.2	0	0	0	0	0
AT2G40010	9.49	10.37	8.2	10.71	8.71	8.17	7.03	6.3	8.11	15.44	14.55	16.14	0	0	0	0	0.2	9.58	8.12	10.68	10.98	7.48	8.03	0.64	0	0	0	0.09
AT4G14965	22.6	29.69	26.73	21.61	23.96	21.3	22.96	24.85	25.15	21.85	23.36	26.65	2.14	3.05	2.54	3.51	2.58	28.16	25.63	25.02	30.22	31.27	27.93	26.33	25.87	30.36	27.08	25.85
AT2G21850	1.25	1.57	1.05	1.93	1.93	2.58	0	0	0	0.08	0.11	0	0	0	0	0	0	0	0	0	0	0	0	0	0	0	0	0
AT5G41992	15.58	17.16	16.92	16.39	16.24	16.72	18.05	17.94	19.56	23.16	21.35	19.42	9.25	9.05	9.23	9.28	7.74	11.71	9.43	11.18	8.13	9.76	9.05	10.85	9.69	11.33	8.44	8.83
AT1G32220	52.38	39.74	50.9	52.48	50.39	55.99	25.19	31.86	29.64	29.08	22.5	25.94	71.33	72.33	67.92	59.48	52.01	20.73	19.79	22.02	26.82	28.07	32.93	23.72	24.9	23.76	25.17	25.03
AT3G24255	1.65	2.05	1.68	1.87	1.89	1.95	9.4	12.23	9.72	11.94	14.28	14.43	9.98	8.2	9.02	10.3	11.08	14.08	12.99	13.02	9.05	9.29	10.08	6.82	6.3	6.66	6.72	7.8
AT1G21020	0	0	0	0	0	0.04	0	0	0	0	0	0	1.45	1.44	1.76	1.62	0.99	0	0	0	0	0.06	0	0	0	0	0	0
AT1G47640	37.05	41.58	36.46	37.09	38.81	32.11	19.03	17.98	18.94	19.61	19.43	21.33	32.7	36.88	35.58	36.72	39.94	17.93	15.15	15.64	14.45	14.09	16.04	36.09	38.94	40.39	39.06	44.93
AT5G51820	67.36	65.39	76.13	42.74	36.99	31.08	15.99	15.82	19.19	21.84	18.71	18.93	13.87	14.83	17.34	20.65	21.39	30.1	30.02	29.05	20.05	19.74	17.62	18.92	20.97	17.25	22.01	22.6
AT4G08520	84.97	108.51	99.33	113.99	118.44	114.04	54.75	57.55	52.78	59.32	64.74	68.21	45.89	45.98	47.93	54.88	62.52	88.25	90.92	78	112.98	115.08	115.5	51.94	48.77	46.84	49.06	57.87
AT3G16030	1.4	2.95	2	1.06	1.68	1.62	0	0	0	0.04	0	0	0.05	0.08	0.17	0.05	0.05	4.87	5.19	4.43	2.22	2.28	2.32	0.05	0.03	0.11	0.11	0.08
AT1G27320	28.82	29.83	30.44	26.7	27.41	28.62	14.84	17.05	15	16.07	16.05	13.62	18.55	17.93	15.43	14.99	12.28	18.24	17.61	18.26	14.49	13.25	13.04	37.05	40.32	46.44	32.87	31.22
AT5G37940	127.54	92.62	104.48	168.18	172.39	118.82	2.16	2.56	0.76	1.08	1.1	0.87	1.62	1.83	1.43	2.97	3.99	0.19	3.32	0.59	4.9	1.44	3.43	2.6	4.77	6.11	4.68	7.32
AT4G04692	52.97	51.48	62	37.03	44.04	48.24	6.14	12.92	8.43	11.29	8.93	9.32	11.19	10.59	4.27	9.18	10.24	24.51	22.31	25.44	9.88	10.99	15.25	13.77	12.1	14.55	11.86	11.95
AT4G02280	4.62	4.47	6.79	4.23	5.07	5.71	3.44	3.62	3.89	7.05	5.75	5.75	2.92	2.62	3.53	5.17	4.91	66.83	55.11	53.87	5.25	4.29	4.51	4.4	3.93	5.17	3.24	3.11
AT2G03070	12.02	11.08	10.24	11.6	10.46	10.08	22.04	20.88	22.03	21.13	21.22	21.06	13.13	13.89	12.7	13.77	16.73	12.26	12.94	11.32	15.33	13.84	13.94	13.37	13.65	13.05	14.34	13.89
AT1G08530	18.56	17.74	20.13	14.33	13.9	12.37	3.56	4.39	5.83	5.03	6.67	6.98	4.84	5.43	5.95	4.71	4.96	5.57	6.23	7.71	4.26	4.69	5.39	5.86	5.13	4.21	5.64	3.29
AT3G27420	11.79	9.63	11.96	11.3	9.18	11.44	4.91	4.11	4.39	3.94	3.46	4.25	3.25	4.67	4.25	1.94	3.82	2.08	2.39	3.32	1.99	2.28	2.59	0.12	0.29	0.84	0.43	0
AT1G65590	24.76	19.5	21.23	26.07	28.25	27.59	26.49	26.96	21.9	24.3	21.92	25.71	10.31	10.72	11.85	8.86	11.74	6.83	6.22	5.88	9.36	8.43	10.69	12.28	11.97	12.47	9.68	9.01
AT3G29670	6.54	5.63	6.39	7.6	6.97	6.98	2.62	1.79	1.63	2.01	1.7	2.17	0	0	0	0	0	2.12	1.12	1.86	1.13	3.1	1.17	0.74	0.49	1.24	1.45	1.08
AT5G33330	0	0	0.18	0	0	0	1.41	2.91	3.43	1.06	2.01	2.94	0	0	0	0	0	0	0	0	0	0	0	10.21	9.61	10.41	7.35	11.19
AT5G24360	11.57	13.04	13.92	10.55	9.92	9.97	4.63	3.57	4.35	3.77	4.78	4.62	3.96	3.81	4.3	3.07	3.82	3.51	3.94	1.98	2.77	3.23	3.6	4.96	3.5	4.56	3.34	4.53
AT1G51430	10.83	10.08	9.84	6.97	6.34	7.66	5.72	6.1	5.84	4.55	6.37	7.69	17.48	16.33	19.74	12.22	17.33	0	0.21	0	0	0	0	10.55	10.71	9.79	11.22	11.71
AT4G16910	1.04	1.1	1.23	0.63	0.66	0.99	0	0	0	0	0.05	0	0	0	0	0	0	0.06	0	0.14	0.16	0	0	0	0	0	0	0.05
AT4G12060	51.95	52.38	59.86	50.74	46.38	41.3	25.12	17.13	16.72	16.52	22.35	22.78	14.92	19.98	17.42	15.88	16.7	14.54	18.76	18.4	24.55	20.49	26.1	6.64	6.73	6.02	6.8	7.73
AT1G30835	14.1	14.86	11.28	12.54	14.95	14.87	3.36	2.32	2.34	3.28	1.82	2.24	2.95	2.82	2.78	3.59	1.83	4.4	4.89	5.74	3.47	3.35	3.97	2.23	2.7	3.9	4.14	3.53
AT5G38000	13.36	6.67	10.85	21.51	29.52	25.72	7.72	6.69	7.4	5.55	8.53	8.83	0.48	1.1	1.9	1.83	0.87	0	0.05	0	0	0	0	25.29	25.01	22.4	19.3	21.41
AT5G38035	0.23	0.15	0.07	0.07	0.14	0.17	2.96	2.36	3.02	3.64	3.54	4.68	1.49	1.28	1.5	0.58	0.76	0	0	0	0	0	0	0.99	1.31	1.71	1.31	1.09
AT1G22570	3.9	3.96	4.39	0.06	0.05	0.23	0	0.1	0	0.06	0.17	0	0.07	0.24	0.19	0.23	0.14	0.14	0.4	0.26	0	0.41	0	0.07	0.17	0.42	0.08	0.64
AT5G47815	0.05	0	0.02	0	0.02	0	4.51	4.72	3.82	3.95	3.94	4.14	2.52	4.44	3.53	2.4	2.37	0	0.03	0	0.13	0.03	0	3.96	4.56	5.68	5.23	5.83
AT4G11630	18.04	24.28	23.6	21.78	24.49	22.84	5.7	5.65	5.21	6.06	7.06	6.68	7.98	6.11	7.29	8.66	8.86	5.64	4.87	5.1	6.97	5.53	5.51	9.54	8.41	5.77	8.03	7.96
AT1G24880	99.63	75.83	58.27	78.71	98.37	90.85	0.25	0.35	0.09	1.03	0.57	0.54	0.41	0.71	0.55	1.11	0.91	0	0.22	0.22	0.46	0.27	0.45	0.62	0.46	0.69	1.32	1.19
AT3G29390	22.73	24.65	20.57	17.74	16.44	20.47	2.06	3.95	3.13	1.72	3.39	3.57	20.19	21.8	19.72	13.7	11.64	12.93	18.4	18.38	22.1	18.47	19.13	3.1	2.67	3.58	4.68	3.35
AT5G22860	12.24	13.82	14.66	5.72	7.44	6	2.07	1.8	3	1.48	2.95	1.88	4.66	3.69	4.82	1.66	2.52	15.9	12.28	15.06	9.58	11.04	9.86	1.92	2.91	2.68	2.26	1.43
AT5G62550	26.11	21.31	20.91	23.17	20.85	23.12	7.72	7.5	7.41	8.17	11.77	9.56	7.95	7.69	7.04	7.5	9.03	2.58	3.14	1.2	9.24	7.13	6.18	7.12	8.3	6.41	10.56	9.99
AT3G49910	528.93	561.84	567.11	572.87	505.79	527.95	539.61	506.38	526.96	536.23	665.65	719.17	170.03	189.82	191.61	226.51	271.91	250.28	220.32	203.62	209.07	192.64	230.63	552.11	551.36	485.11	652.47	681.26
AT1G25150	6.75	5.02	4.74	4.47	6.4	5.24	0.23	0.11	0.18	0.29	0.06	0.1	4.58	4.75	4.16	3.83	4.42	0	0	0	0	0	0	3.69	4.21	3.6	3.94	4.18
AT5G28050	64.57	64.55	58.51	78.43	91.43	92.7	34.84	36.19	40.02	45.73	40.84	45.4	31.95	23.79	27.39	34.32	31.59	22.99	27.65	26.21	38.56	36.31	30.78	38.45	40.74	37.38	39.79	37.35
AT5G27860	36.61	39.49	37.71	23.99	24.76	25.05	6.73	6.08	4.93	5.64	8.12	6.33	26.81	31.3	21.94	20.96	25.49	26.04	31.58	32.86	25.6	29.09	31.54	6.38	6.92	5.69	10.71	9.78
AT2G13130	2.85	4.28	3.64	4.24	3.3	4.89	0	0	0	0	0.08	0.13	0	0	0	0	0	0	0	0	0	0	0	0.11	0	0	0	0
AT5G40950	420.04	326.03	359.34	413.83	335.61	366.6	300.2	267.79	270.95	220.29	241.45	275.37	267.12	293.29	256.61	225.94	278.12	18.49	22.14	19.49	33.34	35.06	35.89	236.73	256.02	229.83	251.69	274.98
AT5G09310	17.54	18.72	18.24	22.3	23.84	22.47	7.41	6.95	5.43	7.34	4.62	5.31	12.85	12.29	13.67	16.6	19.42	25.48	21.1	21.86	21.27	23.25	21	22.37	25.54	23.95	24.1	20.52
AT1G27180	2.59	3.58	3.09	2.79	1.95	2.73	0.25	0	0	0.18	0.27	0.09	0.19	0.02	0.13	0.16	0.07	0.19	0.05	0.06	0.2	0	0.29	0	0.07	0.23	0.06	0.26
AT1G52905	28.61	28.86	26.57	23.59	21.26	25.39	0	1.33	0.8	0.66	0.58	0.31	7.95	9.01	9.23	13.57	11.92	12.14	11.88	8.14	5.35	10.61	4.36	12.77	10.56	6.8	8.33	9.2
AT5G64440	24.79	29.31	27.71	21.87	23.85	24.39	14.55	15.19	13.26	14.41	13.68	13.84	10.99	13.69	13.57	14.65	12.59	12.27	11.15	12.03	12.56	10.52	11.24	10.49	11.38	11.27	11.95	11.31
AT3G27997	2.14	3.12	3.47	2.09	2.77	2.17	0	0	0	0	0	0	0	0	0	0	0	7.16	6.56	5.21	3.73	3.66	4.86	0	0	0	0	0.16
AT1G49660	17.65	13.64	16.13	18.84	17.79	20.36	26.51	26.33	28.71	27.2	25.62	28.9	6.34	5.55	6.55	5.42	6.33	41	35.69	35.06	25.97	29.21	31.61	23.51	24.76	23.78	24.78	18.86
AT1G65920	9.2	7.71	8.49	8.61	8.5	8.19	7.21	9.22	9.46	12.14	10.48	11.59	4.3	3.27	3.78	3.77	3.48	1.42	3.1	0.97	2.34	2.9	2.65	3.1	3.17	2.97	2.14	3.28
AT5G52370	24.55	23.88	24.12	24.06	21.64	27.01	25.1	22.06	25.27	27.16	30.16	26.35	27.62	23.28	27.75	22.78	23.62	7.77	6.99	6.21	7.56	7.77	6.75	27.15	31.22	31.12	26.89	29.5
AT5G42310	21.31	21.7	21.38	19.74	19.92	16.88	23.04	21.52	21.01	18.92	19.41	17.01	11.25	10.09	9.15	8.76	7.79	13.6	15.56	14.27	14.17	12.83	14.99	9.35	8.4	7.34	9.98	7.69
AT2G22450	27.38	27.69	28.8	5.3	4.77	5.28	4.5	6.09	6.75	8.18	7.83	6.58	4.57	6.08	8.7	8.63	7	7.85	8.99	8.31	5.48	4.7	5.09	3.75	4.44	4.32	5.93	6.45
AT3G45860	13.59	13.62	15.99	13.89	17.75	19.51	0	0.08	0	0.05	0.14	0.08	0	0	0.05	0	0.23	2.98	3.52	5.49	5.08	6.68	6.62	6.26	7.66	9.51	7.12	9.22
AT3G27530	22.92	21.59	21.97	21.47	24.44	20.99	12.03	12.79	12.82	11.63	11.12	12.16	12.47	11.66	12.83	11.64	11.9	12.37	12.25	10.44	12.48	11.86	10.34	12.24	11.92	13.89	11.96	11.95
AT1G69830	119.05	106.45	118.77	32.53	39.76	42.02	27.61	31.39	29.36	22.29	26.9	28.76	41.38	48.2	56.82	19.44	26.86	17.2	25.99	21.92	36.86	32.36	36.44	19.5	21.75	20	22.87	24.6
AT5G65750	27.43	27.61	32.17	22.98	26.72	25.07	28.85	34.1	35.38	31.79	28.15	30.16	12.95	13.3	14.53	13.69	14.13	60.63	58.76	53.82	31.92	30.87	30.57	31.93	29.47	33.41	27.73	30.03
AT4G23670	320.79	250.39	382.34	217.19	249.9	293.75	231.58	188.55	239.46	159.91	180.72	209.77	212.09	205.72	235.96	122.07	155.83	841.63	793.41	820.84	332.27	323.85	397.94	301.24	316.29	339.6	224.97	229.21
AT4G09320	419.86	487.99	489.3	547.68	522.42	518.2	268.01	233.13	242.42	257.64	339.56	429.92	237.69	259.52	268.87	305.58	371.31	83.53	79.3	69.73	89.92	97.84	126.07	480.5	461.5	433.79	611.32	654.96
AT5G62980	15.85	16.74	17.19	12.99	12.38	14.45	3.33	2.86	2.53	2.77	2.59	2.89	16.91	12.71	13.99	11.68	15.05	11.55	13.22	11.65	11.56	14.72	12.78	2.12	3.8	2	4.29	3.77
AT5G11280	31.16	31.82	35.97	32.59	37.73	36.45	13.44	12.97	10.5	10.39	14.17	15.98	11.41	12.31	12.97	10.95	14.44	16.02	10.95	14.19	13.65	15.04	15.16	13.79	12.06	13.98	11.25	10.66
AT1G72880	21.07	22.16	22.33	23.11	22.24	22.4	13.74	13.52	12.41	12.03	12.61	12.87	25.29	22.78	25.68	24.64	22.82	16.09	17.83	17.01	16.01	21.84	21.57	6.95	7.5	8.32	7.91	7.22
AT5G43160	4.38	3.2	3.34	3.37	3.79	3.53	0	0	0.12	0.1	0.17	0	0.31	0.9	0.58	0.8	0.62	0.41	0.38	0.51	0	0.31	0.77	0.97	0.45	0.25	0.25	0.26
AT5G02870	286.55	309.54	297.42	321.87	252.08	230.62	90.41	79.65	86.51	80.17	98.79	96.49	82.7	88.45	94.79	111.36	111.93	104.26	89.43	99.07	89.4	81.65	90.24	144.7	146.64	132.15	171.94	188.53
AT3G26240	5.47	4.43	4.31	3.68	3.37	2.62	0	0	0.08	0	0	0	0.71	1.76	1.16	0.79	1.06	0	0	0	0	0	0.13	0.48	0.64	1.07	0.95	1.02
AT5G49540	48.91	53.76	49.78	44.34	50.41	57.61	48.65	44.56	46.81	54.15	62.06	61.79	43.8	46.28	53.28	58.02	72.75	15.13	15.52	15.15	14.18	16.92	14.96	16.22	18.3	15.44	16.19	16.71
AT5G20450	5	3.68	3.3	3.79	2.83	4.08	0	0	0	0	0	0	3.8	3.23	3.11	2.67	2.4	0	0	0	0	0	0.08	0	0	0	0.15	0
[truncated: 22,105 more rows]
